# Supplementary material for: The root transcriptome for North American ginseng assembled and profiled across seasonal development
Source: BMC Genomics. 2013 Aug 19;14:564. doi: 10.1186/1471-2164-14-564 (PMC3751939; doi:10.1186/1471-2164-14-564)
Supplement: Additional file 3 — Panax quinquefolius annotated transcriptome in Fasta format. [file 1471-2164-14-564-S3.gz]

Archive with 1 entries (1 files):
- Pquinqefolias_transcripts.fasta
