# Supplementary material for: The root transcriptome for North American ginseng assembled and profiled across seasonal development
Source: BMC Genomics. 2013 Aug 19;14:564. doi: 10.1186/1471-2164-14-564 (PMC3751939; doi:10.1186/1471-2164-14-564)
Supplement: Additional file 3 — Panax quinquefolius annotated transcriptome in Fasta format. [file 1471-2164-14-564-S3.gz › Pquinqefolias_transcripts.fasta]

> Pq7480.7	tair10|AT1G51630.1: O-fucosyltransferase family protein (E: 3e-37); ppap|B9SQL9: Putative uncharacterized protein; Ricinus communis (Castor bean) (E:2e-42); gi|XP_002528288.1| conserved hypothetical protein [Ricinus communis] >gi223532288gbEEF34090.1 conserved hypothetical protein [Ricinus communis] (E:2e-41); pfam|PB013041-Pfam-B_13041 (E:1.4e-19); 
TTACTTAAAGATCCAACTTCAGGTATTAAACTTACATGCAGCATTCTGCCTTTTTGCCAAAAAGAAAAAAAATTAAAAATCTAACGAGGTCAATTTGAAAGAATCATCTCCAAAATGCCTCGGACAACTTTTGCCCCTTCACAAGATTTAGCAGAAACATGAATAGGCCAAGTGGTTCCTTCTTGAGACATAATGGGAAATGAAATTTGCCACAGAAGCAGAAGAACCAGGAATGTTTCTGGGAACTAGTATCTGAGTCCTGCCTGTAGCAATTCTCTTACCAGCCACATTGGCATAGAACAAGCCCGAGATGGCTGGTACGAAAATATCACTCTGAGAACTAACATAAAAGTCAACAACCTTCTCAAACTCAGAAGCATCAGAGTTGAGGAACTTTGGCTTTTTATCTGCTGGCATTATGCCATCCTTTGTATAAGTTTTAGGGAAAAATTCCTTCAGCGCATCAAGACAGTCGTGGGAGGCAAGG
> Pq100160.1	ppap|Q947G7: Thermal hysteresis protein STHP-64; Solanum dulcamara (Climbing nightshade) (E:9e-23); gi|AAL26842.1|AF313452_1 thermal hysteresis protein STHP-64 [Solanum dulcamara] (E:1e-21); 
AAGTTTCTGCCCATATTTTCGCCAATTATATCCGTCTTGTGATGGTTTTTCAGGTATTTTACCAAGAGTGTTTCCTTCTTGAGCAGACTGCAATGCAGGGACCCCGATGTCAGGGTTCCGCCGCAGTGGTAATTTTCCCAAAATTTTCTCTGGTTTTATGGATAAAGTGAACTTCTCTTGATCACACTGTGATGCGGGAAGCTCAATATCAGGATCCTGACGCTGTTCTGGCACAATTTCAGACATAATAGGAAGAGTTCTTCCATCTTGATTGGTTTCTGATGATAAGGTACCGGTATTAGGGCTCTGTGTCTGCTGCAAGTTATCTAACTCTCTCTCAGGTATTGTCGAGAGAGAGCTTCCTTCTTGACAAGATTCAGATGTAAGGTTACCACTATCAAGGCTCGGCCTCTGACGCAAATTATCTGGCTCTGTCTCGCGAACTACAGACATAGAGCTTCCTTCTTGAGTTGATTGTGATGCATCTATGACACCATCAGGGCTCTGCGGTTTAAGATTATTTGGCACTACCTCCGGGATCACTGGAAGTGTGCTGCTTTCTTGACTGATTTGTAATACCACTGGCTCAGTAGAAGGGTTTTGTCTCTGCTGCAGTTTACCCGACTCTTTCTCAGGTAATACAGAAAGCAGGCTTTGTTTTTGGTTGGACACTGAATCATGGAGCCCAGTATCGAAGTTCTCTCTCTGCTGCAATTTATGAGAAGAAATTTCATCGGACACACCTTCCCTTGAAGTAACCATGTGAAGTTGTAGTGTCGTAGTAGTAGCAGGTAAAAAATCAGTTCATCTCAGGGCCCATTATCTTCAGATGTTGAACTGGAGTAAAGGTACAAAAGATTAACCAGAACTAACTTGACACTTCGACACATGCCCCATAATACCATTCGTTCAATGAATCAATATAGAAACCTTCATTTACCAGTCAGGAAGAGACAATTTGAGCCGTCGATCGCGCCGGAGTTAGGAAAGAAGTCGCCGGAGAGAGGTTAGGGGAGCTGAAATTAGTTGGACATGGAAGGTGATAGCTCAAAGGA
> Pq39200.2	gb|GR872947.1: Pq_R_00430 American ginseng Root cDNA Library Panax quinquefolius cDNA 5', mRNA sequence (E:0.0); tair10|AT1G06620.1: 2-oxoglutarate (2OG) and Fe(II)-dependent oxygenase superfamily protein (E: 1e-111); ppap|A5C762: Putative uncharacterized protein; Vitis vinifera (Grape) (E:1e-133); gi|XP_002284642.1| PREDICTED: hypothetical protein [Vitis vinifera] >gi147807864embCAN66433.1 hypothetical protein VITISV_027452 [Vitis vinifera] (E:2e-132); pfam|PF03171.14-2OG-FeII_Oxy (E:1.4e-23); 
TGGTAACAGGTCCAGCTGAAGTTGATCATGACCGGAAAAGTGAACTAAAAGCTTTCGATGATACCAAAGGCGGAGTTAAAGGACTCGTTGACGCCGGCGTTACCAAAGTTCCCCGTATATTCGTTCAACCACCGGAAATCATTGCCGAGATATCCAAGGGTAGAAATTATACAGGGGTGAGTATTCCGGTAATTGACCTTAATGGGTTGGGTAAAGATCCGATTCAACGTAAGGAAATAGTTGAACAAGTCCGGGATTCATCGGAGAAATGGGGTTTCTTTCAAGTGATGAATCATTGTATTCAGATTGGGGTTTTAGAGGAGATGATGAATGGGACGCGGAGATTTTATGAGCAGGATTTTGAGGTGAAGAAAGAGTGGTATACACGAGATAGCTCGAGGGCGGCTGTCTATAATAGTAATTTTGATTTGTATAGGACGGTGGCTGCTAACTGGAGGGACACCTTGTATTGTGTTATGGGTCCTGATCACCTAAACGAGACCAATTGCCCGAAGCATGCAGAGATATTCTGATAGAGTACTCAAAGCAAGTAACAGAGTTGAGCTGTTGTTTATTTGAATTATTATCCGAGGCTCTTGGTCTCCATCCAAACTACCTTGTTGACATTGGTTGTGCCGAGGGAATTGCTGTTTTGTGCCATTATTATCCAGCATGCCCGCAGCCAGAACTAACCTTAGGCACTACCAAACACGCCGATGGTGATTTCATCACGGTGCTTTTACAAGATCATATTGGCGGCCTTCAAGTTCTCCATGATAATCAGTGGGTTGATGTTCCTCCTGTGCCTGGAGCCCTTGTGGTAAATGTTGGAGACCTTCTACAGCTCATAACGAACGACAGGTTTAAAAGCGTGGAACACAGAGTATTGGCAAGCCATGTTGGTCCAAGAGTATCGGTGGCAAGCTTTATTAGCACAGCCATGTTCCCATCCTCTAAGCTTTATGGACCTATTAAGGAGTTGTTATCGGATGAGAACCTGCCAAAATATAGAGAAACTACGGTTAGAGACTACTCTGCCCACTTCGCTACAAAAGGGCTTGATGGCACTCAAGCTCTTTTGCATTTCAAGCTCTAAAAGGTTCTGTCTTGAGAGTATAAACGCTTGATATTTTTATGTTAGATTTGGGCACATTTTTATAAATTTAACCTGATATCATAACGGATTATCTTTGGCCTAATTGAAGCACTCTTCTTGCCCTTCATTCTTACTCACTTGCTCTCCATTTCT
> Pq14240.2	gb|GR874153.1: Pq_R_01636 American ginseng Root cDNA Library Panax quinquefolius cDNA 5', mRNA sequence (E:1e-58); tair10|AT3G53750.1: ACT3 actin 3 (E: 4e-85); ppap|O81221: RecName: Actin; Gossypium hirsutum (Upland cotton) (Gossypium mexicanum) (E:1e-84); gi|O81221.1|ACT_GOSHI RecName: Full=Actin >gi3420239gbAAC31886.1 actin [Gossypium hirsutum] (E:1e-83); pfam|PF00022.13-Actin (E:1.9e-58); 
AATGGTGATCACCTGCCCATCTGGTAATTCATAGCTCTTCTCAACAGAAGAGCTCGTCTTGGAAGTTTCTAGTTCTTGTTCATAATCGAGGGCAATATATGCCAACTTCTCCTTCACGTCCCTCACAATTTCACGCTCAGCAGTAGTGGTGAAAGAATAGCCACGCTCGGTGAGAATTTTCATCAGGGCATCAGTGAGGTCACGCCCAGCAAGGTCAAGACGCAGGATAGCATGTGGAAGTGCATAACCTTCATAAATAGGGACTGTATGGCTGACACCATCTCCAGAGTCCAGAACAATACCAGTAGTACGACCACTGGCATAGAGGGAGAGTACAGCCTGTATGGCGACATACATAGCAGGAGCGTTAAATGTTTCAAACATGATTTGGGTCATCTTCTCACGATTGGCCTTTGGATTGAGAGGTGCTTCAGTGAGGAGAACTGGATGCTCCTCTGGAGCCACACGAAGTTCATTGTAGAATGTGTGATGCCAAATCTTCTCCATGTCA
> Pq25440.1	gb|GR871493.1: Pq_F_00836 American ginseng Flower cDNA Library Panax quinquefolius cDNA 5', mRNA sequence (E:9e-35); 
TACTCCAAAAGTGCCGTACATAATGCCACAAAGGTTGCTAGGTTTGTGACTGTTGGGTCTCTTGGAGCATTGGCAGGTTTTGCCATTGCCGTTTTATTTGCATGGAAATTTTCACTAGGATTGAGGAGACTACGGAAACTCACAAGTTCTGCATCCACTAGCAGAGTTTCTTTACCTGTTGATGACTTCCGTAGTCCAGAAAAGGTAGAGGAATTCTTCTAATTACTAATTTGTTAAATTAAATTAAAGTGGAGCATTGTTGTCAGTTTTGTAGTTGGCTCTTGCACAAATGGTTAAGATGAAATTACTTGGTGGCAGAAAGGTATTATTATTGATCACCATATCAAAATTTGAGAAACTTTATACCCTGAAGTTATTTAGCCAAAATAAACAAGAAATGAACCCTGAAGTTTTGTATGTTTAATATTTCTACCAGAATAGTAACTTAAGTAATCTATGAAATTGTCATAATTTAATGTCAAATTATGATTTA
> Pq57080.1	tair10|AT2G43760.3: molybdopterin biosynthesis MoaE family protein (E: 5e-65); ppap|B9SB65: Molybdopterin synthase large subunit, putative; Ricinus communis (Castor bean) (E:1e-68); gi|XP_002523234.1| molybdopterin synthase large subunit, putative [Ricinus communis] >gi223537530gbEEF39155.1 molybdopterin synthase large subunit, putative [Ricinus communis] (E:2e-67); pfam|PF02391.11-MoaE (E:4.4e-36); kegg|K03635; 
CCATCGCCAGCTTCGCTCGCCTCTCATGTCATCAATCATCACAGATGTAGAGCAATGCTACAGACAGTAAAGCGGCTTATTTTAGTCAGGCTTTGAAGTCTCCTCCGTCAGCTGCTAAATTACCATCTCTTCGATAAGAAGCAGTGGGAACCTTGAAACTCCGTAAGAAACACAAAGATGGACAGCAAAGAGAAGAATTTAATCGAGATCTTAGAGGAGAATCATCCAATTGACATGAGCAAATACATCAATTATGTCCATTCTCCTAATTGTGGCGCTATAGCAACTTTCTCTGGCACAACACGTGATACATTTGAAGGAAAAGAAGTACTTGAGCTAAGGTATGAAGCATACGTGCCAATGGCGATACGCTGTCTTGGATCCATCTGTTCGTCTGCTCGATCATCATGGAGTCTGAATTCCATCGCGGTGGCCCACCGCTTGGGTTCAGTTCTAGTTGGGGAAACTAGTGTCTTTGTTGCAATCTTGTCTGTTCATAGATCTGATGCATTGGATGCTTGTAAATTTGTAATCGATGAGATCAAGGCATCAGTTCCAATATGGAAGAAGGAGGTTTATACAAATGGAGAGATTTGGAAGGAAAATTCAGAGTTTCTGGAGAGAAAAATGGAACTTGAGAAAGGTACTGGGCAGGATGTGGGCGACTTGTGCAACAAGAACAAACTTGAGGAGAATACACATAATAAAAAGGGTTGCTGTGGGGTAAAGGTAAAGGTGGATGATGGAGAAATGAATTCTCACTGCTAAAGGAGGATTTCAATTATGAATTCTTGCTCTGT
> Pq102490.1	
TCAAACAGAAAGTAACAGCTGGGATAAAATAAAATAAAAGCAACCATGGAAAACACGCACACAGTTATGATCCAACCCCAAAAGCACGTTTTCCAAAACACTCCCCCTATTTGAACTTGATATAGCCACACAGACCTCCCTCACAAGCTTGTGCAAATTCAGGGGCGCGGCAACTTCAAATCAAAATCACAATTAAAGGGAAAACACACCCTTGCGACTAAACAGTAAAGCATGGGAGCTGAAAGCTGCCATAGAATTGCTTAGTCGTACTCTCGAGAAAGAGACCTATTGGAGCGACGATATTCACGGTCCTTT
> Pq35010.2	
ACCTCCAAAACCCTAATAATTGATCCTCCACTTTCTCCCAAATTATTGATCTCTCTGAACAATACTAATACCACTAATACTAATCTGAATCCCGAAAACGTTCTTCTCACCATCAGATCCACCACTGCAATTCAACGATCCCGATACAGTCTCCTCCTCGCTTATTGAAAAATAGCAATTCGTCGTTTGTAAGGGTCTAATCGTAGACCAATGCATTTGAGTGTTGAGCAATATTCACGAATCTAGGGTTTCCACTTTCTGTATATACAAGCAGATATGTATGATATATTTATATATCAGTATCTATCTCTATATATGAATTTGAAATCTGAACCTGAGTATCTTATGTTCTCTCTCCGTAAATCAGAGAGAGAAGAAATAGGTGAAGAAG
> Pq81970.1	gb|GR873417.1: Pq_R_00900 American ginseng Root cDNA Library Panax quinquefolius cDNA 5', mRNA sequence (E:2e-17); tair10|AT1G27680.1: APL2 ADPGLC-PPase large subunit (E: 7e-75); ppap|B9H4D7: RecName: Glucose-1-phosphate adenylyltransferase; EC=2.7.7.27; Populus trichocarpa (Western balsam poplar) (Populus balsamifera subsp. trichocarpa) (E:3e-83); gi|XP_002307668.1| predicted protein [Populus trichocarpa] >gi222857117gbEEE94664.1 predicted protein [Populus trichocarpa] (E:3e-82); pfam|PF00483.17-NTP_transferase (E:1e-38); 
AGGAATGATTTCAGATCCAAAGTCATTGCATAAAGGATACTTCCACCTTAGAAGCTTTAGAAGGACATCAGTTCTAAAGACATAAACACCCATTGAGGCAATATAAGGATTTCTTAAGGCATCTTGTTGAGACAGTCCAAGAAGAGAGGTGTCTACTTGCATTGCTTTCAGGGCATTGCCCTTTGGTTTCTCAGCAAAGTCAATGATACGTCCTGTCTCATCGATCTTCATCAAACCATAGTCTGAAGCTCGACTATCATCCATGGGTATACATGATACAGTAATATCCGCATTTGTGTCGATATGTTTCTGAACAAAATCCATATAGTTCATTCGGTAAAGATGGTCACTAGACAGAATCAATATGTGCTCAACATTCTTGTTCTTTGCATCCTCGAATACCCATATAAATTGCCGCACAGCATCAGCTGTTCCTTGAAACCACTGCTTTACTGCTTCTCCAGGGATTTGTGTGGCAGCCAAAACCTCAACAAAGCCATCCCCAAAAT
> Pq174560.1	tair10|AT1G52530.1: CONTAINS InterPro DOMAIN/s: Hus1-like protein (InterPro:IPR007150); Has 129 Blast hits to 128 proteins in 49 species: Archae - 0; Bacteria - 0; Metazoa - 57; Fungi - 10; Plants - 47; Viruses - 0; Other Eukaryotes - 15 (source: NCBI BLink). (E: 2e-50); ppap|D1ISY4: Whole genome shotgun sequence of line PN40024, scaffold_2.assembly12x; Vitis vinifera (Grape) (E:6e-55); gi|CBI36353.3| unnamed protein product [Vitis vinifera] (E:7e-54); pfam|PF04005.6-Hus1 (E:6.4e-13); kegg|K10903; 
AACTTGTGAAATACAGTACAGGCAGAAATACCAAAGGCAATATGCACTTTAAACAAATATAGAGGGTAATCTAACAATCACGAATACATCACTCACACCCCTTGAAAAATTAAACCTGATCAACTACTTAAAATGGAAGAAAACATAGCCTAATGGTTACGGACTGGCCTTTAACCAGAACCAGGGTCAAGTACAGGAAGCCGGCAATGCAGGCTAATTGATTTATCTGTTTGATGTGTACCCGGAATAAAGAATTGGAAGATCACAGTTAAGCAAGCACCCTGTGGAGCAATCCCATAGAAAGCACAATCAGGCTTTGCCAAATGACATTGAAGAGATTTAAGAAAATGCTTCACACTAACTTGCACTGTCATTGCGTCTCCTCTTTGCATTGCCCTTTCAGTTCGAGACTGAGCAGACAGATTCCTATCCTCAACCGGAACCTCTGCTCGTTCCCCTAAAATTAACAATTTTCGGAACTCGGCACCAAGTGTGATCAAAGTTGTATCAAGCTGCAAATGTAGGTCCCCGTATTTG
> Pq157930.2	tair10|AT4G20310.2: Peptidase M50 family protein (E: 5e-101); ppap|B9T384: Protease m50 membrane-bound transcription factor site 2 protease, putative; EC=3.4.24.85; Ricinus communis (Castor bean) (E:1e-133); gi|XP_002532703.1| protease m50 membrane-bound transcription factor site 2 protease, putative [Ricinus communis] >gi223527549gbEEF29670.1 protease m50 membrane-bound transcription factor site 2 protease, putative [Ricinus communis] (E:2e-132); pfam|PF02163.16-Peptidase_M50 (E:1.4e-15); kegg|K07765; 
AATGCAGGTCCCTCCCACCAGAAATGATTGAACAAGAGTTCCCCTCTGCCTGGGCCTCAGCAATCTGACAAAGCATAGAGTGCCCTCAAGGATGGATTCACCGTCAAGAAAATATACCGGCAGACTGTTGACAAGCGCTAGCATTAGAGAGACATGAAATGTGCACATCAAAAGCTTTTTAGCTATAACTGGAAGATAAGCACCAAAAGGAAATGACCAACGAGGTTGATATGCAGTTAACCAAACTGAATGTGCCATGGAGATCACATCACCAATGAAAACGAAAGTCCCACCACAGCCCATTTCTCCAAGATCAGAGCTGTGACCACCTGAAAATGATCGTCGCTGTAGCTCACATTTTAGGGAATAAGGGCTTGAGAATCTGATCTCAATCCATGTTTGACCTGGCATCTGGATGGGAGATAGGCAAGACTCCTCCTCTGAACATGGACAGCTGCTTTTATTGCTTGCGGTTTGTATCCATCCATCACCACATTTTTTAAGCTCCACAATATCCCTGGCAGTCAAGCAGTGAATATGTTCTCTTCTTTCTTGATGATTATCTTTGCTGGTAGTGCCATTCGAAGTACTTGAAGGCAAACAGGAAATAGTTTCAAAAGACGACAGCTCCATTGGACAAGTAGTTTGGCCGTCTATCATAGGAATATGCTTGCTCTCTTCAATCAAAGAACTGGGAACACAATATCCCTTCCTCCCATTGACTACGGTGAAGCCTCTAAAATCACTGTAATCTTTTGAGTTTCTAAGTGTTTGTTCATGTAGCAAAGCAGCCATCTCCCTCCACTCTTCTGCATTATGGATGCGCATGCCATCCAATGATACAATCAAATCACCAGGAGAGATATACCCAGACAACGGTGATGTAGAAGAAACATCCAACACCTTTTACAAGAAAATTTTCATGCTCAGTACCATGGGGCTTTCACCATGTATGTAGATTGGGTATAACATCAACGGCAGGAGGAACAATGCCAACGCACAAACTGCACAAAATGCTGCATTGTGCCAAATGCCAGCACAGTATATTCGAAGAGCAGCGACTCTTGGTAGAGCCTGCAGTAACTCATGATTGAAGGCGACCAGAGCTCCCGGAAACAGAACTGCTAAAAACACGGCTATGTACTCAATTTGAATGCCCTCACTTGCAGCAGCAAGAGCATGCCCTAATTCATGTGTAGATACAGATATCACAGTAGATACACACATGTATCCAACATCAGCAAGTGAGAAAACCGAAGGGGAATATCCAAACAGCAAGCCACTTAAAATGCTGCTAAGCTGGTTGTTCCCACTGAATAAATACAGATCTCTAGCTAATTCCCAGAGAAGCACCAGAGTTAGTCCAAGCAGAGTAGGTAGACTAAAACCAATCCCCACCGAAAACCAAACTCGCAAAAACCTGGAATGTCTTCGTCCAAAACGGAATAGTGGGTCATTCAAGGCCGATGACTTGAAGTCGCAATACCAACAAGAAACTGTGTTGGTGAGGTGCCTGACGCGAAGGGGGAGAATGGTATGATTCTGTCCTCTGC
> Pq37940.7	ppap|B9SP88: Putative uncharacterized protein; Ricinus communis (Castor bean) (E:9e-20); gi|XP_002269494.1| PREDICTED: hypothetical protein [Vitis vinifera] (E:1e-20); 
AAAACATCTGTCATCACTTGTAGAACTAAAGTCCTTAATATTAACATCTTGTTCGTGCTCCTCAACTGCATCCTTCCTTTGTACGTCTTCACCACACACTACATTCTCTGCATCTTCCTCTGATCCAAGCTGCCTGGCCAAATCTTTCAGCAGACTCCTCCTAACAGATGACCTGCGGTCCCTCTTTCTGCTATCAACCTTAGATATGGATGTATCAGATTCAGTCCTAGAGAGACGCAATTTCACTTTTTCTGACCAACCCTTGATGCGGTTTGGTATTTTTTCTCAAAACTAACTTCCTTACTTTCTTCTTCCTTATGCAAAACTCTCCACTTCTCTTCCCAGTAGCTCTCAGGAACAAAACTCGCTGCAGTTATTGGGGAGACATAATCAGATGAAAGGCTATGACCTCGCATGATCACTGATTTGCTCGGGTTATAGGCCCCAGTATACATCTGCAGTGATGGCAGTGACGTTGAGC
> Pq215520.1	
CGTAAATTCTCCAACGCCAAATTCCTCCACCACATCTCCGCTGACCCTCGCCACCACCTCCACCACTATCTCCTCCATCTTTCAAGCTCCGTTCCTCCGCCCACCAAAGCCCTCCTCAACACCACTGTTGGCGCCTATTGTCCAATCTGGCCGCCACGACCTCGCTGTCGTGATTTTCAAGAAAATGAAGCACCTAAGGCTCCGCCCCCAATTTACTCACCTGCAATACTCTCCTTTAACATACCCATCTCCCAATTTCATTTTATCTCGTAAAGAAATTGTTAAAGATGCAATTAGGCTCGGTGCCTTTCACAATCATCAATCTTACTTACACCCATAAATTCAATGTGAGAATTAAATACCCAAATCACAAATTTCAAAATACACTGTA
> Pq37520.3	tair10|AT1G70740.1: Protein kinase superfamily protein (E: 1e-23); ppap|D1I0F5: Whole genome shotgun sequence of line PN40024, scaffold_11.assembly12x; Vitis vinifera (Grape) (E:3e-31); gi|CBI26866.3| unnamed protein product [Vitis vinifera] (E:3e-30); 
CTGTATATATATAACATACTTCATTCTATGTCCTTTTATCTGTATACATGAAGAGGAACACTAATCACGGCTCAACATTACTTTGGATTTATTAAATAACAAAATGCATACATAATATACACAGAATTTTACTTGTAAAATAAATTTAAGAGAAAATTTTCCTAAAGATTGGCCTAACCTTGCACAGGTCTTTTACCATGAGGGTCTAATCTAGGAGTTGTAAGAGCTGATGTGCTGGCAGTTGCAGTTAAAGTTGCGGTTGCTGTGGCACTGTTGGTATTTCTGGTTGAACCAAAAGACTCAGAATCACATTCACCTGTAGTACTAGTTCCAGCTGTGGAAGATGCAGCATTGGGCCTGCGAGATCTTCGATACCTAGAACCCGGATATCCAGGTCTGGTTGGCTCGTCGAGTGTTCCTGGCTTCTTTGATAGCATTATCACCGCACTACGCATGATGGGGCGTAACTGTGGATCAGCTTGGGTGCACAACAGTCCAATCTGTATGCAAACTGCTACCTGGTCAGGAACAGCTGAAGACGCTAATGTGGGGTCCGCAATCTCTAGGATTTTCTCTCTCTTGTAAAGTTTGTACGCCCAGTCTAGTAAGTTCTGGGAATTGGGATCTAGGTTGAACGTTGAATTCTTCTGACCACTGAT
> Pq44770.5	tair10|AT5G47070.1: Protein kinase superfamily protein (E: 2e-20); ppap|D1IKC2: Whole genome shotgun sequence of line PN40024, scaffold_12.assembly12x; Vitis vinifera (Grape) (E:2e-27); gi|XP_002282904.1| PREDICTED: hypothetical protein [Vitis vinifera] >gi297742192embCBI33979.3 unnamed protein product [Vitis vinifera] (E:2e-26); 
TCAATCAAGAGAAATAAAAGCCGTCTTATCAATCTTTACAACACAAGCATTTATGCCTGTCAGAAATTAAAAGAAACATGTCAGCAAAAAGGGGTTAAACACCCAAACAAACTCTCAGACTTCTTTAATCTTTTAGGTCATAAGGTTACATTTTCTATTGAACTATATGCTATCTGAGTTGAGTGTAACATCCTTTTGCAACATCGGTAAATTCTGTATTCAGGTTACTTCAGGCAATAATCTTCTCAGATAAATTCATTTCTTCATAATCTTCTATTGTTTGCTTCAAGCTCTCCACCACCTCATTCATCGACGGTCGATCTTTTGGATTCTTGTTCAGGCAGCTATCAGCCAACTCTGCAATTCTCCTAGATGCACCGAGAGAACAAAGATTTCTGATTCTGGGGTCAACTATCATGTTAAACCTCTTGCTATCAGCTGGGAACTGTTTCACCCAATCTAGAAGCTTCTGCTCATTGGTCGGGCGGTTTTTTCCAATGT
> Pq65890.2	tair10|AT2G36835.1: unknown protein; FUNCTIONS IN: molecular_function unknown; INVOLVED IN: biological_process unknown; LOCATED IN: chloroplast envelope; EXPRESSED IN: 22 plant structures; EXPRESSED DURING: 13 growth stages; Has 26 Blast hits to 26 proteins in 11 species: Archae - 0; Bacteria - 0; Metazoa - 0; Fungi - 0; Plants - 26; Viruses - 0; Other Eukaryotes - 0 (source: NCBI BLink). (E: 2e-46); ppap|A5BED8: Whole genome shotgun sequence of line PN40024, scaffold_7.assembly12x;  Putative uncharacterized protein; Vitis vinifera (Grape) (E:1e-51); gi|XP_002268582.1| PREDICTED: hypothetical protein [Vitis vinifera] >gi147860818embCAN81061.1 hypothetical protein VITISV_042420 [Vitis vinifera] >gi297739976embCBI30158.3 unnamed protein product [Vitis vinifera] (E:2e-50); 
CCGAGTGCCCTCCTCCTCCTCCTCCTCTCATAGTGATCATATTTTGTAAGCTATTCTTTTCATTGAGAGTGCAGAAAGCTGCTTGCATATGTCCAAGAGAGGAGGAGCTGTGCTGCAAAAGGATGCGCCATGGAGGGCATCCGCTTCTTCCTCCAAGCCCATTCCTAAAATTTATCACTCTCCCGTTCTTCGTTTCCCTCAAAACCCTTATTCCAATTACGCCCTCTCTGTCACGAAGCACCCAAATCCAATTGGAAGTGGACTAGGAAAAGAAGCTATGGTCGAAGCAGCAGGCCCAGATTGTATTGTACCAGGACAGATTGTCCCCATTAAATTACTTGGTTTGAAGGTATGGCCTATAAACATCGACTTGAAATTTATGGAACCAGTTGGAAGAGAACTTAAGCAGATTGGGAAGTTCATGGATTCAGCTGTTGACATTATGAACAAATCATTTGACGATCGTTAGCGCCTAGAGGTCTAAGTGGCG
> Pq163460.1	ppap|A5B7N3: Putative uncharacterized protein; Vitis vinifera (Grape) (E:8e-21); gi|XP_002268643.1| PREDICTED: hypothetical protein [Vitis vinifera] (E:1e-20); 
ATTTGCTGCCCATCTTTTATCTCAATCTTTACTACCCTAGTTTTTGATCTTCTCTTGGTGGGATTTTGCTGATTTTGAACTCCAAAGCTTGATTGTGGTGGTTGATTTATCTTGCGGCAGTAGAGACCTTGTGTTTCGTCTTCTGGGTCTTCATCATATGTCGCATTGATACTATACTGTCACACTGAAGATCATTTTTGGAGGTTTTAGTACTTACCCTCTTCTTCTTTTGGAATTTACTCTTTTGGATTTATGCAATTTTAAGCTTATTTCTTAGCTATATCAGTTTTGGTATATCTTCCTAAGAAAATCTGTGGTTCTCTTTTTAAGTTCTAAAAACTGTGGATTCTGTATTTGTAAATGCCATGAGAGATTTTGATGCTTCTTATGTTGTGTTGAAGCCATGGCCCTATACAAGAAAGGCCGGATTAGAGATGGAGATTTACGCCGGTTTCTCCCAGTACTTGTTATAACTTTATTAGGGGTTTATTTTCTGCTTTTTCTACCTAGGACGACAAATTCAGCTACCAATTTAGGGAATTCAAATTCTAAAGAAATTGATGAGGGTAGGAAAATGAGACTTAGAGGAAGAATTAACCTCCCAAAACAGAGCGAGCTATCAATTTTGTTAGAAAATCGAAATCAGTTTCCCCCGAGAAACATGGATTTGTATCCAACTCTAGCCAAGGATCATATAATAATTGTTC
> Pq22150.3	gb|GR871316.1: Pq_F_00659 American ginseng Flower cDNA Library Panax quinquefolius cDNA 5', mRNA sequence (E:0.0); tair10|AT1G43710.1: emb1075 Pyridoxal phosphate (PLP)-dependent transferases superfamily protein (E: 0.0); ppap|A5BTI1: Putative uncharacterized protein; Vitis vinifera (Grape) (E:0.0); gi|XP_002266398.1| PREDICTED: hypothetical protein [Vitis vinifera] (E:0.0); pfam|PF00282.13-Pyridoxal_deC (E:4.7e-22); kegg|K01590; 
AGTGAGAATATTTTGTTAGCAATGGCATGCTCTCAACCTCGATAGTAAACAACACAGGACCATTCTCAAAACAAGAATGACTAAGAAAGTACTCCATACAAGAGATTCAACAAAACTGCAGTCAAAAAGTAAAGCTAATCTAGAATTAGAAACATCGTTATGAATTAATACAGCCACCTCAAAATAGTATCATCCAAAGTAAATTCTACCGTTATATCACAGACAAACAAAAGTTAAACCAATGTTTTCGAATTGATTGATAAATTAGTTGCAAAGAGAACAGGTACAACTCTCTTTCCCTATATCATCTGCAAGACAAGGAGGCTTGACTTTATTGTCTTGATACCAGATCGTGCGTTTTTGAATTAATTCATCCAAGAAATCATTCAACTTATCAATAGTTACATTAGGCATCACAATGACGTGCGCCATATTTCTCTCACATGCAAGCTGCCACCGACGAACAAACTCCTCATCCTGAGGTCGCTCAAACACAACTGTGCTGCTCAGCTCATTGAGCATAGCACTAATCCCTGCTTCCCTAAGACGGTTCTTCAAGTAATGAGCATTTCTAAGGCACTTTTGAACCTCCTTTTGGAATCCTTTGTAACCCTTCTTGTTCAGAGTGTACCAAAGGAAAATTGGAGCATGGCCATTCCGACTTCCCATAATGGTGGCATCCCTTGAAGCAAGGTACTCGACATTACTTGAGAGAACATTTATGTGCTTCATCCTCGTTAGCTGGACTCCACAAGGCACTGGACATCCAACAAACTTGTGGCCAGATACGCTGACACTTCCAATGGGCTTCTTGAAACTAACCTTGGGTGCACGCTTGACAAATGGCATCATGAGCCCAAACAAAGCTCCGTCACAGTGAATATAAAATTTGTCATGTGAGAATCCACAATCTTCAAGGGTCTGTATAACAAGATCAAGATCATCAACAGCCCCTTTGACAGTTGTTCCAATATTGACATTGATGATAGCTGGTTTGTCTTTATTAGCAAGCAAGTGGGATTTGAAATCTCCACAATCAATCTCCCCAGTGACTAAAGTGCCAACCTTCACACATTCCATCCTGTACATTCGTGCTGCTTTGAAGACAGAGTAATGCGACTCTCGTGATGCATACAAAATTCCATCGGGAAACACTTCTCTTCCAACTAGGATCCCATGAAGATTGCCTTCTGTACCACAATTTGTAATGTAACCCCAGTATTCATTCTTCTCCAATTCCCATAGACGAGCAAACCAGTCCAGTACACCAACTTCAAACTGTCTGGAATGGACACCATAATTGCTCTCTATAAACGGATCCCCAAGGTTGTTGATGGAGAAGTGTTGCAACTGTCCCAATGCACCATAATCAAAATCCAGGTTATATGGGTAACCTAAGTGATGCTTTGTCCTCTCAAGTAAAGCCTTCCTATATCTTGCCAATACACCAGCCATGTAAGCCTCTCTCTCTCCTGTGACTTCATCATCAACATCGGGTTCAGTTACCTCAAGGCACGATGTATGCACATTCTTTCCGAGTACAATCTCTCTCCTCTTATTCACTTCACCATTTTTTTCCGCTTCTTCCCCATTAATGCTCAGTTTAGCATCATCAGCTAAGGAAGGCAAAGGGTCTTTGATTACGGCTGTTGGATCAAAATCTTCCGGCAAAGGATCAACATTTTCAAGATTAAGCTCGCTGGTAAAAACCTCAACACTTCCACCCATTACTTATAAGAGGCGATCGAATCGTATCGTATGAATGGAGCGGAAACTTTTTACCCTATCGACGAGGGAAGGGAATGCCGGAATGGAAAAAAGGAAAGAGTCGGGCCGCAGTATTTCTCTCT
> Pq28170.5	tair10|AT2G20120.1: COV1 Protein of unknown function (DUF502) (E: 8e-81); ppap|B9N7C0: Predicted protein; Populus trichocarpa (Western balsam poplar) (Populus balsamifera subsp. trichocarpa) (E:8e-85); gi|XP_002331162.1| predicted protein [Populus trichocarpa] >gi222873245gbEEF10376.1 predicted protein [Populus trichocarpa] (E:1e-83); pfam|PF04367.7-DUF502 (E:1.2e-27); 
CATCTATGCTCAGCTGGGAATTGACATTTTTGGCCTGGGCTTTGTAACTTCCATCACTTTCATATTCTTGGTTGGGGTGTTCATGTCATCATGGTTGGGCGCATCTGTTTTGAGCCTTGGGGAATGGTTCATCAAGCGGATGCCATTTGTTCGTCACATTTACAATGCCTCCAAACAGATTAGTTCCGCCATATCTCCAGATCAGAACACACAAGCATTTAAGGAAGTGGCTATAATAAGGCATCCACGTATTGGTGAATATGCATTTGGCTTCATCACGTCATCTGTTGTTCTCCAGAATTACTCAGGTGAGGAGGAGTTATGCTGTGTCTACGTCCCCACGAATCATCTTTATATTGGTGACATATTCATGGTCAATGCCAATGATGTTATTAGGCCAAACTTATCAGTTCGGGAAGGAATTGAAATTGTTGTGTCCGGTGGAATGTCAATGCCCCAGATCCTATCAACATTGGATTCAAGGACTGTTC
> Pq228490.1	
AACAGCTCCAACTGTAGGCGACTTTTAAGCTGCAGGTGGCCTGAATTCAAAAGATAACTTTGAGATAACGCCCTTACAATACCCAATAAATGTCTATCATTGCTGGTAGAAGACAAATATAGAAAATTATTACTCACGCACTTGTGTGAACAATGATACAATGTGTCAACAAATGGAATTTTGAGATCACTCAAATCTCAACTCCACCAACCCATTACCAAATTTTCAGATCTTTGCTTCTAAAATCATTGAATTAATCAATTACAGTTTGTAGCACATCGAATTATTGCTATTTGACACGCCTTACCTCCCAACAAAGATATTCCATCGAGATAGTACAAGTGCAGCCTAATTTGTAGCAAGGTCTAATCCCAAAAAGATTTAGGTTAAAGATTGGTATTACTGTAAATCTGTGAAACCATGAT
> Pq142810.1	tair10|AT1G27150.1: Tetratricopeptide repeat (TPR)-like superfamily protein (E: 5e-132); ppap|B9HMU3: Predicted protein; Populus trichocarpa (Western balsam poplar) (Populus balsamifera subsp. trichocarpa) (E:3e-148); gi|XP_002311871.1| predicted protein [Populus trichocarpa] >gi222851691gbEEE89238.1 predicted protein [Populus trichocarpa] (E:4e-147); pfam|PB000410-Pfam-B_410 (E:5.2e-122); 
TCAATGTAAACTTAAATGTACAACAAATTATGACGATGAACATTAAGTTCAGAGTAATATCATGTATGTGGAGACGGTGGGTTAAAATGAAATATAAAACCAAACCATCATTTATCTGAAGTATGCATAATCTAGAGCCCTGGCTTTCTCACCAACAGTGGCAGCTTCTTGCGTCCTCCCCAACATTGAATGACCCTTCTCCAGCAGGTGCCACAAGAATGGGGCTGCTTCCCTCTTCTTTAACTGCTTCTCAATTGCTTCAACAGCCTCCATGGCATGTCCAGTATTCAACAACATTATGAACCAAACTTCATTAAAAACATCAAGCTGTTCATCAGAGGCCCCAATCATCTTAAAATTATTGGCATCAAATTCAGGACCAAGAAATTCTAATGCTTGTTCATAATCACCCTTCCCGTACCTATATAAGGCTTCTGCAAGCATAATTCCTCTCTGCATTAATTGCTTCTTCTTCTTATTCATCCCAGAAATTCTGGACTTCAAGCCCTCGAGCAACTCTTCTGCTTTAGCCAATTCCCCATTACAAGCTAAAGCCCATAATATTAAAACATCAAGGTGCCATTCAAGATACCAAAATGCTTTATCTGTCAGATAACCTGCTAGGATCTTCAGTTGGTCCTCAAATGCAGTAATTTCACCTCGTAAATACACCCGCAATAACAAACCAAGAGCATTTAAGTATACCTCTGCAGCCATAGCATCACTTCTTTCCAGCTCCTTCAAGATAAAGCTGTCATAAACCTCTCGGACTTTTTTAATGGGTGCATGGCCTTCCAAGTAACAAAGAGCAACATGCCACCAATTGTGTGTGATCATGAAAGATGATGAAGAACTCCACGACTGTGAGCAATCTTCCATGAACTTTACTGCTTCTTTGAAACGACACTTGAACTGAAGGACATGGCACAAAGCATGCTGCACCCATTGATCTTCCTTGTTGATCTCAAAACCTTTCCTTGCTGCTTTCTCTGCATCCTCCATCCGACCAAGCTCTAGTAAAGGAAAGGCAAGCATTCCATATATGTAATTTTCTTGTTCATTTACGGGTAAAACCTGTTGCACAAGTTCCAAAGATAGATCAGGTCGACCCATGTAAAAACTTAGCACTTGAGCCCTCTTCAGAGAAACCAAATCTTTAGGAAAAGCTTTTACTAGCTTAGAGTGTAGCTGGATGGCAACATCATCATCTCTGTTGGGTGAAATCAAATAAGTGACTGCATCAAAAACCGCTTTCTCATAGGAGGTGGCATGTTCGAGGTGAGTGTTGGCAGCGTGGAGATGAGAAGGAGCAAGGGAAGAATTGGAGGAGGAAGAGAGGAAATGGGCGGCCAAGATGTTGG
> Pq128890.2	tair10|AT3G14900.1: unknown protein; FUNCTIONS IN: molecular_function unknown; INVOLVED IN: embryo development; LOCATED IN: chloroplast; EXPRESSED IN: 19 plant structures; EXPRESSED DURING: 13 growth stages; Has 17135 Blast hits to 10204 proteins in 644 species: Archae - 47; Bacteria - 1684; Metazoa - 5536; Fungi - 2506; Plants - 1043; Viruses - 361; Other Eukaryotes - 5958 (source: NCBI BLink). (E: 1e-11); 
TACCCTCTACCAATAATATCATTAAATTCTGTGGAAGGCATACATCACAAAATCATTTTGTAAAACTTAAAAGTAGCAAACAACAATCTATTCTACACTCGCACTCCACTGAAGAAGGAACTTGAAATTTTTGTCATACAAAATAAAGTTTGAATTAATTGTTGGGGCTCTATAGCTATTATCTCAAGCACTAACAAAGGACAAACAATATGCTCCATTTCTTTGCACCACTCTCACCCTCCACAATAGCATGTCTAGTTAGAACAATCTCCTTTACAAGGTTGTTGTAAGTAAATGGTCTCACTGCAGCTCGCAAGAACAGCTCAGGGGTAATAATGATCTTCAATTGCATCCGAATCGAAGTCGAAATCAAGGTTTCGGTCTAAGTCGAAGTCGATTTAAACTGAAATAGGAGATGCCAAGTGCCGATCTGTTCAACCTAGATGCCGAATCGTGAAATAGGTGAATCGTGATTTGGATTGAAATAAGTGAATCATGATTTGGAATGAAATAGGTG
> Pq145140.1	tair10|AT3G61690.1: nucleotidyltransferases (E: 7e-20); ppap|A5B8P4: Putative uncharacterized protein; Vitis vinifera (Grape) (E:5e-37); gi|XP_002277075.1| PREDICTED: hypothetical protein [Vitis vinifera] (E:7e-36); 
GGGTAAAACATGTTCCCCTGATTACTTGGACTCTGGCAAAAGCGTCCATACTGCAGATTTTGCCAGTGGCTGGTGAAGTCACCATTTAGGATATCAGATTTGTTCTCTCCAGAAGACTCCACTGGGGCAGTCCCTTCCATATTAGTTTGACTAGAACATTGTGTATGCTCAAGGTTCTCGGTCAACCTTTGACCATATTGACTAATATGGGAGTTATTGAACTCCTCGTCCCTTTCAAAATGACTTCCAGACCCATCAGAGGATCTCATCTCAGTTGGGAAGTTATAAAATGGAAGCATAGTTACAAAAGGTACAGGTGGCCCTGCAGGATAAAATGCAAAGGGCAATGCATCATTGTTATCATATGTTCTCTGCCTTGAATCAGAACATACAGGCACTGGAGCAACATGAACCATTGAATATGATTCTCTCAACTCTTCTGGTTCATAACTAGGTATTTGATGGAACCATATAATTGAAGGAGCAACATTTCCAGGAACCATGTACTCTGGAACTTCAGATTCAATAGTTGACGTGGGATCCATTCTCCTCTGACGTCATCAGCCTGTGGAGAAACATAGTCAACGGAGTCACTTTCATGTTGCCACCCATGCTTACATACAGTAGAATGTTCTGCAGATGGAACAGACTTCCACTCCCCCAATCCCGTACTGACTTAGAACTCTTCATTGACAATCCGTCACATGATGAACCTTCAGAAGACAGTTTGGATCTTGAGGAAGTGGCAT
> Pq69640.2	tair10|AT2G48070.2: RPH1 resistance to phytophthora 1 (E: 6e-48); ppap|B9SFM7: Putative uncharacterized protein; Ricinus communis (Castor bean) (E:9e-56); gi|XP_002524796.1| conserved hypothetical protein [Ricinus communis] >gi223535980gbEEF37639.1 conserved hypothetical protein [Ricinus communis] (E:1e-54); 
TGCCTCCCACGACTGCGGCACATTTTTCTCTGTTATTCATATATTTTAAGCCCGTAAAATTCTGGAATTACAATCATATTCGTAAAAAAGGTCGCAGATTATCAGTGCGAACAGTCAAAATGTGTATATGTTATCCAAATCAATATTTAACAAGAAGCCCTCAAAATTTGGAAGGACTACCCATTTACATTAGCAGGACATTTCCATGTGAATTTTGCCCAAGGATCATCCTTTGATTCTTTGGCTGAAGTTGAGGCAATTTGTTACGCCACAAATGTATCAAATCTGGCAAGCAATATAATGTTCTGAACTTTGAGAACTGATCGAGAAAATCATCCAAATGAAGAAAGCCACTCCATGAAATCACTTCTCTGTTTTTTGTAGCCACCCTAACTTCCATGCATACATTGCAAAGAATGTCACGGTATCTGCAGACCATACAACTGCAAATGACTTGACGAAGAATGGGATTGCAACATTCAGCAAGGGGACAAGAAGAAAGAGATAATTGAGGGCTTCTTTCTCATTCTTTGAGCAGTCTCGGGCTCGAAGGGAAGGAATAGCTGTGAACAGCACATATAAGTTTACTAAAGACAAAAAATTGCAACTGTGATTCTTTCATTGCCTGAAATTTACACCAGCTGGAAATTGCGTCTGATTTAGTAGCGCAGACTTTGTGTTCTATACTAATGAGCGTTACTTACTGAACATCCAGATAGACCACATCCCCATTAATCTCCATATATCTGGTTCATTTGATGGGAATATGAGATTGAATGAGAGTGCTCCACCCAGCAACAACGACGCATAAGCTTGAACCTCAAAAATAGTGTATAGCGTAGTTCCAGGTACAGCAGGATTTTTGGACGCTGTCGAAGCCCTTGGTGCAAAGGTTGCCGCGGTCTTTTGAACAGCCTTTTTAAGATCTATGTCAATTGCTGCTGCAGTTGAAATTTTTCTTGCTCCTTTACTTTCATCCTCTTCTTCAATCTTGGTTACGCCATTGGGTTCTTTCTTGGAATCCTCAATAGTCTTTGTGTCCAATTCATTTGAAGATGCATACACTTTGATTCTTTTGTTGTTATAGTAGTGGGTTTTGAATGAACTGTTTTTCTAAAATTTAAAGGGGTCGATGAACAAATTTTCAAGATGTGGGCATTGTAGAGAGATGAAGATATTAAGGTGTTCATGTTCTCGAACCCACTATCAC
> Pq112560.2	tair10|AT5G26910.3: unknown protein; FUNCTIONS IN: molecular_function unknown; INVOLVED IN: biological_process unknown; LOCATED IN: mitochondrion; EXPRESSED IN: 22 plant structures; EXPRESSED DURING: 13 growth stages; BEST Arabidopsis thaliana protein match is: unknown protein (TAIR:AT3G58650.1). (E: 2e-15); ppap|B9N4P6: Predicted protein; Populus trichocarpa (Western balsam poplar) (Populus balsamifera subsp. trichocarpa) (E:4e-28); gi|XP_002330191.1| predicted protein [Populus trichocarpa] >gi222871647gbEEF08778.1 predicted protein [Populus trichocarpa] (E:5e-27); 
AAAAAACCTGATTGGATTTGGGTAACTTTACTATCATCTCTGCATTTCAAATTTCTAATTTACATTTTCTTATTGTTAAGAGGAAAAAGGAAAAAAGAAAAGGACCACAAGACTAGTTAATGTATATGTAACATTGGACAAGATCAAAAGGAAAGACATCTTGGAAGAGGTCAGGAGAACAAATCAGTTACCAAATCATCAACCAAAGAAGTTAATATACCATGCTCAATCTCTAAACCCTCTTCAAATGCTTTACTTTCAAAGTAAACCCATTTCCCATACCGAGTGCTCATGTCCTTGTCCACAAGCTCATCGACCATCAAGTCGATCATTCTTGTCCAACAACACATCTCTTTGTATAATTCATCTGCCAACTGTTCCTTCCCCTGAAACATTACGGTCAGTTTAATCCATGACTTGTAACTTCCACCAAAGATCCGCTGACATCTGAATTCTAGGCATTCACTCAGGCAGTCAAACAAAAGCTTTCGTTCAA
> Pq100640.1	tair10|AT3G19080.1: SWIB complex BAF60b domain-containing protein (E: 3e-21); ppap|A5BDQ8: Putative uncharacterized protein; Vitis vinifera (Grape) (E:1e-26); gi|CAN83123.1| hypothetical protein VITISV_044372 [Vitis vinifera] (E:1e-25); 
CTGGATCAATAATTAGCCTTTACTTTTTCTTTTCTTTTTCTGAATTTATATTCTTCCTTTGTTGGACTGTCAAAGAGGATACAAAATAGAGGACTACAAAGAAACAGTTAACTTAAACTCCATGCAAAATTCTCCAATTCTCTTGGGTTTTAACAAGAAAGGGGCGGGCACACTCACTGTTCAGCATTTATGAAATGAGCTGTAAGGAGTTTTGAAACCGTGAATCCAGTGAAGGTGTCAACATCAAAAAGTTCTTTCAGCTTCTCATCAGATATTATTCTCCTCTTATCAGATGGATCCACAAAACCAAACTCGGAAGCCTGCTAGCCTGTTACCCAGCGTTGATCCCCTCTAAATCTCTAATCAAAGGTGAATCCCATATTCTCTTTATGACCTCAGCTCGTCATAACACAGTTTCTCCAGTACCAATAAACTTCACTAGAGCATCTGAAAATGGAATTGGGGCCAAAATCCCGGAATTACCACCCTTCTGCCGCTTCTCCTTTCTC
> Pq211350.1	
CTATTAAAATTCAGTCGATCATATTTTCAATGTTAATTGCAGTAAATAAAAGTACATCCATAAAGAGTTTCATAAAAGTGAAACTAATGAATTAGCATAAACAACACATTTTCGGTGACTAAAGGAAATTAAGCATGCAAGTAATTGAGTATGAATGAGTATAAAAGTATGCCATCAGCTAATCCAAATAAATTTGGAGGCTACAAATAAGTTTTGAGAAATTAGATGACAGTAGAACTCTGCTGGTACACTCTGGCTATGGTGTTGGTTGAAGTGACCCAACATAGGTTTTGTTCTTACAATCTTCCAGAATTCATAAGAATTTATTTGGCTGGGCATGGGGCACCTTG
> Pq64640.1	
TAAGTGCCTCTGGTGACTTATTTGTTTCATTTTCCTGTGTAAGATCATCAAGTTTGTGCTTGATTGCTATCTATTTGCTCCTTCACCATATATTAAGTTCTAACTCAAAATGTTATACTTTTAAAAATTCTGTTTTTATGAAATGCTTTTAAATTAAATGCACTCTTATTGTACTAGGTTTCTGATATGTGTGATGATCAACATTGTTTGGTGAACTATTGAATTTGGCCTGAGCTTATGGGATTTTAAAGTTAGTTTGTGTTGGACTATGTCAATTTCGTAATGCCTTTTAGTTTGGGTGATGTAGATTTTGTGTTTTCCAACCTAAAGAATGTTGCGTGATCAATCTGTTTTTCTTGCAAGCACTATGGTAGTAATTAAAAAGTTAAACATTTGTCTACACTAATATGTGCAGGGAAAGTTAAACTTGTGTCTTTTATTAGTTCTGTAAGTACTAAATCCCAACATAAGAATTCTGAAAGCTAGTCTCCAGGCCATGATGATGATGATTGATGATGATAGTTCAATGTCGCACGTGTTAGTTTATGTGGTAGGCTCAAGGAGTGGCAAGAAGGTACTCTGCATGGGGGTT
> Pq27451.6	gb|GR871447.1: Pq_F_00790 American ginseng Flower cDNA Library Panax quinquefolius cDNA 5', mRNA sequence (E:1e-18); tair10|AT3G54960.2: ATPDIL1-3, PDIL1-3 PDI-like 1-3 (E: 5e-27); ppap|Q8VX13: ERp72;  Protein disulfide-isomerase-like protein; Arabidopsis thaliana (Mouse-ear cress) (E:6e-26); gi|XP_002878008.1| hypothetical protein ARALYDRAFT_485913 [Arabidopsis lyrata subsp. lyrata] >gi297323846gbEFH54267.1 hypothetical protein ARALYDRAFT_485913 [Arabidopsis lyrata subsp. lyrata] (E:4e-25); pfam|PF00085.14-Thioredoxin (E:4.9e-11); 
GTCTCACTATGTTCTACCAAATTTTCTAGAGCACGACTTTCTACTTGAGCATCTAATAGTTTAGTCCCATCCATCTTTGCTATGACAAGTGAGTTAATGCCTCTCAAATACTTGCCAAGCTTGTTATATATTGACTCCAGTGCTTGGCAATGGCCACACCAAGGATCGCATATCTCAAGAAGAACATCCTTTGACTCGTCCAAAACAATCTCATCAAAGTAATTTCCGACAACTATTTTTACATCCCCGTCATTCTGCACCAAATACACCACACCATTGTCCGGGATGGAAGTAGTCTGCAGCAACATCATTGTCCAGACTACAGACTTATAGTTAGTAGCAGTAAAATTGAATATCTGACCTGCGAATGAAACTGATGTGAGTCACATTCTTGACTATGTACTTGGCCACGCTAATAGTTTCCAGAATACACAATTAATGAGACCAATGCTTGTTAAAACAAACAAACAAAAGACAAAAAATGCTAG
> Pq36360.2	tair10|AT3G54360.1: zinc ion binding (E: 5e-129); ppap|D1I6U1: Whole genome shotgun sequence of line PN40024, scaffold_47.assembly12x; Vitis vinifera (Grape) (E:2e-149); gi|CBI29160.3| unnamed protein product [Vitis vinifera] (E:4e-148); 
AGGGGGAGGGGGAGGGGGTGGGGGTGAATCAACTTGACTACTGTATGAGAATTTGAAATTTAAAGCTCAAATGCACAGAGAAGAAATGTTATTTTATTTCATTCAGACTCACGTGATCTCATGGAGTTGTATCAGATTGTTTCTTTGCAACTTGAGTGTTCAGGAATTCCAGCACAGAAAGACGCCTTTTCTCAAGACCAACTTCTTCAGAATTTAATGTCAAAGATTCCAGTAATTTAATGCCTTCTTGAAATCCATCAATAGCAGCATTCTCATTTCCAAGATTTCTATCCACGTCAGCAACTTTGGCAAGAGAAACAGCCACATCTAGGATCTGAGAAGGAGAACTAGAAGGATGCTTGATAGCATTGCGACGCACATCTAAAGCTTGAAAATAGTAAGATCGTGCAGCTTTCAAGTCCTCATCATAATACTTAAGATCTCCAATTTTATTTAACGAAACAGAAAGTGTTTGTGTGATCTCCAAATCATCAGCTGACACTTTCAGAAGGAAATTGATGCTCTCTTCAAAATAAGTAACTGCAGAACCAGCATCTCCAATTGCTCGACAGCAATCCCCGAGCATTCCCAGAACTGCTCCTAGCTGTGAGCACAACTCTGTTGTGTACCCCAATATTTCTAACTGCTCTCGAATGTCTTCCACACATAGACTAAGTCTAGATTTTGCACTTTCTACATTATTAGCACGAAATGCCCTCATGGCTTGGTGCACCAGAAAAGCACCTCTCTCCAGAGACACATCTTCGTACGTCACTGTCTGCTTCTCACTTACCAGTTCGTTTTGGTCATTATCAACTTGCCTCTTGATCCTTGCATGACCTTCAATGAAGCGATCGACAACATTCTGAAGATCTGTGTCAGCTTCAATCCCCTGAATGTCAGCACCACACAATGGGCAATCCTTAAAACGTGATATGCATGCTTTGCAATATACATGCGAACAAGGAACACATTTGCTACACTTAAAAAGAAGTGCTTGGCATATCATGCAACTAAAGGGGCCAATCTTAAAAGTTTGAGAATCATATCCGAGAGGGCATTTGGGAGAAATGCTGCCAGCTTCAGTAGACTCTGGCCTTGCCTTGCTCTCAAACCCGGGCAGCTGGCAGTGCTGGGGTTTCTTCAAAGACCCGTCATCAGACCAAGCAGCTTTACTAAAAGGACAGACAGGTGTCATCTTGGTAAAAACCCCGGAGAGAGCTGGTATTGCTATTCTTAATTTCCCCGGTTCTTTTTCTTCCCTCGCCGTCCGGTAACCCGTGGTTGTAGAGAGAGAAAAACAGGTACATATGAAGGTATCAGTAGAGCGAGCTAGTAGATGAGAGAGAGAAAAGATAAGGAGAGAGGAAAAAGAAGTGAATTATGGAGGAGAGAGAAAGGCG
> Pq36100.2	tair10|AT2G27230.2: LHW transcription factor-related (E: 4e-29); ppap|D1HTF2: Whole genome shotgun sequence of line PN40024, scaffold_9.assembly12x; Vitis vinifera (Grape) (E:3e-45); gi|CBI24427.3| unnamed protein product [Vitis vinifera] (E:5e-44); 
ATAGTTGAGGATTTGAATCCCCCTCGTCAAATGCTTGTGGAGATGCTTTGTGAAGAAAGAGGTCTATTCTTGGAAATAGCTGATATTATTAGAGGACTGGGATTAACCATCTTAAAGGGGGTGATGGAAACTCGGAATGACAAGATTTGGGCACGCTTTGCTGTAGAGGCTAACAGGGATGTGACAAGGATGGAGATATTTATCTCCCTTGTTCGCCTCTTGGAGCAAACAGTCAAAAGCAGTTCAGCACCAGTCAATTGCATTGGTAATGACAATGTAAGTTCCCGCCAGCCTTTCCACCAAGCTGCCTCCATACCTGCAACTGGTATGCCTTGTGGTTTTCAGTGAATCACCTTATATTTCAGTTTTGGATCTGGATATGTTGAGAGCGAGTGCAGTTTATGCTTTTGCCATGACTAACATTGATCCCAAAGTGATATATATTTTGGTTCTGAATCTAGCTGACAATTTTGTCTTCCCATAAACTCTATGCTGGGGAGATTTGTGCTGTAGTCGTTTGCTTCTAGAGACGGTGGTTGAATGTAACATATGCTGTAGAACTGTTGTTCTTTTTAAATGTCTCTCCTTTTTAGTTTTTGGTTTTCGTCAACTAGGTGGTTGGTAAACTAGTCTATATACTGTGGGGGAGCGGGTTATAACTAGAATCTGTAGTGGATTCTTAGATTACAGATGTATAGAGAAAA
> Pq41400.2	tair10|AT2G01490.1: phytanoyl-CoA dioxygenase (PhyH) family protein (E: 2e-113); ppap|D1I0I3: Whole genome shotgun sequence of line PN40024, scaffold_11.assembly12x; Vitis vinifera (Grape) (E:6e-124); gi|XP_002284469.1| PREDICTED: hypothetical protein [Vitis vinifera] >gi297737693embCBI26894.3 unnamed protein product [Vitis vinifera] (E:1e-122); pfam|PF12799.1-LRR_4 (E:5e-29); PF05721.7-PhyH (E:3e-46); 
CACTCCAGCATAAACATTATTTGTAAAGTAACAGGGCAGAGCCACAATTTATGTCAGGAAATATACATCTAACATAAGCGTATATAGTAAGTAGGCTAGGCCCAAAAAGCAGCAAGTTTCTGACAACAATTTCAAACAAACCATGATTAAAATAGGAATCTAAAGAAGCTAAAACTGCAACGAAAAATGTTATAAAGGATCATGCTGAATCAACCAGACTATTGTGCCTCTTTATTTGTTAGAAGAAGAGAACCCATTATACACACAACTACAAACGATGCAACCGAGGGTAACTAATTTTTCTTTCAATACACATGCCAGCAAATCCTCAGGATGTTGTAATGTCGGATTTAATCAAGAAGCATAGAGTGGTTCTGGATCAACTTTTCTTCTAATCCAATTTTCCTGCGCCCATTTGCACCCATCAGTATCCACCACATGCAAGCTGTAAGCGTGCCTTGACTTTGAGGACTGATTTTCAAAACTCTGGTGAATAAGATCACCATGAATGACCACCAAGGTGCCAGCTTTCACTTCGATGGGCACGAAATCTTTTTGGTTGTAGGCTGAGGAAGGCCGATCAAAATGGACACCGTTCTCATCTCTAATGAATCTTCTAACAAGGCCGTCTTTATGAGATCCAGGAATAGCCCAGAGGCAACCATTTGTAATAGTAGCATCTTCCAAGGCTAGCCACAGCCCCGTGCAAGTTGCTGGTTCAGTAATAAGAAACGAATTATCCTGGTGTGGCACTACTTCACCCCCGATGCCTGGTTGCTTAAATATATACATCGACTGAATGATAACTGGCCTCTTGTAACCAAATGAGAACAGTAAGTTCGACATTTTCTTTGAGCTAGAGAACTTTTTAAACTCCGGGTCAATCTCATGTAACGCATGACCAACTTTGTTAATGGATAATTGTTTTGGTTGCTTTAAGTTACCATCCTCGTCAAAGGCCTTTTCTTCAAAGAAAAGGAAACTTTTTCAGCACTCTCATAGAAGTAATCGTCACTAGTACGTTGCTGGTTCTTGGTAGAGAAGATGGAGGCGGTGGATGAGCAATCAAAATCATCAAGCAATTGGTCCATTCTCTTCCTCATCGACTCTATATCTTCCGGACTTGAAAAGGAATCGATCACCAGATACCCCTGAGAGTTGAAGAAGTTGAGTTGGTCTGAACTGAGATTTCCATCAATCCCCATTCTTTCTTGTAATTTGATGCTTGATTTGAGGTCGAGGACGAGGACGAGGACGAGGACGAGGACGAGGATGAATCATTGAAAACATTTCTCGACATCTCCTGCTATAACCTTGAAGATCTCAATTCAATCGAGCTTCCTACGAGTTTAACAGTGTTAAATTTAACTGCAAATCGGTTAAAGGAGTTGGACCCTCGAATTGGTGACCTCTCTAATCTTAAGATTCTCTACTGCGGAAGAAATTTGTTTGGTGATTCCGGTATCGAGTCCATCTCTCATTGGGATGCAATTTCGGATCTCCATAAACTAGTTCTCAGGAATAATCAGCTAAAGAAAATTCCTGATGTTAGCAAACTAAAGAGGCTTTTGGTATTTGATATTTCTTGCAATGAAATTTTGTCACTGAATGGACTGTCCAAGATCTCCAATAAACTCGAAGAACTCAATGTCTCTATAAACAAAGTAACTAAGATTGAGAAGATTGAACATTTCCATGATTTGCAGCTTCTTGAACTTTACTCCAACAAAATACAGGTGATGGAGAATTTGCAAAATCTAAAACACTTACAAGAGCTATGGCTGGATCAGAATCTTATTCGAGTCATTGACCTATGTGGGCTGAAATGCATTAAGAAGCTTGGCCTGCAGAGCAATCGATTAACTTCAATTAGAGGATTAAAGGGATGTGTTGCTTTAGAAGAATTATACTTGAGTCACAACAATATTGTAATAATGGAAGGGCTTTCAACCTTGGTAAACCTCCGTCTCCTGGATTTGTCATCAAATAAGATTCGTGCAATTAATGGCATTAACAACCTAAGAAAATTAGAAGACCTATGGCTTGATAATAACCAAATAGCATCATTAGTTGGTATTGGAAGTGCAGTTGGTGGTTCTAGACTGAAGCTCATATCCATCTCTCTTGATCAGAATCCATGTGCAAAGACTAAAAACTACATCTCTACTCTGAGATCGGTATTTCCGAGAATTCAGCAAGTTGATTCTACAATCTATGGCCTAAAAGATTGTCACTTTCGGTCCTAGTCGTGAGGAAAAGAGAAGGTACTTGCTGCTGAAAGTTTACTTCAAATACTGTCCAAGGATTTTCTTACTTCTAGAGTGACAATAACAAGTAAATGTAGAATTTTCAATTCTAAGTTCTAAATTTGTTCTGAAATATGTACTTCGACTAGTTAATATTAACTAACATATATTTGAAGGGTGAGAATTGAAGT
> Pq72760.3	
AGGTCTCCGGCCAACGGAATCATAGCAAACGGATCGGAAGAGCCAGATTGAAGCACGCTTGCAGCTATGAGTTAACCAATATCTCAATCCTTGGTTTCTCAAGTTCAACATCTGTCTTTGTATTCATTGTGAGTCAGTGTGTCGCCTTCCTTGGTTATGATTGTCTTGAACTAGAAATCTTGTCCCAGATTCCAAAAGAGAGACTCCATTAACAAAGGAACCTCGTCACCGGCCTGCACCACCACATCGTGCCATCGTGGTCAGCTAAATTTTTTATTTATGCTGTGTTTGGATTGAAAAAATCAGAATGAAATGATTTTAAATTTTTTAAGTGCATGTTTGGTTGGTGGTGGTGGTGGATTTTGTCAGATAATGACAAATTTGTCATATACTACCTCCGCCCCACAATAA
> Pq26680.5	tair10|AT4G30080.1: ARF16 auxin response factor 16 (E: 1e-69); ppap|B9SVC2: Auxin response factor, putative; Ricinus communis (Castor bean) (E:1e-98); gi|XP_002529941.1| Auxin response factor, putative [Ricinus communis] >gi223530571gbEEF32449.1 Auxin response factor, putative [Ricinus communis] (E:2e-97); pfam|PF06507.7-Auxin_resp (E:5.7e-33); 
TGCATCCCTTGCAGCCAAAGGACAGCCTTTTGAGGTTGTATATTACCCACGTGCAAGTACTCCGGAGTTCTGTGTGAAGGCTTCTTCCCTGAGTGCAGCGATGAGGATTCAGTGGTGCTCTGGGATGAGGTTCAAAATGGCCTTTGAAACAGAGGATTCTTCCCGGATTAGCTGGTTCATGGGAACTATAGCTTCTGTTCAAGTTGCTGATCCCATCCTCTGGCCTAATTCTCCATGGAGACTTCTCCAGGTGACATGGGATGAACCAGATCTTCTACAAAATGTGAAGCGTGTCAGCCCATGGTTGGTTGAATTGGTGTCAAATATGCCCGTAGTCCATATGTCACCGTTCTCTCCACCGAGAAAGAAGTTGCGGTTACCGCAACACCCAGATTTTCTACTTGACGGCCAATTTCCAATGCCGTCATTTTCAGGCAACCCCCTCAGGCCCAGCAGTACATTCTGTTGTCTATCTGACAACATTACTGCAGGCATACAGGGAGCCAGGCATGCTCAATTTGGGATACCGATATCGGATCTCCAGCTTAGCAATAAAGCACAGCTGGGACTTTTCCCGTCTACTTTCAAACAGCTTAATCCACAAAGCGAAATCTCCATTGGTGCCGTCCAAAGTAGCACAAATGGTGCTGAC
> Pq35960.10	ppap|B7T1N4: EIN3-like protein EIL4; Actinidia deliciosa (Kiwi) (E:5e-29); gi|ACJ70677.1| EIN3-like protein EIL4 [Actinidia deliciosa] (E:7e-28); 
AGCATCTGACATTAAAAGCTTAAGTCAATGCAAGACAAATTATTACGAGAGGAGTAAATGAAGACATGAACACAACAAGGGTAGCAATTTACAAATGCCTAAGGTCATTAACTTGCTAATGGAAGACGGATATTCTTACTCCATTGTGGGATCTTCGGCAACACAGTAGTGCAACCATAACTTACAGCCTTTAGATATAAGGCGTCAGTACTGACAAAATCACTACAGAGAAAGAAAAACTCATTTACCTAGGATCGGATGCTTCATTTTTATAATCACTTAATCAGCAACTCCAGGAGTTAGGCCCCAAAGTATTGCATTAGATCATCGTCAAGCAAAAAATCTATATCTGAGGCATCTAATGGACTTGGGTCTCCAATTCCAATATTGAACGGACTGTTGAATCCTGAATAATCTAGTGACAAACTATTTAGCGGAGACCCGTAATCATTCTCAACTGGTCGATCTTGCTCATTCTGAAAGGTGTCGTTAACATAATTGTTGAGACTGTTGCCAGCTAAACCACCTTCATTTTTACGTGACACTGGCAAATGGACTCCAGAACCATCTGGCCTAATCTGGAGTTCATTAAATGCCATCTGGGACTGCTGTCCATCATGCCTAGTAGCAAATGTGACTGATGGATTTAGAAGATCATAAGGAGATCCTTGATGTAGCACACCATTTTCAGGTTCATGATGCAAAGCAGAATTTTGAGT
> Pq70340.3	tair10|AT3G62010.2: unknown protein; LOCATED IN: cellular_component unknown; EXPRESSED IN: 23 plant structures; EXPRESSED DURING: 15 growth stages. (E: 1e-66); ppap|D1IUN6: Whole genome shotgun sequence of line PN40024, scaffold_5.assembly12x; Vitis vinifera (Grape) (E:8e-81); gi|XP_002282028.1| PREDICTED: hypothetical protein [Vitis vinifera] >gi297744105embCBI37075.3 unnamed protein product [Vitis vinifera] (E:1e-79); 
ATCAGAAGCTAGGGCTTCTCTCTCTCTAGTTAATGGTATTCTTCTACATGCTATGTTGAATCCCTCATTTTTCAGAGCAGCATACACTTCGCTAGGAGTCTTGATGTCATCTACAAATATGTTCTCCCAATATCCTATGACACTGACCTGGTTTAGTGCAGGACTATATTCTTCGCGGTGTAAAAGCATACGACCACCAGATTTTCTGACCTCCGATATTATATCTTCTTTTAGTCTTGCTTCCATATGTTCCACCACTGGACCAGTGATTCCCACATGCTTGAGCGTATCAACAGGTTTATTTAATTCTCTAAGGACAAAAGGTGTGCCATTAATGTATACAACAGCTTCTTCTCTCAGGTCGGTTAAAATTACTCTCTGAGCAGCACTTCCTTCTGCAGTGGGCTTGGCACCTAAATAAACTAACATCTCCTTGGCACCAGCAATTGTAGGAGTTGCCATGCTATACACAGGATATCCTTCCACCTGAAAGAAATGGAGGTTTTAGAGGCATATTTCCTTCTGATAGTAAATGTTCCTTTGAGTTGCTTTGTCTATGGATTACCAGTAGTAACTTGTAAGTTACCCCAAAAAGCTAGAACATAGTCACATATGATTTTAAATTACCGCAAAGCAAGAACATAGTCGCATCTACTAGGCATCTCAGACT
> Pq2880.6	
TGCCAATCAGAATATAGCAAAATTATGATAATCCTTGTGCTAATGAAAAATCAAAACTAATTAACATTCTGCTCTTGTTACTTTCTAACAAGCTCTTGACTGCCCTTTTCGTCAAGCCATGTAGTTTAAAGCTTTTACATATAAGCACAACAAAATAAAAACAGACAGACTAGAAACTAGATGCCATCCACTTTTTACAATGATAGCCATAAAAATAGAAAATGAAAGCATACGGAAGTGAAAACTGACAGTGTGTGACTGGGACGAGCATCGGAGCTTGATGATGTTAGTGTATCTGGCCAAAGAGGGAACTGTATACTATATAGGCAGACATTTTACTTGAGACGTGCAAGGTTCCTCCCGCAAAGGACATTTACTAGACATCCTCGGCGTCGCTTTTTCTTCTCCTTC
> Pq90790.2	gb|GR872832.1: Pq_R_00315 American ginseng Root cDNA Library Panax quinquefolius cDNA 5', mRNA sequence (E:0.0); tair10|AT2G36740.1: SWC2, ATSWC2 sequence-specific DNA binding transcription factors;DNA binding;DNA binding (E: 4e-45); ppap|D1HZL5: Whole genome shotgun sequence of line PN40024, scaffold_39.assembly12x; Vitis vinifera (Grape) (E:2e-67); gi|XP_002275587.1| PREDICTED: hypothetical protein [Vitis vinifera] >gi297737375embCBI26576.3 unnamed protein product [Vitis vinifera] (E:3e-66); pfam|PF05764.7-YL1 (E:2.6e-17); 
CACCCGTGTCGGATCGTGTCGACACGGGTACTCCATCTGAAACTGTCGAGTCCGAGAAGTTTAGAGGATATGGAAACCCACAAAGAAGAGAAGCATTATTTCCTGGACCGTGCTTCTCGAGCAACGAGAGGGAAAAGGTTGACCAATTTGGTTGATGAGGAGATGGAAGAAGATGAGCAGTTCTGGAACCAGGATGCTCTTAAAGAGGAAGAGGATGACACAAATTATCAAGAAGAAACAGAAGTTGCTGATGTTTTTGACAGCGATTTTGATGAAGATGAACCTGAGCCAGATGGAGTAGAAAATGAACCAGACGATAGGGTGCGAACAAGAAAGCGATTAATATATCCAGGAAAGCAGATTCCCAAGAAGAAAAGAAAAAAAAAGTTCTCTCGGCATTAGAAAGTGATCCCAATGATGAACAACCTCCCGATGAACCCACTGTTTCCAAACATCATGATGCGGCTGATGATATAGAAGTCGAAAGAATTATTAGAAAATCTACAAGAACATCAGTCATTGTTAGGCAAGCTGAAAGAGATGCAATACGTGCAGCATTGCAAGCAACTATGAAGCCAATAAAGAGAAAAAAGAAGGCGAGGAGAAGAGGATGACTCAAGAAGAGATGCTTCTTGAAGCTGCTCAAACAGAAATCATGAACTTGAGGAACTTGGAACGTGTCTTAGCAAGGGAGGAAGAAGTTAAGAAAAGAGCAGTTGTGCATAAAGCAGTTTACCGTGGCCCTCAGATACAATATCTTTCTAAAAATGGCTGTTCATATCTAGAATTCAGTAATGGAGCATCGTTTCAGTC
> Pq164020.1	ppap|D1IUB7: Whole genome shotgun sequence of line PN40024, scaffold_5.assembly12x; Vitis vinifera (Grape) (E:7e-12); 
ATTTTTATACTGCTTAAATTATTAAAAGTAAAGCATAGATTATATATGAACAGTCAAGTACATTTTCTTCTAAATACCACATAAATATTAAGGTAATTGAATAAGAATCCTATCCTCAAAGAAATTGCTCCTCATGAAGCTGCTTGTAAAAGAAGAAGATATGGGTAGTTCTCCAAGCTCATCATAAAAGTCATTTTCTTCTGATTTTTGTGTTGAGAAGGTCATGAGGTGAGGATAACAGAGGGGATTTTCCTTTTCATCAAACAGGACATTTTCTAAATGTTCTGTAAATGGGATGTCTTCTTCATGTTTGATGTTAATGATGATGTCCTGATGGTCAGAGCTATTGAATGGAGATTGGCAGTAGTGAAAATTACTAGTAATTTTTTCATTAGCTCCATCTTCATCAAAAAAGAGGGATTGCTGCTCTTTTTCCTTTTCTTCTTCTTCTTCTTCTTC
> Pq40900.2	gb|GR874430.1: Pq_R_01913 American ginseng Root cDNA Library Panax quinquefolius cDNA 5', mRNA sequence (E:3e-19); tair10|AT5G57815.1: Cyto (E: 1e-11); ppap|C6T6B8: Putative uncharacterized protein; Glycine max (Soybean) (E:6e-12); 
TGAAAACATTTCCTCCCTCATTTGAAGCTCTGAATTCCATTTCCTTTGATCTGACCAGAAATGGCCGAGATTGAACTGAAAACTGCACCAGCTGATTATCGCTTCCCAACAACAAATCAAAGCAGACATTGCTTCACGCTTTACATCGAGTTTCACAGGTCTAGCATTGTTCGAAAAAGCGCTCGAGGCGTGCGCCTTGAGGCGCGCCTCGTAGCGTGGCGGAAGGGAGCTATTGCGAGGCTTGCTCATCAACAGAAAATAAAGAGGCCTGCGCTTTATGTTGCTGAGGCTTACGCCTTCGGGGCGTTGCGCCTCAAGGCGTTCGAGGTGTGGGCCTTGATGTGGATTAAAAAAAGCCCTAAGTATGAAATGCGATAGATCGAATAGAAGAGAGGCTTCGTTCATGAGAGTTGCGACTTCGTGCGAACTCAGTTCTT
> Pq1081.2	gb|GR870734.1: Pq_F_00077 American ginseng Flower cDNA Library Panax quinquefolius cDNA 5', mRNA sequence (E:0.0); tair10|AT2G34480.1: Ribosomal protein L18ae/LX family protein (E: 1e-92); ppap|D1HWM0: Whole genome shotgun sequence of line PN40024, scaffold_118.assembly12x; Vitis vinifera (Grape) (E:5e-124); gi|CBI25545.3| unnamed protein product [Vitis vinifera] (E:7e-123); pfam|PF01775.11-Ribosomal_L18ae (E:2.8e-56); kegg|K02882; 
CAGAAGCAGCAGCAGCAGCAGCTCCCATGGAGGGCGAAGCTGCTAAAGAGGAGACCAACAACCAAGTCTTCAAAATCTTAGAAGCTCTTAAACAAGCTTCCCACCACTTGCAAACCAACTCGGCCGATTCCAACTCGTCCGCCATTAAAGCTCTACTCGAGCTCGAAACTCAAACCGACTCCATCCTCTCCAACGATCCACTCCTCTCTACCTTATCTTACCACCTCACCAACCTCAAATCCCTCATCCAAACCCTTCAAAACTCCCATAGCCGACTCAGCCTCAAATCGTTCTTAAATCGGCGAGTTTCCTCCCACGAGATCTCCCGAGTCGCCGGATCCATCGAGTCCGAAATTCAATCCTGGATCGACCGCGAAACCATCGAAAACCTGTCGGCATCTTTACGCCAGTCGGAATCTGACCAAGTCTTGGTGCACAGAATCGATCAGTTCAAGACCAGAATTGCCCAAGGGTTTAATCGGGAATTACAGGATTTGATACTGAAATCCAAAGTATTTGAAGCTTTGGAGTTGATTCTATTTGAAAGTAGGGTTTCGAAGAAAGTGCGAGAAAGTGCTGGGTTTGCTGTAGCGGAGTTAATTAGGTTCAATAAGGACGTGTTTGTGGGACAAGTTTTGATGGGTCAAACAATTCGAAGCTTAATTTCACTGGGTTCGTATTCCTCCCTCAAGGTTCTTTGTTCCCTTATCAAATCAATCAAGAGTCCATTAGTTGATGAAATTGAGTCCAATAACGAAATCCCCAAAATCATATGCTTATTGAGCTCTGAAGATCATTCAGTACTCACAGCTGGCATGGATTGTGTGCTTGAAATCGGGTATTACGGTCGAAAAGAGGCGATTGAAGGGATGTTAAACGAGGGTCTAATCAAGAAGTTGGTGGAACTGCAGAGGGGGGAAATGGGTGGAGATTTGATTGATTTGGGGAGGTTTGAGGAGAGAGAAGAAATAGTAGTGGGGGGAGTTGAGAAGGAAGAGAGAGGGAGGAGAGAGAGAAATAATAGGGAGACGAGGTACTTGGAGAGTCATCCACTTGCGAGCTGTGTGGCGAGATTTGCAGTGCAGCTGGAGGTGGGAGAAGGATTGAGGCAAAGGGAGAAGAGGGCGTTTAAGCAGGAGATATTGAAGGGAGTGAGAGAGGCTTGTGGCTGTGATGCTAAAGCTGCTACCATTATTGCTGAAGTTTTATGGGGTGAACGCCTCATTTTACATTTGCACACATACTCGCGGTGAGAGACAGAGGGAGGGAACACTTCGGAAATGGTGACTTACAAGTTCCATCAGTTCCAGGTTGTTGGAAGAGCTCTCCCGACGGAGACCGATGAGCATCCTAAGATCTACCGGATGAAACTTTGGGCCACCAACGAAGTCCGCGCCAAATCGAAGTTCTGGTACTTTCTGAGGAAGCTAAAGAAGGTGAAGAAAAGCAATGGGCAAATGCTTGCTATCAATGAGATTTTTGAGAAGAACCCTACCACAATCAAGAACTACGGCATTTGGCTGCGATACCAGAGTAGGACTGGATATCACAACATGTACAAGGAGTACCGTGACACCACTTTGAATGGTGCTGTTGAGCAGATGTACACTGAGATGGCTTCTCGCCACAGAGTCCGCCATCACTGCATCCAGATCATTAAGACAGCTACCATCCCTGCCAAGCTTTGCAAGAGGGAGAGCACCAAGCAGTTCCATAACTCCAAAATCAAGTTCCCATTGGTGTTTAAGAAGGTTAGGCCACCAACTAGAAAGCTGAAGACAACATACAAGGCATCTAGGCCCAACTTGTTTGTGTAATTCTTGTTGGAGTGAGGTTATGCAATTTTGTTGCTCAAGTGAAACATAGCATTGTCATTTACTTGCTGTTGGATGTTTTTTTAAATTTGATATTATCGTTTGGAAGTCTAGGATTGGATTTTGAGCACTGTTGTTCTATTCAAGTGTTGGAAGTTGAATTACTTAAACTGTCTAATAAGATATCTTAATGTCTGATGCTTGATAGGATGTAATAGTAGCTTTGTTTAAAATTGACAATCAACATTTATAACCCAGTCGTGGAGGCAAGGCACACAG
> Pq14410.3	
TGTTCCTTCAAGTTACTGCAGTGGGCAGCTTGATCCTCGGAGAGTCCTGGGAAGCTAAATATCCATCATGCGGATCCATGTGGTGTACAGGTAATTTTGGCCCCATGTATGGGGATTGGAACCAACGACCTTGAGGTTATTCGTCAAAGCCTCTGCCATTTCTTCCAACCCTTGGGGTTTGGTTTTGTTGTTTACACAGACGTAAAGTTCTAAAGTTCAAGTCTTAGGCTAGTGTTGTTCTAAACTTGCAAGATTAGTGTAATACCAAGTTGTTTATTGATTGTTGAAATTTTTACAAGTGAAATAATCTGCTGGGTATGAATTACATTAAAGTCTGGCTGGGAATGTGACTACTGTATTTCATGATCAAAGGCTTGTTTATGTTTATTGTTTGGAATTTACTTGTGTAATATTCCATTTTTCTATCCCCAAATAGTTTGTGTATTGCACGATTTCCTTGCTA
> Pq261.2	gb|GR875160.1: Pq_R_02643 American ginseng Root cDNA Library Panax quinquefolius cDNA 5', mRNA sequence (E:2e-93); tair10|AT5G26830.1: Threonyl-tRNA synthetase (E: 6e-180); ppap|D1J2A2: Whole genome shotgun sequence of line PN40024, scaffold_15.assembly12x; Vitis vinifera (Grape) (E:0.0); gi|XP_002265484.1| PREDICTED: hypothetical protein [Vitis vinifera] (E:0.0); pfam|PF00587.19-tRNA-synt_2b (E:6.9e-22); PF07973.8-tRNA_SAD (E:1.7e-11); kegg|K01868; 
GCAAAGTCAAGGATCAGATCCAAAGTCGGCCAGACGAAGTGGAAGTTCCCTATATGAACGAACTCTGTGATCGAAAATCAAACAGTGTCCTGGGCAATTCATTGGTTTAAGCCCAAACTCTTGTTTCTCAATCTCAAATACAAACATGTTCTCCTTGTAATTTGCAGCATGACCGGAGGTTTCCCATAGTTGCATATTGTACATATTAGGAGTCCAAACTTCTTCGTATCCTCTTTTCCAATACTGAGATCGAATGAATTCTAGCAACTTGTTGCAAACTCGACTTCCGTGTGGAAGGAAGAAACAACTCCCTGGACTAAGTGGGTGAAAAAAGAAAAGCTCCTGCTTCTTAGTGAGCTCACGATGGTCATATTTCTTTGCTTCTTCCAGCATAGCGATGTATTCCTTCAAGCGTTTTTGGTCTGGATAAGATATCCCATAAACTCTTTGTAAACTCTCCCGGTCTTTATTACCTCTCCAGTAGGCTGATGAAGCCTTTAAACAAGCAAATGCTTTCGCAAAAGATGTGTTTGGTATATGAGGCCCACGACATAAATCAACCAAAGGACCACATCTGTATACTGTAATAGTTTTGTCCTCAGGCAGATCAATGATGATTTCAACCTTGAATTTATTTTCAGAAAACATATCAAGAGCTTGATTCCTGGAAACTTCAATTCGCTCAAAAGGCTGTTTTTCCGCAACAGCTTTCTTCGCCCCTGATGCAATCTGCTCATAGTGATCTTCATTCAAGCTCAGTTCACCATAGAATGCATCATAATAGAAACCCTCTCCTCTTGTAGTACAGGGCCCTATGCACAATTTGCATCCATAAGTCATCTCAAGAGACTGCCCTAGAATGTGAGCACTTGAATGCCAAAAAGTATCCCGACCCTCGTCCGTGTCAAATGTGAATAATTTGAGTTCACAGTCACATTCAAGAGGCCTAAACATGTCCCAAAGCACTCCATTCACCTGCGAAATCAAGGCATTCGATGCCAAACTCTTAGATATCTCCTTCGCAATGTCAAACGGAGTCGATAGCCATTTCTCCCCTTCTTTCACTGTCCCATCCGGCAAAGTTACCTTGATGGAATCACCGGCGATGGACTGTAGATGGGAAAGTTGTTGGGCCTTGATGGATTCGAAGAGGGCGATTCGTCTGGGGATGACGGATTGGAGATATGCTTCGTCT
> Pq187830.1	
ACAATTTCCAGTCACAAATACACTCCTGGAACAGCGACCATGCAAACGAAATCAAAATAAAAACGGCGTGGGCGAGAAAGCAGGGAGGACAATCGGGTGGATTGTTTTCCCGTACTCATCACCGTCGTAGGAGGAAGATCTGACCCTCGATTTGGGTTTCACTGACGATTTCTTCTTGTCAGATCTGATCGACATCTGTTTACTTACATCTGACACAACCACACTATTCTCAAATATCACTGACAGTTCCGGTTTCCAATTCCCCGCCGGCGACGACTGCAGCTTTTTCAAACGCCCGCGATTTGTCGTCGCCGTCGTCCGGGAGGCGGCATGATTAAGAGCCAACACTGGCGGTTGTTGTTGAGGCGGCGTATCCTCTGCCGCTGCGACGATAAGACCACCACCGTAACATGATTTGAATTCGGAGAGAAACTTCATTGTATGTGGTTTGGTCTTTTTCCTAGTTCTTCTTCTC
> Pq49960.1	gb|GR874579.1: Pq_R_02062 American ginseng Root cDNA Library Panax quinquefolius cDNA 5', mRNA sequence (E:2e-88); tair10|AT5G13110.1: G6PD2 glucose-6-phosphate dehydrogenase 2 (E: 0.0); ppap|O22404: RecName: Glucose-6-phosphate 1-dehydrogenase; EC=1.1.1.49; Petroselinum crispum (Parsley) (Petroselinum hortense) (E:0.0); gi|AAB69317.1| plastidic glucose-6-phosphate dehydrogenase [Petroselinum crispum] (E:0.0); pfam|PF02781.1-G6PD_C (E:4e-115); PF00479.16-G6PD_N (E:6.8e-61); kegg|K00036; 
TCATCTTCATGTTACTTGTCCGGCGTATATTCCTTTTGGTTATAAAACCACAAATATTATTGTTGGAACGGCGGTTAAGTATCAGCTAGCAGAGAATTGCAAAGTCAGTGTGTGAATATATCTCTCGTTACTTAACTCCGTTAAGTCTCATCTCTCTCATCATCAGCTTATTCAAATCCTTCCTTCTTTCGCGGAAATCATCAGCAACGAATAAATATTTCCTCGGTTTCTCCCAAACGATTTGCTACCAACAAGTTTTCTTTACAATCTAATCGACCCCTAATTGCGAATTTGGTTCGAATGCAAGATGGTGCTGTATCCACAACAGTGACCCCGATTGAAAATGAAATTCCTTTCAAGAAATTGAATGATGGAAATTTGTTAGTTACACCTCCTGATGAATCTAAAGTTGTTGCTGGTTTTGATCTCAACAAAGATAAATCCTCGGTCAGTATTACCGTGGTTGGAGCCTCAGGGGACCTTGCCAAGAAGAAGATATTTCCTGCACTTTTTGCACTTTATTACGAGGATTGCCTACCTGAGCACTTCACTATCTTTGGTTATGCTCGGAGTAAGATGACTGATGCTGAACTTAGAGACATGGTTAGCAGGACCCTCACTTGCAGGATTGATAAGAGGGAGAACTGTAATGAGAAGATGGAACAGTTCCTAAAAAGATGCTTCTATCATTCTGGTCAATATGATTCGCAGGCAAATTTTGCAGAGCTTGACAAAAAACTGAAGGAACATGAGGCTGGAAGGATTTCTAATCGTCTTTTCTATCTATCAATTCCACCAAATATTTTTATAAATGCTGTAAAATGCGCGAGTCTCTCTGCATCCTCTGCTAATGGCTGGACAAGGGTCATTGTAGAGAAACCCTTTGGTCGGGATTCTGAATCCTCAGCTGCTCTGACGACAGCTCTCAAGCAGTATTTAGAGGAGGATCAAATATTCAGGATAGATCACTATCTGGGGAAAGAGCTAGTGGAGAATCTTTCCGTCCTTCGTTTCTCCAACCTCATCTTTGAACCTCTGTGGTCAAGGCAGTTTATACGAAATGTACAGTTGATATTTTCTGAAGATTTTGGCACCGAAGGCAGGGGAGGATACTTTGATAATTATGGGATAATCAGAGACATAATGCAAAACCATCTGCTTCAAATACTTGCTCTTTTTGCCATGGAAACGCCTGTCAGTTTGGATGCAGAAGATATCAGAAATGAAAAGGTCAAAGTTCTGCGTTCTATGAGACCTATACAACTTGATGATGTGGTCATTGGGCAGTATAAGAGCCACACAAGGGGAAGTGTCAATTACCCTGCCTACACTGATGACAAGACTGTTCCCCAAAATAGTCTAACTCCAACATTTGCTGCAGCTTCCCTTTTCATAGATAATGCAAGATGGGATGGCGTGCCCTTTCTAATGAAAGCTGGAAAAGCTTTACATGATAGGAGGACTGAGATAAGAGTACAGTTTAGACATGTGCCTGGTAATTTATACAAGCGGAACTTTGGAACTGATCTTGACCATGAAACCAATGAGCTTGTTATTCGTGTACAGCCCGACGAAGCTATTTATTTGAAGATCAATAACAAGGTCCCTGGTTTAGGGATGAGATTGGATCGCAGCAATCTAAATCTTCTATATGCCGCAAGATACTCAAAGGAGATTCCTGATGCATATGAGAGGCTGCTTCTTGATGCTGTTGAAGGTGAAAGGAGACTCTTTATCCGAAGTGACGAGCTAGATGCTGCTTGGTCACTCTTTACACCTGTTTTGAAAGATTTAGAAGAGAAGAAGACTGTTCCTGAGTACTACCCATACGGGAGTCGAGGACCCGTTGGAGCACACTATCTTGCAGCCAAATACAAGGTTCGATGGGGGGATTTTGCTGGAGATCAATGACTTTGAGATTATTTCCCCATTGCAATCAGAATTGTAGAATGCGGGAGGAACTTTATCCTTGAGTTTGATTTTGTTTATTTATTATGGTTCATTCATCATCTACATTGTACCATGGTTAGACAATTAACTAGATGAAATGTTCTCCTTATGTTTAGACAATTTACTAAATTAAATAGTCTCCTCGAGACTTAGAGCTGGAAAATGCAAAGTTGATGGCAATGTTTAATAGATGTAGCTTGATTTAATTTTGTGTGTTTGGTATATAATATAATGTAATTTTGGGTGA
> Pq65250.1	tair10|AT2G20050.1: protein serine/threonine phosphatases;protein kinases;catalytics;cAMP-dependent protein kinase regulators;ATP binding;protein serine/threonine phosphatases (E: 8e-121); ppap|B9RKK9: Protein phosphatase 2c, putative; EC=2.7.11.12; EC=3.1.3.16; Ricinus communis (Castor bean) (E:2e-127); gi|XP_002514253.1| protein phosphatase 2c, putative [Ricinus communis] >gi223546709gbEEF48207.1 protein phosphatase 2c, putative [Ricinus communis] (E:4e-126); 
GAAAACTCTGACATAAGAATTCCTACTAAATCTTCTCTTTTTAAAGCCCAGAGAGTTCCACTTTTCACAGCACGAACAGAAGCTTGGAGGGTTTATTATACATTAGTGCAAGCTCTCCGAAGGACGATAACTTTTCAGCTGTATACCGGAGTAAAACCCTAGGAACCTCTCCACTTGTCTCTTCCTGGGTTGCGAAGACCTCGAATTCTCCACTGCCAACAACATAAAAGCAGTCACCTTCTCCACCCTGTTTCACCACAATGTCGCCTGATTGAAACTCAATTCTTTGCATGCAGTCCAATACAACATGACACTGAGAATCAGTAAGTTTTCTGAAAAGAAATGATCATGCAAAGCCCGCTCAATATGTGCTTCTTCTTCCCAAGTTTTCCTGTGGCCTGGAGGAGGAGGAACACATGCTTTCCCGTTCTCTAAAGAGCTTTAAATGACACGAAGACGTGCTTTAGATATATCTTGCCTCACACGCTGGTACCATAACTTGCTGATTGACCAACAGCCATATCCGCTAACCCACTGATGTGCGCAACTATTACAGTAATATCATCTGTACGAGTTTCATACTGTAGCCAAAGTCGATAAGATTCAGCAACAATTGCGGCACAAGCATCACGGGGATCCTTAAATTTTGCAACCATGTCAACCACTGTTTGGCTAGAAAGGAACTCAAACACCCCATCGCTAGCAATCACAAAGAAAGGATGATCAGCTGTAAGCTCAAAAACCACAATTTCAGGGTTTGCAACAACCCCAATTGTCTCAGCAATAGAATCACCAATACTTCTTGTAAAAGCCGTACCAGGATACATCCCACTTTGCACCCATAATCTAGGAGGATCACCATCATCAA
> Pq42200.2	
TCATAGTGCATATTAGTCTTATTAATTATACCTTAGCTGATGCCACAACTCTTGAAATCTGAGCTTCACAGAGCTCATATTCTGACTTCTGTAAATAAATTTTCTTGGCTAGCTTATTTAATTCTTCATTATCTGGAAACTGCTCCAGTCCTTTTTGACAATATGATTCTGCTTCCACCAACAGTTTCAGACTTAATGAAGCTTTAACAACTCTATAGTAAGCCTAAAAGATAACAAACATAATCATATCAAAACTTCTCTGACCAGCTGCAGGAGAAATCAGATATCCTTCAAATTTAAAGAAGAGATTGCTCAGTATAAGCACTGCCCAAGACGCTGAAACATGTGTGCTAGCAAAAACCGACAACTGCACCTGCCCCAACTAGCAGAAACCGGTGAGCTGCCGAATCCCAGTCCAGAACGGTAAAGGTGCCAAAAGGCCATTTGAGCAACACATAGAATAACACCCAAACAGATTCAGTGGAGGAGAAACACATGAATCAATAAGGAACAGTCTCAAACTAAAATGGTGCCATCAATGACTTAAAACATCCCAATCTGAAAAAGTAGAAGATAAGCAAAACCAGAAACTCAGATCGAAAAAGGACCCAAATCATACCCACCAGGAACATATGACCAATAACCATCTGAACCCAGATTTCGGCGAGCAAGTTCAGAGGACAGAAAACGATCACCGGAATCATAGGACCCCATACCAAATCAATGCCCATTAAGCCCATACCCAGATTCCAGCGAGGACATAACTAGATCTGAAAAAACCAGATCCGAAGCAGATCCATCATTCAAAACCCCAAACCTAGCATGGAGTCGATAGAATCCGTAGCCAAGAATCATCAGATGCAAGAAAATTAGAGCTGATGACGAGAAATACATCCCAATATTTCAAAACCAATGATATTACAGATGAAATAAAATGAAATCAAGAGAAATCGACATGAGCACCCAAACTGATATCTGAAGAGGATGAGGCTTTTGAACTGCAAAAATCAGTATGTTAAGCCTCCATGATTGCCGAAATCAACCGTCACCAATATCCCATATAATCATACATCCACCGACCAGATCAGATCTACCATCTCGAAGACCAAAATGA
> Pq148210.1	
TTCGAGATGCATAATATTACAGATCTGCAGCATAATATTTGGGATATTCGAGAGATGCTTAATATTCGAGATGTGTGCTTATTCGCTATTTGCGAGGCTTAATGTTCATATTACAGATCTGAAGTTGTTCACTATTTGGGATGCTAAATATTCTTAATATTCATATTACAGCAAGATCTGAACTTATATGCTATTTGGGATGTTATTCGCTATTTAGGATGAAGATCTACTGCGATTTCGCGTCAGCAAGTGCTGCGATTTCGCGTCAGCAAGATGAACTTACTTGCTATTTGGGATGTTATTCGCTCACCAAGATCTGAACTTATTTGCTGCAATTTGTAGAAGAAGAATTATTCCGCTAGTTCAACTAGCGGATGGATGGACTGAACGAGACTTAGAGACTCTTGGGGGCAAAATCGACCAAATATTTCTTTTCCAGAGTCTGCTCGCATATTGTTT
> Pq16920.1	
AAAAATGTTGTAAGTCAACTTGTCACAGGCGCTAGTGCTTTCAGTCTTATACAAGACTATGCTTCTGATGATAGTTCTGAAAGTGATCACGAGCCTTGTCCTGAAGATGTTGGTCATGCACCAGTCTCATCATCGGTTAAAGCTGGTGCTGCACATTTGGACAGTGAATTGAGTTCTGGTTTTGTGACAGATGTAGGATCAAAGTGTATTTTGGAGTCTGAGAAGGGAATTAATTTATCCTCTGAGTGTGTTGTAGCATGCTCTGGTAGTATGCCCTCTATATTATTGGAGTCTTCAATAGAGTTGCAAGGAGCTGCT
> Pq73180.1	tair10|AT3G07130.1: ATPAP15, PAP15 purple acid phosphatase 15 (E: 0.0); ppap|B9RWG6: Acid phosphatase, putative; EC=3.1.3.2; Ricinus communis (Castor bean) (E:0.0); gi|XP_002518085.1| acid phosphatase, putative [Ricinus communis] >gi223542681gbEEF44218.1 acid phosphatase, putative [Ricinus communis] (E:0.0); pfam|PF00149.22-Metallophos (E:4.4e-15); 
TATGCTGACTGTTGCAGCCTTCTAACACTTGAAGCCATCTTTCTTATTAATGCTCATTGTATCTGTATAAATCATCATCTTCTCCTTTGTTGTATGTGTGTAACATGAATGAGTATTCCACCAAAAAGTAGTCTATTTTTGGTAAAATGATTGCGAAGTTTACTTATAATGTGCTTTATTTGTCTGATTCCCAAAGCTTAGTCACCTTTTCTTCAACTGGGCACCTATCAGGTTGCCTTACTATGTAAATCTGATCTCCGGCCTGATCATACAAGTCCTGATTCCGATGCCATGTCCACAGAGCATGCGTTTTATTCTTCACCTCCAGAATTCCATGGCCAAAGCTACTTTCTCTATATGCACTAAATTCAGGCTGCTGCTCCCAGCAGAATTTACCAGCAGCCGGACCTGATGTAAAGTTGTACGCGCAGAATCCACCCATAAATTCATCTGGGGTTGTAGATGGTTCTGGACAGTTACCAGGCTCATCAGCATGCGTGATCGCCATCTTCTCTCTGTTACCACCATCACCTACTGTAATATAAACAGGACCACAGGAATCCAAGGTGTAGTTGTATACTCTGTTTGACCTTTCATACGCATGAACATGTCCATTAAATACTATATCGACCCCAGCATTATATAGTTTTTCTTCCATTGCTACCCTCATACACTCGGCTTCTCTGTAATGCGCCCGGTAGCTGCTGTACCATGGTGCATGCCAAACAGCTACCAGCCATGGAGTTTCTTTCTGTTAACTTTGGCCAGATCTCTCTTCAACCACTTGTATTGATCAGCTGATTTGTGATATGCAGTGTAGGCACCAAGCATTAGAAAATGTATGCCACCTGCATTGAAAGAATAATAGAAAGTAGATGCAGATCCACTTTCGTGAGATGGGAATGCAAATCGAGAACTGTAAGCTGAAAATGTTAAATTCCCAGCTTGCTCTTCTATCTCATGATTCCCTTCCACCACCATTAATGGAACTTTAGACAACAGAGGTTGCATAAATCTTCCCCAGTAATCCCATCGAGGTTGATAAGTCTCGTGTATAGGAGTGTCTGGAAATGAGCACGAATAACAATCAGAACCAGTTCCGTTTGTTAGATACAGATTAGCATAAGTTACATCCCCAACCAAGAGAATAAGATCAGGGCGGTTTCTCTTCATGTGTTCGACTGTTGAAGTAGAATTGTATGTTAGACCAAGGTCCCCCAACACAGCTATTCTACTCGGGTAACTCCTCGGACCAGAAACAGGCATTGTCTTAAAACTAAACACTTTGCTCATTACTAGTATAGAAGGATCTCCACATCGATAATAATATTTCGTATCAGGTTTCAACCCTGTTAGCCGAACATGGTGTATAATTCCAGAAGTGTAGTTCTTAAGGCCTTCAAATGGATAAAGTTGATTGTAAATGAGAGAGTCCCCTTTTGCTTCATGAACCAATAATAAACTTAGTCTCCCA
> Pq132990.2	
TAGCTACATGTCATAGTTTCATCAAACAATTAACTAACCCAACATCTGTCAAAGAACTCTTAAATTAATTAACCCAACATCTATCAAAAAACTCCTAAACTAATAACTTGATAATTAAAGGAAATCTAGATCATCTCAAATTCTTCATGGAGTCTCTCAAATTCTTCATGGAGTCCTCCTTAGAGTCGTCATCATCTGCGTCGTCATACTCAGCATGCGTGACCCGAGTCTATAGGAGAATCAAGTGCAAGAGTTTCAACCATATTCTTTGTGTATTGATGAAGATAACTCAAGTAGCTTTTCATTTTCTTTGATTTAATAGAGTT
> Pq43000.3	ppap|Q94QI0: Putative uncharacterized protein; Solanum tuberosum (Potato) (E:3e-22); gi|AAK69557.1|AF291178_1 unknown [Solanum tuberosum] (E:4e-21); 
GGAAAACAGACAGCTCAGCTACATCACCTCTTGCTTTGTCGCTACAGTTGGGATTACTGAGAACAGGAATGCTATAGAAACTAAAAGGAAAACTAAGCAACTCTTTTCTCCAGTACTATAGTCGGGTTCCGGGCACTAGCTCAGCAACAACAAGGTGCGGCAGCTAACTCCCGAAAAGAACAACCTTTGTGTTAGGCGAGGGTTTATCACTGTAAACTAGCCAACTGGGATTGGATCTTTGAACTGCTACGCTCCATCACCTCTTGCCTTGCGTGACCGGTTCTTCGAAGGCAAAGACCTTTCTTCTACTCATTGTTCTCGAAAGGTAATCGAGGAAGGCCTGTTGATCCTGAGCTTTCTTTGGTCAGTTCATCATCAAAGGATGAAATCCTGAATCTGGAATAAGCTTCTATGACCAAGTTGCGAGATCGAGAATGAGCTGCTTCAGAGACCAGAGGGAAAGAAAGTCGTTACACTTGGAGTCTCAGTTGGAGGACCTCTTACTCGAGAATCGTAATGTTAAATCCTTTTCTAAAGCTCCAGAGGTTTAGTCATAAACTCTTTATCTTGACTTAGGATCGAGAAGCTTAACTTACACAGAATTGTTGAAGAGCGAGGGGAGGTGCTTTGACACCATTTTCCACGATTCCCACATTGAGCTCTCTTTGCCTTACTTATTATGAATCGATATAAAAGAGAATCCGCCAGCTGGAAGAGGAATAGGATATAGGTGAGCCCGGGGAATATTGTTGAATAAAGACCCCTTCTAAAAAGCTCTTGGCCTACCCTTCACTCTGTTCACGGTTAGCCGGGAATGAGACTGGGAGTTCGATTTCCTTTATGACTTTCGCCTTGCACCTTACACTAAACTGAATCTCTTGCACGCGCGTATAATAAGGAAGAATACCTTGCTGGCTATTCCTTATGCTTGATAGCACAGGAAAGAGAGATTCCGGAATCTCTTGACTTCACAGCTACGCACCTTTCAAACATACTTTTCTTACTCCAAGAGCGAAAAGAACATCATATCATAGGTTATACTATCCGGGAGTAGTAGTACTTGCTAAAGCTAAAGGTTTTCTCCCGCTAAAAACAGTCTACTAGATAAGCCAAGTAAAGAAGTGCCAGATACAGATGAAATGGTTTTCTCTCCTTTTTAGAGAAGTCAATTCCTCTCCCCCGAGGGGTACTTCTATTTAAGCTTTAGAGAATCCAGGTCCAGCGGAAGACTAAGTAAGGTACGGTATAAAGTCCAATCAATCTCCTCCAACAGACAACAGAGGGCTCTGACCTGACCACAGTCAATCAGTCTATTGTTCTGGTTCTATAGAGTCTAACCCTTATATGAGGCTACAAGGGAAGACTCCTCGTTTGGTCCAGGTGTGGCATATCTTTCCCATCTAGTAGCCCCGACAAGAGCAGTTACGTCTTTTCCTAAAGCCCTTACTAAACCACCAGGAACTAGTCTGGTTTGATATAAGCCTAGCTACCACG
> Pq215580.1	tair10|AT2G22410.1: SLO1 SLOW GROWTH 1 (E: 5e-29); ppap|Q2HS71: SAM (And some other nucleotide) binding motif; Methyltransferase small; Tetratricopeptide-like helical; Medicago truncatula (Barrel medic) (E:6e-41); gi|ABD33115.1| SAM (and some other nucleotide) binding motif; Methyltransferase small; Tetratricopeptide-like helical [Medicago truncatula] (E:1e-39); 
ATCTGTGAATGTTACCTTAGGAACAGCTCTAGTTGACATGTATGCCAAGTGTGGTAATGTGGCAAAGGCACTTCAAGTTTCAATGAGATGCCTGGGAGAAACTCTTTAACTTGGACCTCGATAATTGGTGGTTTAGCGACTCATGGTAATGCACATGATGCCATATCCCATTTCTCACAGATGATTGATCATGGTTTGGTGCCAGATGAGGTTACCTTTCTAGGGGTCCTTTCAGCTTGTTGTCATGGAGGATTGGTTGAAGAAGGTCGCAATTTTTTAACCAAATGAACTCAACATTTAATCTTTCCCCCAAACTAAAGCACTATTCTTGCATGGTGGACCTCCTGGGTAGG
> Pq43360.10	
ATGGTGCCATGAGATTATACCCCAATAACTGCACATCTCAACTCTTGCCTTTAAAATTTATTCTTGTTTCTCAACCCAAATTTACATATATCTAATTCACCACAATAAATCAATGTAGTAACACTATTCTGTACTATATAAATTTTCACGGTTTCTGTTACGACCAACGATCCTTCAAAGAGTTAATCCTTGGTTTGAAAAGAGTTCTATGCAAAGATAATGTAAGTATCCTTATACTTACAATTCCATTAAAGGTACTGTATCCTTGTACTTACAATTGATGTTTGTCCCACAGCAATCTTCAGAACTATTTATTTAAATTTAAACAAATTGTAAGGATTGGAAGATTAACTGAATCGTTGACCAAAATTATGAGCTGAAATCCTAACCAGGACACATTCAATCACTCAATGCCAACATTTCCCTTAATCAATGCCATCATTCAATGCCAACATTCACTTAATCAATGCCATCAACC
> Pq1950.2	gb|GR872250.1: Pq_L_00397 American ginseng Leaf cDNA Library Panax quinquefolius cDNA 5', mRNA sequence (E:0.0); tair10|AT5G11200.3: DEAD/DEAH box RNA helicase family protein (E: 5e-53); ppap|B9IKW5: Predicted protein; Populus trichocarpa (Western balsam poplar) (Populus balsamifera subsp. trichocarpa) (E:1e-52); gi|XP_002285072.1| PREDICTED: hypothetical protein [Vitis vinifera] (E:1e-51); pfam|PF00271.25-Helicase_C (E:4.6e-24); PF00445.12-Ribonuclease_T2 (E:1.3e-40); 
ATAACTATTTTACATAGATAATAATTAATACACCCAAATACATTAATTAAACATGATATGAAAGATAGTAGTCCATTTTGCAACATATATGGACATTATTCATTATTCAATACAATAAAAAGGTTGGCCTTACAGTAGGTTAGCATCAAATTGGAGTGTACAAGCTTACCAATGGTGGGGGTGCAGGATTAGCTAGTGGGAATTTGAGATAGGCAGTCTCACAATTTACTGATGCAGGGCAGTTTACGAACTGTGTTGCGAGTCGGTTTACACATAGATTAATCGCCAGAAACACACGTTGTGGGCAAAATAGTTCTGGCCTAACTTTCAAGTGTTTTTCAATTGCTGCTTTTATAGTTCTTCCAAGATAAGTCTTTTCGCCATCCGGTGTAATCTCTTCCTTGTTTAGCGCCCCAAGTACATCAGCTTTCTTTCTTAAAGCAATGGCATTTTGAAAATAATCAGTCAGCGTGAAATCCCTTGATTCTGAACAAACTCCATGTTTGTCCCATTCGTATCTCCAAAAATCTTGATTATTTGTAAATTCACGACTGACAGTAGGCCAGAAAGCGTTCAAATCTGCTCGTAAGGCACCCTTTATAGAGTTAGCAGCGAATGGATTTCCCCGACAATTTTCCAATAATTTTCCCGCCCTATTATGGGGCCAAAGGCCATGAATGGTAAATGAGTCGGGGAGAGGGGTTTTACACTTCCCTGGGTTTTGCTCGCAAAATGCAGCCGGCCATTGAAGGTTAAGGCGAAATCCGGACACTGAAGGAGGCGGCTGAGCATTCCCACCCCAAGAACAAATGCTCAAACTCAATATAATGATGATACTAATAATACCTATTGCCCTCATTTTATATATATAATAATCTCTTCAAATTTTCCGTCAATCAGCATCCACTCTGGCATGTCACAAGAAGAAAGGTTGACGCGCTATAAGGGTTTCAAGGAGGGGCATAAGAGGATCCTAGTGGCAACAGATTTGGTTGGTAGGGGAATCGACATAGAACGAGTTAACATTGTCATTAACTATGACATGCCGGATTCTGCAGATACTTATTTGCACAGGGTGGGTAGGGCTGGTAGGTTTGGGACCAAAGGACTTGCAATCACATTTGTCTCTTCTGGAGCCGACTCTGACGTCCTCAATCAGGTTCAGGAGAGGTTTGAGGTAGATATAAAGGAGCTTCCTGAGCAGATTGATACTTCTACATATATGCCGTCATAGTGGTATTTGCTTTGGCAAAATTCGAGCCTTTGGGCGGGAGTGAATGGGAAGTGGAGGTGCCATCAGCTGTTATATCTCGTGGTTCTGTGGGCAGAGTTGCCTTTCCAGATGTGCGGGAAAGACTAGAGAGGTTACTCTTCCATTCTTATGGAGATTGCATTTACTAGTGTACTATTAAATATTGGATTCTGCAGGTGTTGTCTTTATACTTCCATGATTTGCTAAACATTTTGTTCCAGGTTTTCGTAGTCCTCCCTCTAGTATAGTTTGGTGACTAGGAAGCCTGAGAATTTTTAGACAGTGCCATGTTAATTTAAGTACCAGATTTCCTTGAATATAGTTTGTGACTAGGAAGCCTGAGAATATCTATAGTTTGTTCTATTAATTTAGTAATTGATAATAGTATTCTAAATCCTGAGCTATATACATTCAAGGCATGAGAAA
> Pq17420.17	
TTCATTAGTTTACTTACTAACCCAGTTTAATTTGCTTTATAAGAGTTAATTTGCTTTATGAAAATTTCAGAGTTGATTTATAAGAGTTCCTTTATATTTTGTCATAATTATTTTGTGTTTTGTTTCTTTGGCTTCTTGCACTCTCAGCACGGGTAGTATGTGTATAACCCATACTTGCATTGGGTCATTTGAACCGTTTGCATTTCATTATATATATAGCCATCAATGGTTAAAATGGAGGATTTGCTGTGAAAAAGATAATTATCAATAGTAGAAAAATCATTCGTGTTTTGCAGTGAACAGAAATGTGAATTGAACTTTTTGTATAAACGCATTGATATTATTTCTCCTGCCACCATTGTCAATTTCAAATTCACAACCATTCGTCTCTCTAGTTGTTTCTAATTGAACAGTTAAAAGTCGCAACCATTACCACCAGCACGATCCAGCCCTTCAAATAGCA
> Pq118620.2	tair10|AT5G11850.1: Protein kinase superfamily protein (E: 2e-100); ppap|D1HHN1: Whole genome shotgun sequence of line PN40024, scaffold_8.assembly12x; Vitis vinifera (Grape) (E:3e-106); gi|XP_002279319.1| PREDICTED: hypothetical protein [Vitis vinifera] (E:1e-114); pfam|PB000428-Pfam-B_428 (E:6.1e-53); 
CCAGTACTTGACAAGCCTTCATGTGGCCTACGTAATGACGGAAGAAGCTTCCCAAAGTCATGTTCAAACCTCTCAGTTTGGTTTTCTCCCCAACATTTCTACCATCCCTTTTTAACTGCATGCCTATCGAAGATGCTGCTTCTGAATTTGAACTAGAAGCTGTGACAACTCTATCAAGATGATTAGAAACTGCTACTGTTCCAGCAACTTTTTCAAGCATTGAATGTATGACATTTTCAGAGGTGTCCATGGCGCTCCTTATATCTAAATCGAAATTTTGAAGATTACAACTGGGAACCTCGGCTGGAATTAACGTGCCCGGAGCACCCATTAGATCTATAATGTATTCGCTTCCATCATCAGCTTTGATCAAGTTCACAGCTCCCTCGTCAGTACCAGTATAGTAGCTACCCTTGATCAGCATACAAGGAAGGTTGATCCTATCAGCAAGTACCTTAAACAGTAAGGCCCTGTGGCGTGAAAGTCCAACATCAAGACAACCAATTGGAAGGATGATAGAGTCTAAAGAGCTCCGTAACTCAGAACTCCTCATAGTCCACCTCTTCAACATTTCATCCGCATCACTGACTGGACCACCCATTCTATCAACAATGAGGTTAGCAATTTTCTGGATCAAACCATTCATAATCTGCCCCTTCTCCAAGGCCTGAGTATCCGATGATACTCTAGATACTTTCTCCTCAAGAAGTCGGAGTCCTGAATCAACTGCACGATTCACTAAAATACTTCATAATCAACATTATCCGAGACAGAAATTGCTTCAAGATCCACCAATAGTGGCATTTTCCCTTGTGTAACTGAGTTTGAAATAATTCCATAAACATCATAGAATCCATCCATCACTTTGTCATCATAATTTACAACATTATTACTCCAGTAACGAAGAGAGAGAAACTCAATGAAAGTGTCAGAAGGCGAACACCCCAAGCTCCGCTGCTTGGCAGCCTTGATCTGAGCCGTTTCCGCATCTTCACGTGCCTCGGGATCCGACACACTGATCGCCAACGCAAGCTGCATCTGAAATTCCTCTTCGAAGAAGTTAAAATCCACCGAATTCTCCGCTGCCGCCGATTCAGCGCCTCTGGTTCCTGTCAATGCCGACGAAGATGACGATGAAGCCGATGACTGAAACGGCGTCGTTTGCGGCGTTGTCGGTGGAGGAGAACTGATATTCACCGGGC
> Pq5350.5	
CCTTATGTCAGAAAATATTTTATTCATATCAGAAGATACAACGAAAAATTAGATCCAACTTTAGCACCAAGGAATCTCCCGTCTTTTAGCCATTCTCATTCGATGGATGTAAGAGAAGAGAATCATTCCTTGTTAACGTAAGTGAAGAAGAACAGAAACAAAATAACTGGAGTAACGTGCATTAAGCATTTACCTCTGGCACATTGAGCTCCTCTATTTTGTCAGCTTCAATAGAGGAATCACTAAAAATGTTTGTTTCAACTTCCTTGAGGGATGCTTCTTTAGCATGTGTTGTTGGCACTGGACTCAAGCCTGGCACTAGAAGTGGCAGTCCATTCATGGATAACGCGTTTACCTCATCTGGCTTAGAATCAATTTCAATTAGTCCAATCAAAGGTAATAGAAAAAAATTGGGATCCAACACAGAGTGGCAGGCAAATTAGTGATAGATGAAATGATAGGAGCCGAGGGGTTAAAGGGTGAAAGCTTGGACCTTTGTTTTGAGAGGATGATGGTGGTTGCCG
> Pq23630.10	
ATATGTGAACATTACTAATTTATAATAAGAAATATACAATTTGTTGCATTATCTTCAGCATATCCCTATCTTTTTTATTATGAAGAAATATCCCTGTCAACGTATCTTTATTGTGTCTCATTCGTTTATCATATCTGGACCTATGCTTCATAGATTCGTGCATAGCTGGTGTTTCAAACATAAAGTTGTACTAGTTCATCCTTTAAAACCTGATCTGACTGTAACTTTTGAACTTTCATGCACATTTATTTCTGCTAATGCATTACTTTTTTATCTGGAACTGTATAATGTGCCTACTCTTCTTCTGCAGAGATATGACCCTAACTCAGCGGCAAAAGTAA
> Pq13400.7	tair10|AT1G21380.1: Target of Myb protein 1 (E: 3e-58); ppap|B9S2Q1: Protein transporter, putative; Ricinus communis (Castor bean) (E:2e-97); gi|XP_002285894.1| PREDICTED: hypothetical protein [Vitis vinifera] (E:2e-97); pfam|PF03127.8-GAT (E:1e-17); 
CCAGCCACTAGTGCACCCGCCACTAGCTCTCCCTGCTTCAACATATGAGGAAGCTGCTGTTCAGGCATCTCTTCAGTCTGACACTTCTGGACTAAGCTTGGCTGAGATTCAGAATGCCGATGGACTAGCAGATGTGTTAATGGAAATGCTTAATGCTTTGGATCCTCAAAATCTTGAGCAGGGTGTTAAGGAAGAAGTTATTGTTGACTTGGTTGACCAGTGCAGTTCCTACCAACAGCGTGTCATGATTCTTGTAAACAACACCTCAGATGAAGAGCTTCTGATGAAGGGATTGACATTAAATGATACATTGCAGCGTGTTCTTCGCCACCATGATGAAATTGCAGAAGGAACTGCTGCTCCGAATGTAGGACCAACACAAACTTCAGTTGTACCTCTAGTAAATGTGACTCATGAGGACGAGGAGACTGAAGATGATTTTTCCCAGCTAGCGCTCAGGTCATCAAGAGATACTTTGCACGGACAAGGACAAGGACGAAAACCCATAAATGGCAAGACTGAACCTTTTCGGGTAAGCCCACTTCTTCCTCCCCCACCCGCATCTAGGAAACCGAATAGCGCAGAATATGGCATGGTTGATTATCTTAGTGGTGATGTCTATAATTCTGAGAGAACTTCTGGAGCATCCGGATCCACACCTGTTTCAGTAACAACTCGTGTAAACAACACAAACGCTATGTTGCCCTCAACTGCAACACGGTCATCATCCCCTCCTCCTTCCGATGATTTCATAAACCCCACTGCTTCCCTGTTCTCTGAGAAGCAGCCCATATATAACGAACCAGCTCCAACAACCAAATCTGTTGAGCCCTTGCCTCCTGCACCTTGGGAATCTTCTGTTTTCCTTCCACCCCCGCCTTCCAAGCATAGCCAGAGACAACAGTTCTTCGAGCAACATCATGTTGGCGCATCTCATTCAAGTAGCGGATCGAGTTCCTCCTATGACAGCTTAGTTGGGGGAACTAATAGTCTCTCTCTTAATTCATCAATCCCGAAGAAGCAAGAGAAAGCCGAAGATGCACTTTTCAAAGATCTGGTCGATTTTGCAAAAGCCAAGTCTTCGTCGTCTTCCAACCCTAATAGGTAATTTGAAAGTTGTTGAGTTCGTGGTGGTACAGAGTCAAAAGTATTGATGATTTTTCATTGTGGTACAGGTCAAGTATAGTTACATTACAAGACTTCTTGAATAAATGTGGGGGAATTTGGATTTTGGGTCTGCTTGTTGGTTAGATATTATGATATCGGTGTCATTTACTGGCTATTAGT
> Pq27162.5	tair10|AT4G00660.1: RH8, ATRH8 RNAhelicase-like 8 (E: 2e-66); ppap|D1J3Z1: Whole genome shotgun sequence of line PN40024, scaffold_46.assembly12x; Vitis vinifera (Grape) (E:1e-67); gi|CBI40324.3| unnamed protein product [Vitis vinifera] (E:2e-66); pfam|PF00270.23-DEAD (E:1.9e-22); 
TTAAAGCTTCCACCACAGGATACTCGGTACAGGACAGAGGATGTGACGGCCACTAAAGGAAATGAATTTGAAGACTATTTTCTGAAACGTGAACTACTTATGGGAATATATGAGAAGGGTTTTGAAAGGCCATCTCCTATTCAGGAGGAAAGTATTCCCATTGCTCTAACGGGTAGCGATATTCTTGCTAGAGCTAAAAATGGTACTGGAAAAACAGCTGCCTTTTGCATTCCTGCATTGGAAAGGATCGATCAAGACAACAATGTGATTCAAGTTGTTATACTTGTCCCTACACGAGAATTGGCTCTTCAGACTTCACAAGTTTGTAAGGAGCTTGGAAAACATTTGAAAATACAAGTCATGGTTACAACTGGTGGAACCAACTTAAAAGAT
> Pq162070.1	tair10|AT5G46290.3: KASI 3-ketoacyl-acyl carrier protein synthase I (E: 2e-75); ppap|D1IMA9: Whole genome shotgun sequence of line PN40024, scaffold_25.assembly12x; Vitis vinifera (Grape) (E:3e-81); gi|CBI34509.3| unnamed protein product [Vitis vinifera] (E:3e-80); pfam|PF00109.20-ketoacyl-synt (E:1e-16); PF02801.16-Ketoacyl-synt_C (E:5.5e-11); 
TATAGATACTAGCTTAATGGGGCCTAATTACTCTATTTCAACCGCTTGTGCTACTGCAAACTATTGTTTTTATGCAGCTGCAAATCACATTAGAAGGGGTGAAGCAGATGTTATGGTAGTTGGTGGAACAGAGGCTGCTGTTAATGCTACTAGTGTTGGTGGATTTATCGTTTGTTGAGCCTTGTCTCAAAGGAATGATGAACCTCATAAGGCTTAGAGACCATGGGACAAAAATCGTGACGATTTTGTTATCGGAGAAGGTTCCGGTGTCCTGATTATGGAAAGCTTGGAGAATGCCATGAAAAGAGGAGCCAATATTGTTGCAGGATACCTTGGAGGTGCAATTACATGTGATGCTCACCACATGACTGATCCTCGCAAAGATGGTCTTGGAGTTTCATCTTGCATAACCAAAAGTTTAGAAGATGCTGGAGTTTCCCCTGAAGAGGTGAACTATGTGAATGCTCGTGCTACATCTACTCTTGCGGGGGATTTAGCAGAGTTCAATAACCAATCATTACGGATGATAAGCTTATGAACAAGTTAGTAGCTGTAAGGCACAAAGCTAAAGAGA
> Pq18601.1	gb|GR871356.1: Pq_F_00699 American ginseng Flower cDNA Library Panax quinquefolius cDNA 5', mRNA sequence (E:6e-118); tair10|AT4G21660.2: proline-rich spliceosome-associated (PSP) family protein (E: 4e-103); ppap|B9HYL2: Predicted protein; Populus trichocarpa (Western balsam poplar) (Populus balsamifera subsp. trichocarpa) (E:4e-115); gi|XP_002270799.1| PREDICTED: hypothetical protein [Vitis vinifera] (E:9e-115); pfam|PF04046.10-PSP (E:9.8e-23); PB011668-Pfam-B_11668 (E:1.1e-29); 
CTTTGAACGAGTAATGTAATCAATTATCAAACATAGTGTGGCAGCAAATTTAAGTATCACAAAAAGTAACCGTCTCGTATCCGGCACATTAATAAAGTAATACTCGAGGACTACCCAATGTGTTTTAGTACTACAAGCTTTGTTGCAGCACAATGAGGCCGCAGATGCAAGAAGCATAACTCAAACATGATCCTAAGGGGAAAACCGAAAAAGTGCCTAAAACTTGAAGTCCTTCTTTGACTTGCTATCCTTTTCATGCATCTTCCGTTTCCTCTTCTTCTCATTCTCAGCAACCATGTCACTGAAATCCTCTCGCTGACTACGGAGCTTCTCTTCCTCCCGGGCTTCCTCATACTTGGCCGGCAAAACGTTGTCCATGACTTCCAACTCTTCTGGGTTTAGAGACACATCAACTCTATCTGATTTCTGACCTCTAAGCAAATCGACCCTTTTCGCTGCTGACTTGTCTTGCGTACCACCACTTATCACATAGGTATGACTTGTTCCAAGTAAAGTCCCTGGAGCTATCTTTTCTTCTTTTTCTTCAAGCACTTGGTAAAGTGGCTTCTCAGTCTCTTTCCTCTGCTGCTTGCGAAGGTCAATAACATCTGGAGTCTCAACGCCAGTAGGAGTGCTTGAAAGGCTATCCACTGACTGAATACCATCTTCCATTTCCTCCTCATCCAGTTCTTCCACTTCCTCTTCCTCCTCCTCTTCCTCCTCTTCCTCCAAATCTCCCCAATGCTTAGTTTTATCCTCTGGTTCCTCCTCATAGTTTGGTTGTTCTGGTTGCTGACCAAACACATCTCCGTATAAAGGGCGACCGAGTTCATCAACAGGTGGTTTACCCCAACCTCCAGCATGATAACCAAATAGAGCTCCATGCGGAATAGGAGCATTTAGCCCAGGAATTTTCAAGTGTGGATAAGAAGGTGGAGGACCATATCTCTGCATATTGATGAGCCATGGAGGAGGAGCACCTTCAGGCATACCAAGAGCTTCTTTTAGTTCCTGTGATAGCATTCCTGGCTTCATCTCCCTTAGTTTTACCAGTCGTGGGAGGCAAG
> Pq10820.1	gb|GR872406.1: Pq_L_00553 American ginseng Leaf cDNA Library Panax quinquefolius cDNA 5', mRNA sequence (E:1e-148); tair10|AT5G47030.1: ATPase, F1 complex, delta/epsilon subunit (E: 5e-76); ppap|B9MV35: Predicted protein; Populus trichocarpa (Western balsam poplar) (Populus balsamifera subsp. trichocarpa) (E:2e-77); gi|XP_002326840.1| predicted protein [Populus trichocarpa] >gi222835155gbEEE73590.1 predicted protein [Populus trichocarpa] (E:3e-76); pfam|PF02823.10-ATP-synt_DE_N (E:4.4e-19); kegg|K02134; 
AAGCCTGGAAGAAAGTGGTCCCGAACATTGAACCGCCAAAGACCCCTCTTGCCTTCATGAAGCCTCGCCCTCCAACTCCTTCCTCGATCCCCTCGAAGCTAACTGTTAACTTTGTTCTTCCGTACTCTTCGGAGCTGGCTAACAAAGAGGTTGATATGGTCATAGTTCCGGCAACAACTGGACAGATGGGTATTCTTCCTGGACATGTACCGACAATTGCAGAACTGAAACCTGGTCTCATGTCGGTTCATGAAGGAAACGATGTGAAAAAGTATTTCGTAAGTAGCGGCTTTGCATTCATCCATGCAAACTCCTATGCAGATATAATTGCTGTTGAGGCTGTTCCAGTCGATCAAATTGACTCGAGTCAGGTCCAGAAGGGGTTGGCAGAGTTCACCCAGAAGCTGAGCTCTGCCTCAACTGACTTGGAGAAAGCTGAAGCCCAAATTGGAGTGGATGTGCATAGTGCCCTCAACTCTGCTCTTACGGGCTAGTAGTGTGTCAGGTTTCGATGCTTCTTGATTCAATAATTGTCTCACCTATGACTCTTCAGATATTGCCTTGTGGGCACTTTAGATATTTAAATGAGGGCCTTGTTTTTGAATATTTTTGGTTCTTGAATTTCTGTGTTGGAATGTGAGACTATAAAATCAGCATCCAATAGTGAGTTCATTCTCTTAGCATGATCTTTTGTAATTGTGGTGAGCTAAGAGCTTTGACCAAATTTATAAAGTCGAAAAGAC
> Pq22510.14	tair10|AT5G24330.1: ATXR6, SDG34 ARABIDOPSIS TRITHORAX-RELATED PROTEIN 6 (E: 1e-37); ppap|D1HPF3: Whole genome shotgun sequence of line PN40024, scaffold_98.assembly12x; Vitis vinifera (Grape) (E:1e-41); gi|XP_002275757.1| PREDICTED: hypothetical protein [Vitis vinifera] (E:2e-40); 
CCATCAATCACATCACCAAAGGTTTTATCCAAAGAGGATACTGACACCCTCAATCTTTGCAAGAGCATGATGGAAAGAGGGGAATGCCCACCTCTCATGGTTGTTTTTGACCCCCTAGAAGGATTCACTGTGGAGGCAGATAAGTTCATAAAAGATCTAACTATAATCACAGAATATGTTGGTGATGTTAATTACTTAACCAAGCGAGAAAATGATGATGGAGATAGCATGATGACCCTTATTTCTGCTGCTGATCCTTTGAGAAGTCTAGTGATCTGTCCTGATAAGCGTAGTAACATTGCACGCTT
> Pq52550.2	tair10|AT5G26110.2: Protein kinase superfamily protein (E: 6e-32); ppap|D1I5R4: Whole genome shotgun sequence of line PN40024, scaffold_151.assembly12x; Vitis vinifera (Grape) (E:1e-33); gi|CBI28725.3| unnamed protein product [Vitis vinifera] (E:2e-32); pfam|PB003089-Pfam-B_3089 (E:7.2e-11); 
AGCATAAGTTAAAACACATAAATGTGCATAGACCATACCAAATTCTGTGAAGAATAATTCACTACTTGAAATTGAGTAGAGAAAAATAGGTGGAGTACAATATATTAAGAGTACGAGAGAGGTACAAGTATTTAAATTTAGCACTGCGATGTTACGTAAATGAACGTGAAACAGATGGCAGAGACGCTCTCATCCAATCATGGTTCGCTTTCTACCTCTTTGTCTCACTTGAGCTAGCTTATTCAATGTTGATGACCATTGCTTTGAGGATTTCCTATATGCAGCAAGTATCCGGTCCATCAGCTGATTAGTAGAACTACGGATTAACATGTTTGATGTGGTCAAATCACCATGAGCAAGGCCACCATCATGAAGCTTTCCAATTGCATTACCAATCTGCATTGCAATGTCTTCCATTCTTTCTTCAAGAAGACCATGTAATCCAAAGTCAAGAAATAC
> Pq44800.1	tair10|AT1G71820.1: SEC6 SEC6 (E: 0.0); ppap|D1IQ01: Whole genome shotgun sequence of line PN40024, scaffold_97.assembly12x; Vitis vinifera (Grape) (E:0.0); gi|XP_002264732.1| PREDICTED: hypothetical protein [Vitis vinifera] >gi296088092embCBI35451.3 unnamed protein product [Vitis vinifera] (E:0.0); pfam|PF06046.7-Sec6 (E:3.4e-122); PB006037-Pfam-B_6037 (E:1.7e-52); 
CCTTGACTTCGCAGTTCGCAGAGAAAGAAGAGGCGGAGAGCACTCAGACGAGGGAGGCGAAATCGGGAAGAGGAGAGAAAAAATCGATCGGAAATAGCAACTCGCAAGGTAAAGAGAGAGGTAATTGATTGGAGCTATAGGAAGTGGGTGCTTCAAACCCTTCAAGATGAGGCGTATATGAAGAAAATTTTGGAGGATTGGGACAAAATCCATCAAATCGGACAGCCATACATACCTTCAATTATCGCCGGCAAGTAGCGCGGTTTTTGGCTTTGCGCAAGAATTTTGGAGAAGTTTTACCTCAAGATGATGGTCGAAGATCTTGGCATCGAAGCCAAAGAAGCAGCAGTTCGTGAGGTTGCCAAGCTGTTGCCACTTCCAGACCTTCTACAATCCATAGCTTCAATCAAGGCCGATTACATTACACGTCAACAGGCAAATGATGCACAACTCAGTACGATGGTCGCTGAACAGGTTGAACAAGCTCAAGGTGGTCTGGACTCACTTTCCTCATCTCAAAAGACAATAAATCAGCTCCGGGAGAACTTTGTTTCTATTGACAATCTTTGTCAAGAATGCCAGACATTAATTGACAATCATGATCAGATTAAACTACTTAGCAATGTGAGGAATAACCTAAACACAACTTTGAAGGACGTGGAGGGAATGATGTCAATATCTGTTGAAGCTGCTGAGGCACGTGATTCTTTGAGTGATGACAAGGAACTCATCAACACTTACGAGAGGTTAACAGCTCTTGATGGAAAGCGGAGGTTTGCTTTAGCAGCAGCATCATCTCACAAAGAAGAGGTTGGTAGGCTAAGGGAATATTTTGAAGATGTAGATCGTACTTGGGAGACATTTGAAAAGACATTGTGGGGTCATATATCTAACTTCTTTAAACTTGCTAAAGAAAGCCCACAAACACTAGTTCGAGCTCTGAGGGTTGTTGAAATGCAAGAAATCCTTGATGAGCAACTTGCTGAGGAAGCAGCTGAGGCTGAAGGAGGTGGTGCAATGGCAGCAATTGCTAATCCTCGTAGAAATGCCAAAAAATTTACTACTTCAACTGCTTCTTTTAGAAATCTTACTCAGCAAAAACTGAAGGTTCATGGAAAAGGCTACAAGGATAAATGTTATGAGCAAATAAGAAAGTCTGTTGAAGAGCGGTTTAACATACTGCTAACAGAGATTGGGTTTGAAGACCTAAAAGCAGCTATAGAGGAGGCTCGAGTGATTGGGGAAGAGCTTGGAGATATATATGACTATGTGGCTCCGTGTTTTCCTCCAAGATATGAAATATTCCAGCTCATGGTAAATCTTTATACTGAGAGATTTATTCAATGGTTGAGACTGCTTAGTGACCGTGCTAATGATCTGAAAAATGTAGAGATTCTAAAGGTAACTGGTTGGATTGTTGAATACCAAGATAATCTGATTGGACTTGGTGTTGATGAGTCTTTAGCTCAAGTTTGTTCTGAGAGTGGTGCAATGGATCCTCTCATGAATGCGTATGTTGAAAGAATGCAAGCCACAACACAGAAATGGTACTTGAATATACTTGAAGCTGACAAGGTACAGCCACCTAAGAAAACTGATGATGGGAAGCTATATACACCAGCTGCTGTTGATTTGTTTAGAATCCTTGGAGAGCAAGTACAAATTGTTCGAGAAAACAGCACTGACCTCATGTTATACAGAATTGCTTTGGCTATTATTCAGGTGATGATTGATTTTCAAGCAGCTCAAAAGAAGAGGCTAGAGGAACCTGCTTCTGACATTGGTCTAGAACCTCTGTGCGCTATGATTAACAACAATCTTCGCAGCTATGATCTTGCAATGGAGCTAAGTACTAGCACAATTGAAGCCCTTCCACAGAACTATGCTGAGCAGGTCAATTTTGAAGACACTTGCAAAGGTTTTCTAGAGGTTGCCAAGGAAGCTGTGCATCAAACGGTTAGTGTTATTTTTGAAGATCCAGGAGTGCAGGAGTTGCTCGTGAATCTCTACCAGAAAGAATGGTCTGAAGGGCAGGTTACTGAGTACCTAGTTGCAACATTTGGTGATTACTTCACAGATATAAAGATGTACATTGAAGAACGGTCATTTAGGAGATTTGTCGAATCTTGCTTGGAGGAAACGGTGGTCATTTATGTTGACCATCTACTCACCCAGAAAAATTACATCAAGGAAGAAACCATTGAACGGATGAGGCTAGATGAAGAGGTTGTCATGGATTTCTTTAGGGAATACATAAGTGTTTCTAAAGTTGAAAACCGATTACAAATAATGAGCGACTTGAGAGAACTTGCTTCAGCTGAGAGCCCTGATTCTTTTACCCTCATTTATACAAATATTCTTGAACATCACCCTGACTGTCCTGCTGAAGTTGTTGAAAAAATTGTGGGAATGCGTGAAGGCATACCACGGAAGGATGCAAAAGAGGTTGTACAAGAGTGCAAAGAAATATACGAGAACTCTCTTGTTGATGGAAATCCCCCAAAGACGGGTTTTGTTTTCCCCAATGTGAAGTGTTTATCAGCCTCCAAAGCTTTTCTATGGCGAAACTTTAAAGGATAGAGAGAGGTTTTGTTCGCCTGTGCTTGGATAGATGGAAGCATCAGTGTTCCACTCAGTTACTGATTTTGAGTGTCGATAGTTTGGTTGAGATAGAACGTTTATTGTTCTACTCTTTTGTAGGAAAAGATTCAAAGACACGTTTATG
> Pq43130.3	tair10|AT1G69010.1: BIM2 BES1-interacting Myc-like protein 2 (E: 3e-14); ppap|D1H2X4: Whole genome shotgun sequence of line PN40024, scaffold_0.assembly12x; Vitis vinifera (Grape) (E:3e-48); gi|CBI15359.3| unnamed protein product [Vitis vinifera] (E:3e-47); pfam|PB003889-Pfam-B_3889 (E:6.5e-31); 
TGTTGGCGCCCGGCCGGCAGACCCTTTCTTCTTCTCGGTTATTGAGTATATTCAGTTTCTGCAAGAAAAAGTGCACAAGTATGAGGAACCATACCAGGGATGGAACCACGAACCACCAAAGTTGATGCCATTGAAAAGCAGTCATAGGACATCTGACGATTTTATTGATCAATCTCGGGGAACAAATTGTGGTCCTGCATTAATGTTTGCTACAAAGTTTGATGAAACCAATGTCAGTGTCTCCCCAAGCCTGCCCCGGAGTGGACAGAACCAAGTAGAATCTGAGATAAGTACTGCTGATACTTTCAAGGAAACGGATAATCACCGTGGACTAACAAATAAGGCGTTACCCCTTCCTGTGCCACTGCAACAAACCATGTTCTCTCCTGGAGGAAGCAGCAGTGCAGCAGTCCCACTTCCACCCCGACTGACACCTGATACAGAGAACAGGACATCTCAGCCTCAGTCTCAGTTGTGGCAGAGCA
> Pq23420.1	tair10|AT2G47470.1: ATPDIL2-1, UNE5, MEE30, PDI11, ATPDI11 thioredoxin family protein (E: 2e-40); ppap|A5C7J5: Putative uncharacterized protein; Vitis vinifera (Grape) (E:1e-49); gi|CAN70962.1| hypothetical protein VITISV_038267 [Vitis vinifera] (E:2e-48); pfam|PF07749.6-ERp29 (E:6e-19); 
TTTTTGCAGTAAAAAGCATAAAAATTGATAACAGTTGGCCACAACTGGGATCCAAGTGAAAGTGCACTACAAGAGTTTCCTAGTTAAATTTTTTACATTATTACTTAAAGCGACTTGAAATGTCTCTCTTTTGTCTATCCTAAAACTACACTGAAGGTGCAAAAATGTGCAATAGCAGTGAACTGGGTGTAACTAAGAGGAAAATTACTCTAGCCTGGGGAGAAACTTTTGAGACCAACCCCAGATGCTGGTAGCAGATACGCTTAAGCTGCAGCACCAAAAATGTGGTTCCTCATAGCTATCATGCAAAGGCAGATAGGATATTCTTCTTAAGTGTGAACTGATCAGCCTTTGCCGTGCTAATTGACTTTGAAAGCATACGATCCAGCCGCTGAATTTCATTCTTAGCATAATCAGCACCTTTATCCATACAGCTCTTGGCAGATTTCAAATATATCTTGCCATATCTTGCAGAGGGACCCTTAAGCTTCTCAACTTCCTCCTCCAGACGGGTATAAGCTGCTTTTTTTCATCATTTCCAGCATTTACAAACTCCTTCACCAAGTTGTCCAAAGTTGCAACTATACCAGCCTTGGAAGTAAGTTGTCCTTTTCCATCACGACTAGTACCACACTTCTCATTGATGAAAGTAACAAAGTCATCTAAATCTCTGCCACCATCATAATCTTCACCAGCT
> Pq173300.1	tair10|AT3G26380.1: Melibiase family protein (E: 3e-67); ppap|D1H6K3: Whole genome shotgun sequence of line PN40024, scaffold_137.assembly12x; Vitis vinifera (Grape) (E:5e-68); gi|CBI16803.3| unnamed protein product [Vitis vinifera] (E:7e-67); 
TGACTTAGATATGCTGCCACTGGGATGGCTTACTGATCAAGGCGTAAACCAAGGTCCGCACAGAAACTATAACCTTACTCTAAATGAGCAAAGAACTCACATGACTTTGTGGTCTATTGCGAAATCTCCTCTCATGTTCGGAGGGGATATGAGACAGCTTGACGAAACCACGTTTAATCTCATCACAAATCCTACCCTACTGGAAATAAACTCCTTTAGCTCAAACAATAGAGAGTTCCCTTATATTACTGGTGCAGCCAATCTCCATATTAGAAATCGAGAAGCGACCTTCCAATCGAGAAGTCCAAAAGACGCAGGTATATCAGAATCATTTGCTTGGCGTCTGATTAGCTGCAAAGATAGTGAGGCAAAAGGTTGGTTCAACAGTGCTCTTGATGATGAAACGGAACAAGTCTGCTGGAAAGGGGACTCTAGAAGCAAATATCAGGCACATTTTTGCCTATACAAGAGAGTACCTCTTTCTGCATCAGATGAGGAGATGACGTATAAGCAAAATTATCAAAGGAACTTCCATTTATTATCAACAGATAAAGCGGAATTCTGCTTGAGTGCTTCTCCAAATCGGAAGCGTACTTCAAAAGAGTTTTCACGAGCCTCATTTTCACCTTGCAGATGGGATACAAACCAGTTGTGGGAGTTGAACTATAATGGAACCCTTGTAAGCTG
> Pq17560.3	gb|GR871327.1: Pq_F_00670 American ginseng Flower cDNA Library Panax quinquefolius cDNA 5', mRNA sequence (E:8e-14); tair10|AT3G21760.1: HYR1 UDP-Glycosyltransferase superfamily protein (E: 3e-48); ppap|D2KY87: UDP-sugar:glycosyltransferase; Anthriscus sylvestris (E:5e-54); gi|BAI65915.1| UDP-sugar:glycosyltransferase [Anthriscus sylvestris] (E:7e-53); pfam|PF00201.12-UDPGT (E:4e-16); 
GGGAAACTAAACTTATATACAAAATGAGTAGCTTATCTTCTAAGCTGACTAGCAGTTACAAAATACAAATATTACAAAAAATACCAGACTCTAAAGACATTACTAAACAATACTATGATCATTCAATTTTGACAGATTGCTCCAAAATGGTACTATGATCTTTCCTGGATATTAATTAATTACCCATGACATCCTCGATAAAATGCCCGAGTGAAATGTAAGAAGACCCGCCCTCCACCATGGCCATTCTGCTCTTCTCTTTCATCTCTTCCACCTTCTTCCTTATTTCAGTCTCTCCATCTATCAGGAGTCGTATTCCTTTCTCTATCTGGCCTCCAGTCACAACAAAATTATTTTCAGGTGCAGAAAAAACATCTTTTCTGTAATCCATTTTAATCTCCACAGCCATTCCCAACTCCTTCACCAACTCAAACGCATTGATTTGCTGCTCTGCATACGTAGGCCAAGTAGCCATTGGAACCCCACACCATATACTCTCCAATGTAGAATTCCATCCACAATGAGACACGAATCCTCCCACAGCAGGGTGGGAAAGAATCGCCGTTTGTGGCGCCCATCCGATCACCTTCCCCATCCCTGATGTTCGTTC
> Pq92550.5	tair10|AT5G56180.1: ATARP8, ARP8 actin-related protein 8 (E: 2e-151); ppap|B9GHK1: Actin related protein; Populus trichocarpa (Western balsam poplar) (Populus balsamifera subsp. trichocarpa) (E:2e-156); gi|XP_002300588.1| actin related protein [Populus trichocarpa] >gi222847846gbEEE85393.1 actin related protein [Populus trichocarpa] (E:3e-155); pfam|PF00022.13-Actin (E:6.6e-33); 
GTTGCTGACAATCTTTGCCCCATACCATGCAGAATCTGCACCATAAGGAGGGGGAATAACTCTTATTCCATTAGACATGGAGGAGGAAAAATATCCATGAAGTTCCTTCTCTAATCTTTCTGCTAGTCCCGGTAAGCATGCACTTCCCCCAGCCAGGACTATAGTCTTGAACCAACCTTCATCAGCAGTTAATTCTGCAGCTTGGCAATGGTCCATGCAAAGTGCTACTGCCTGATGCAAACCCATTGCACGCAATCCTGCAATACGTGGCTGAAATAGAATCTCTCCTGTTTGAAAGCGCTCTTTTGAAAGAGTAAACCAACCTTCTGCTTGAACTTCAAATGATGCTTTTGCATCTTTGGATAACTCAGCTTCATAATCAAGAGCAACATAACACAGGTTCTCTTTCAACGAGCGTACAGTATATAATGATCCAAAATTTATATTTTTCTGTTGCATCTGCTCTCTAAGGTATCCAGTAAGCTTTAAAGCTCCAATTCCCACAACTTCCACACCAATCTTGCGCATTACTTTACCGTGTAAAATTGGAACAACAGATGTTTGGTGGAAACCAATATTAACAACAATTCCTGAAGTTCGTCTTGCCGCAAACAAAGCTAAAGTTGCCTGGTTGATGGCACAAATAGCAGGAACATCCATGCCAAACAGAGCTGAGTAAATGGCTTCTTTTAGCTGTCTTCTAGCTGCTTTAGCAGATTCTGTATCATCATACTGGCATATTGGAACGGACACAACAATTGGCTGCGTTGATGACTTTACCTGCATCCAAAAATGTTGCTGACCTCCCAGATGGAGACGCATATTCGCTCCATCCAAATTTGCAATAGCCCGAACACCATCAATGATAATAGCACCATCACCAGGAATCCGTGTGCGTTGGCCATATATATGCATGAATGATAACTCATGCATCTGACTAGGAAATGTCTGGAGATGATATCCCGAGCGCAAATTGGTTTCAGCAAAGAAGATAGAATCCCATGGCTCTTGCTGATTCTGAAGAAAGTACACCCACAACCAATTATCCGATACAATAAATTTCCAGTATTTGCAGACGGCGCTCAACTTGGCGGCCTCTTTGGGTCCAAGAAGCCTAAGAATTTGGAAAATTATGTCTAAAGGTATTCGATCAAATGCCCCAGTGGAGGAAGTTTGGATATACATCAGCTGATGATGGCGATCGGGAATTCGGTACGAATTTGAGCTTGAAGCGGATGTGGAGGTGGAATTCGACCGGTTTGAGACCGATTCCCAG
> Pq185090.1	ppap|B9T3A0: Ubiquitin-protein ligase, putative; Ricinus communis (Castor bean) (E:2e-19); gi|XP_002532719.1| ubiquitin-protein ligase, putative [Ricinus communis] >gi223527546gbEEF29668.1 ubiquitin-protein ligase, putative [Ricinus communis] (E:3e-18); 
AGGGTGGTCGAGCTGGACTGCTTCATCGAGTAAATCAAAGTTAACAGAATAGAGATCCTCATTTTTAATAATGAGGCTAAGATTGGAGTTAGTTTCAACTGATTTATTGAGATGCATTTTAATGAAACTTGAGCTGTCAATTAGAGTACACCAAGATTTCGATACACACCTAAACTGTAGTATGGTTTTTACAGGTAGTCTTGAGAGAATATCAGCAACTATATCCATTAGTAGATTCGACATCTCGATTAAAATGATTATTCTAGGGCTTTCAATGAGAGAGAATTCTACTGAGTTAAATTGAGTTGTCAATATCAAAGCGGTATGATGTATAATTTTCTCATAAAAAGATGCAAATTTCATAGGACCCCATTAGCTAAGGATTTGAAGAACAAACAAGCTCAACAAATGGATTCGAAAACAGAAATGCGGTTTGCAAATCTGGCTATATATGATCCATAAATTTACCCAAAAACATCTTCATATACCAAAAAATAAAATCAAATAAGGGTAAAAAGATAATCAAACAACTTATCAGTTATTCTGCTAGTTGATTTCTTCCGGAACCACCTTCTTACAGGTTCTAGTTCAGGCTCTGCCCCATCTGCGGCTACTATCTGTTAAGTGCCGCTGTTTAAACATATATCCATCTAGACACCATCAGGCTTAGGCTTAGAT
> Pq29781.4	tair10|AT4G39350.1: CESA2, ATH-A, ATCESA2 cellulose synthase A2 (E: 6e-30); ppap|Q6YBV3: Cellulose synthase; Populus tremuloides (Quaking aspen) (E:3e-29); gi|CBI18221.3| unnamed protein product [Vitis vinifera] (E:6e-28); 
ATACAAGCCGCAAAAGAATTGAGTGGGCAAATATGTCAAATTTGTGGGGATATGGTTGAGATAACCGTAGATATGGAGCTCTTTGTTGCCTGTAATGAATGTGTTTTCCCTGTTTGTAGGACTTGCTATGAGTATGAAAGATGAGAGGGTGGCCAGGTTTGCCCTCAGTGCAAAACTAGATACAAGCGCATTAAAGGTAGTCCAAGGGTTGAGGGTGATGATGAAGAAGATGACGATTTTGATGACCTGGAGCATGAATTTGATTTTGGGAAGGATGATGCTTTTGACCCACAAAACTTACCCCAGTATTTTGCAGTCCATGGAGCAGTGATTGTCTCT
> Pq57850.2	gb|GR873683.1: Pq_R_01166 American ginseng Root cDNA Library Panax quinquefolius cDNA 5', mRNA sequence (E:6e-168); tair10|AT1G14720.1: XTR2, EXGT-A2, ATXTH28, XTH28 xyloglucan endotransglucosylase/hydrolase 28 (E: 2e-17); ppap|Q9AT33: Endoxyloglucan transferase; Daucus carota (Carrot) (E:7e-24); gi|AAK30204.1|AF349963_1 endoxyloglucan transferase [Daucus carota] (E:1e-22); 
ACCTCTCTCTATTTATTTCTCTCTCTCTCTCATCTGTGCTAATCTTATTCTTCTTCTTCAATAAACAATAAAAGGAGACATCAAGAAGAAACTGTGGACAATAAACAGCTAAAACACTGATCAGTGGCTTGTTACTGATTAATATTTATCAAAGCCAAAATGGTGAATCTTTTTCTCAAATTGTTTCTCATATGCTTTGTTCTTGTTTTGGCTTCTGGGTATTTTTCAAGAAATCTGCCTATCCTATCATTTGATGAAGGGTATTCACAACTATTTGGAGATAATAATCTCATGGTCCTTAAAGATGGAAAATCAGTCCATATCTCTCTAGATGAACGAACAGGTTCTGGATTTGTATCACAAGACCTTTACCTTC
> Pq22440.14	gb|GR875343.1: Pq_R_02826 American ginseng Root cDNA Library Panax quinquefolius cDNA 5', mRNA sequence (E:4e-121); tair10|AT4G32605.1: Mitochondrial glycoprotein family protein (E: 8e-53); ppap|B9SK00: Putative uncharacterized protein; Ricinus communis (Castor bean) (E:4e-60); gi|XP_002526319.1| conserved hypothetical protein [Ricinus communis] >gi223534346gbEEF36055.1 conserved hypothetical protein [Ricinus communis] (E:6e-59); pfam|PF02330.10-MAM33 (E:1.5e-14); 
AATCAACTCCATACTCCTCCGCTCCCTCAAAGAACACTTTGACGAAGTCTCCAAAATGACACCTCCACCGAAGGTGAGCCCTCCTTCTCCATTCTCGGTTGTGAAAGGGGCACTTGAAAGTGGTGGCCCTGTTTTGAAACGAGATTACGGTGAAGAGGAAATTAGTATATCAGTGATGCGGTTGGTTAACATTATTCCTGGTGGTGCAGATGGCGATGATGATGACGGAATTAACCAGTTATTTCTTCATGTTGATGTGTCAAAGCCTGGACAGAGCGATGCTTTGCATTTTCTTTGTCGGTTGTATCCGGATGCCTTGGGGATTCACTCAGTTCAAATGAGGTCTAAGCTGGAGGATTTAAGTTATCTTATGGTTTCAACCAAGTATAATGGACCCACCTTCGAAGAGCTCGATGAAAATATGAGGGATGCACTCCATGGATACATTGAAGAGCGGGGTATAAATGAAAAGCTCTTTCCATTTCTTCAAGCTTGGCTTTACGTGAAGGATCACCGGAAACTCCTGCAGTGGTTCAAATTGGTTGGTACTGTCATTATTGAACGCAAGCAAGCTTCAAATTCAGATGTTGACTGATAATGTTAATGATTTTCAAGATTACTGTATGGAATGATTTGCTAATTAGCCAATGACTTATAGATTGCCCTTAAGGTTTTCTTGTATTTTGCAAGGCCATGAAATTCAAAGACAAAGGAATTTATTACTAATTCACTA
> Pq8950.8	gb|GR872028.1: Pq_L_00175 American ginseng Leaf cDNA Library Panax quinquefolius cDNA 5', mRNA sequence (E:1e-64); tair10|AT3G48000.1: ALDH2B4, ALDH2, ALDH2A aldehyde dehydrogenase 2B4 (E: 0.0); ppap|D1INJ7: Whole genome shotgun sequence of line PN40024, scaffold_66.assembly12x; Vitis vinifera (Grape) (E:0.0); gi|XP_002274863.1| PREDICTED: hypothetical protein [Vitis vinifera] >gi296087691embCBI34947.3 unnamed protein product [Vitis vinifera] (E:0.0); pfam|PF00171.1-Aldedh (E:1.4e-176); kegg|K00128; 
AGGCGGCCTAACCCTCCCTCCCTCCCTCCCTCCATTATTCATTCGGCTAGAACCTAAACCCTTGAGGATCATTTCAACAAATGATCAAGCCTGGAGTCTAATATAGACTTATACACATATATATAATTATATATTTCAAACACTAGGTATCACTGTAACAGAAGATGGCTGGTCGGAGACTTTCTTCTTACTCCGCTGCTTTCTTACGTTCTTCTGGGCAAAAGTCCAGCTTCGGAAGAGGCATCATCACTAGGTTTAGTAGCGCTGTTGCATATGAAGAACCAATTACTCCACCTGTTCAGATCAATTATACCAAACTTCTCATCAATGGACAATTTGTGGATTCTGCTTCAGGGAAAACTTTTCCAACCTTGGATCCTAGAACCGGGGAAGTGATCACTCATGTTGCTGAAGCTGAGACGGAAGATGTCAATCGGGCAGTTTCTGCTGCCCGCAAGGCATTCGATGAGGGACCCTGGCCAAAAATGACAGCTTATGGAAGATCACGGATAATGTTACGATTTGCTGATTTGCTTGAGAAACACAATGATGAACTTGCGGCTCTTGAAACTTGGGATAATGGGAAGACTTATGAACAAGCAATTGCTGAAGTACAAACAGTGGCACGCCTATTTAGATACTATGCTGGTTGGGCGGATAAGATTCATGGTCTCACAGTTCCCGCTGATGGACCGTATCATGTCCAAACCCTGCATGAACCAATTGGTGTTGCAGGGCAGATTATACCGTGGAATTTTCCTCTTCTTATGTTTGGTTGGAAGGTTGGGCCTGCATTAGCATGTGGTAATTCTGTTGTACTAAAAACGGCTGAACAGACACCATTGTCTGCCCTCTATGCAGCAAAGATATTTTTGGAGGCAGGACTTCCTCCTGGTGTTTTGAATGTTATTTCTGGCTTTGGTCATACTGCTGGCGCAGCTCTAGCTAGTCATATGGAGGTTGATAAGCTTGCTTTCACAGGATCAACAAGTATCGGTAAGGTTGTACTTGGGTTGGCTGCACAAAGCAATCTTAAGCCAGTGACCTTAGAGCTTGGAGGAAAATCTCCTTTTATTATCTGTGAAGATGCTGATGTTGACAAAGCAGTTGACCTTGCTCACTTTGCTGTGTTCTACAACCAGGGTCAGTGCTGCTGTTCCGGGTCTCGTACGTTTGTACATGAAAGTGTCTATGATGAATTTGTAGAGAAAGCAAAGGCACTTGCTGTGAAGCGTGTAGTTGGTGATCCTTTCAAGAAGGGTGTTGAACAAGGTCCTCAGATTGATACTGTGCAATTTGAGAAGATCCTCAAGTACATAAAGTCTGGTATTGAAAGTGGTGCCACCCTTGAATCTGGAGGCGAAAGATATGGCTCCAAAGGCTTCTATGTTCAACCAACTGTTTTCTCAAATGTCCAGGATGGCATGTTGATCGCAAAAGATGAAATATTTGGCCCAGTTCAGTCCATCTTGAAATTCAAGGATCTTGATGAGGTGATACGAAGGGCAAATTCAACCCATTACGGTCTGGCTGCTGGAGTTTTTACCCATAACATAGACACAGCCAACACCTTGACACGAGCTCTGAAAGCTGGGACGGTATGGGTTAACTGTTTCGATGTCTTCGATGCTGCAATTCCCTTTGGTGGATACAAAATGAGTGGGCAAGGTAGAGAAAAAGGAATATATAGCCTCAGTAACTATTTGCAAGTTAAGGCTGTTGTTAGTCCTTTGAAGAATCCAGCATGGTTGTAATTGTATACTCCACTTCAACCGGAAAAAGAAACTGCAAGTTGAGAGCAAAAACAGAGTTTTACGAATAAAGTTGATACCTTTTTTCCAACTTATTGATGCCAAATCTATCTTCTCTTCTTTAGGATGAACATTTTTGTTGGCAAAATAAATATGTATTTACTCATATTTTTATATTTATTTTAGTGACACTTCAGGTACTTATTTATTACTTTGA
> Pq49850.2	
CACCCTAGGGCCAAAGTTACATCAACGAAGTAGTGAATATAACCTTATCAATGATAATTTATAGTACACTATGCAGACGAATTACCATACTTTCACTGTGTGCAACTATTGCATTCCGTCTCATCCGACCACTACAACTATGTAATTCTTGTAAGCATATTGAGGAGCGATCAAACACTAGCAAGTTGCTTATAGGCTGTAGCATTCTGTTCACTTAGATAAGTTCCCAACTGCCTAGTCGCTGCCAATCTAAGACCTCTTGAATAAAAAAATTTCTTATGGCTGCTGCTTAAAATCAATTTCCTAGATTTGGCCATCATCAAGACATGGAGAGAGCCA
> Pq26710.2	gb|GR875129.1: Pq_R_02612 American ginseng Root cDNA Library Panax quinquefolius cDNA 5', mRNA sequence (E:0.0); tair10|AT5G50850.1: MAB1 Transketolase family protein (E: 1e-63); ppap|A9P841: Putative uncharacterized protein; Populus trichocarpa (Western balsam poplar) (Populus balsamifera subsp. trichocarpa) (E:1e-66); gi|ABK92544.1| unknown [Populus trichocarpa] (E:2e-65); pfam|PF02779.18-Transket_pyr (E:7.8e-28); 
CTCCTCCTCCTCCTCCTCCTCACATCACACCTACTGACGTCTCGCCGGTAATCAAATTCATTCCACCAGTCCAATTGTGGCTGAGAAACAGACAACATGCGGGGGTTTATAAGGCAAAGAGTTGGCACTGGAGCTGGAGGTTTTCCTTCTCTGATCTTCAAGAGTCCTGCAATATCGGTGTTGAGGACATACTCTTCTGCAGCCAAAGAGATAACTGTGAGAGATGCTCTAAACTCTGCCCTTGATGAGGAAATGTCTGCAGATCCTAGAGTCTTCATAATGGGTGAAGAGGTTGGGGAATACCAAGGTGCATACAAGATTTCAAAAGGATTATTGGAGAAGTTTGGACCTGAGAGAGTTGTTGATACCCCAATCACAGAGGCAGGCTTTACTGGGATTGGAGTTGGTGCTGCTTATTATGGTCTTAAGCCAGTTATAGAGTTTATGACGTTTAATTTCTCTATGCAGGCAATTGATCACATCATTAATTCTGCTGCAAAATCAAACTATATGTCTGCTGGCCAAATTAATGTACCAATTGTTTTTAGAGGACCAAATGGT
> Pq38480.3	tair10|AT3G11540.1: SPY Tetratricopeptide repeat (TPR)-like superfamily protein (E: 0.0); ppap|D1IB24: Whole genome shotgun sequence of line PN40024, scaffold_7.assembly12x; Vitis vinifera (Grape) (E:0.0); gi|XP_002281883.1| PREDICTED: hypothetical protein [Vitis vinifera] >gi297740152embCBI30334.3 unnamed protein product [Vitis vinifera] (E:0.0); pfam|PF00515.22-TPR_1 (E:4.6e-68); PF07719.11-TPR_2 (E:6.5e-46); PB000116-Pfam-B_116 (E:4.2e-16); PB000586-Pfam-B_586 (E:5.8e-19); PB000657-Pfam-B_657 (E:1.1e-14); PB001363-Pfam-B_1363 (E:6.2e-20); 
CCCCACCCCACCCGTCTCTGTCGGAGGAGAGAGAGCCGCGCGAGCCAGCAGGATATTGAACCTGTTGTTTCGACCAGATGGCATGGACAGAACAGGATGTTGGTAGCGTAAAAGAGAAAGAACCTATTGGGGACAATGGTTTCTCGAAAGGAGTGCAGCCATCCTCAGCTGCCAGAGGAACCCCGGATTGCATTAGTCCTGTAAAGAAATGTTTTGAGGGGAAGGATGGTCTCTCTTATGCCAACATTCTTCGCTCTAGGAACAAATTTGTTGATGCACTTGCCATCTACGAGAGTGTGGTGGAGAAAGACAGTGAAAATGTTGAAGCTCACATTGGCAAGGGGATTTGCTTGCATATGCAGAATATGGGAAGGCCTGCTTTTGAGAGTTTTGCCGAAGCTATCAGACTGGACCCACAAAATGCATGTGCCCTCACACATTGTGGTATTTTGTACAAAGATGAAGGTCGTCTTGTGGAGGCTGCTGAGTCATATGAGAAGGCCCTAAGAGCAAATTCTTCCTACAAACCAGCGGCTGAATGCCTATCAATTGTACTAACAGATCTTGGTACCAGCTTAAAGCTTGCTGGCAACACTCAGGAAGGTATCCAAAAGTATTACGAGGCTATCAAAATTGATCAACATTATGCGCCTGCATATTATAACCTTGGAGTTGTTTATTCTGAGATGATGCAATATGACATGGCCCTTAATTGCTATGAGAAGGCTGCACTGGAAAGGCCCATGTATGCTGAAGCATATTGCAATATGGGTGTCATCTATAAAAATCGTGGAGATTTGGAGTCTGCTATTGCCTGTTATGAGAGGTGTCTGGCTGTTTCTCCAAACTTTGAGATTGCGAAAAATAATATGGCTATTGCCTTGACAGATTTAGGCACAAAGGTGAAATTGGAGGGGGACATCAACCAAGGTGTGGCATATTACAAGAAAGCTCTGTACTATAATTGGCACTATGCCGATGCCATGTACAACCTAGGGGTCGCATATGGTGAAATGCTGAAGTTCGACATGGCAATTGTGTTCTATGAACTTGCCTTCCACTTCAACCCCCACTGTGCAGAGGCATGCAACAATTTAGGAGTCATATATAAAGACCGCGACAATCTTGATAAAGCTGTGGAATGTTATCAGTTAGCTTTATCAATCAAACCAAACTTCTCTCAGTCATTGAACAATCTTGGAGTAGTCTACACTGTGCAAGGTAAAATGGATGCTGCTGCAAACATGATACAGAAAGCTATTGTTGCAAACCCAACATATGCAGAAGCGTATAATAACTTAGGGGTTCTTTATAGGGATGCTGGCAATATAACTATGGCTATTGAAGCATACGAGCAATGCCTCAAGATAGATCCAGATTCTCGTAATGCGGGCCAGAATCGATTGCTTGCGATGAACTACATAAATGAGGGAACTGATGATAAACTATTTGAGGCCCACAGAGACTGGGGCAGGCGCTTCATGAGGTTATATCCGCAATACACTTCTTGGGACAATCCAAAAGATCTAGAAAGGCCACTTGTTATTGGTTATGTATCTCCGGATTATTTTACTCATTCTGTATCATATTTCATTGAAGCACCTCTCATCTACCATGATTATGCGAACTACAAGGTGGTTGTTTATTCAGCAGTTGTGAAGGCAGATGCAAAAACTAATAGATTTAGAGACAGAGTTTTGAGAAAAGGTGGAATGTGGAGGGATATTTATGGGATTGATGAGAAGAAGGTTGCAAGCATGGTTAGAGAAGATAAGGTTGATATCTTGGTAGAACTTACTGGTCATACTGCTAATAATAAGTTGGGGATGATGGCTTGCAGACCTGCACCTGTTCAGGTGACTTGGATTGGATACCCAAATACAACTGGTTTGCCTACCATTGATTACAGAATCTCTGATGCGCTGGCTGATCCTCCTAATACAAAACAAAAGCAAGTCGAGGAGTTAGTTCGATTACCAGAATGCTTTCTTTGTTATACACCATCTCCTGAAGCTGGGCCCCCAACTCCAACTCCTGCTCTTTCCAATGGCTTTATTACATTTGGTAGCTTTAACAATCTAGCAAAGATAACACCTAAAGTTCTGCAAGTTTGGTCAAGAATTCTATGTGCGGTTCCAAATTCTCGACTTGTTGTGAAGTGTAAGCCTTTTTGTTGTGATAGTGTAAGACAGAGATTCCTTTCAACCTTGGAGCAATTGGGGTTGGAATCACTGCGAGTTGATCTTTTGCCTCTTATTCTTCTCAACCATGATCATATGCAAGCATATGCTCTAATGGACATTAGCTTGGATACTTTTCCATACGCGGGGACCACCACTACCTGTGAATCTTTGTACATGGGAGTTCCGTGTGTTACTATGGGAGGTTCAGTACATGCTCATAATGTAGGCGTGAGTCTTCTCAACACAGTCGGACTAGGACACCTGGTTGCCAAAACTGAAGACGAATATGTTGAACTGGCACTGCAGTTGGCCTCAGACGTTACGGCTCTCTCCGACCTGAGAATGGGTTTGCGGGATCTAATGTCCAAGTCTCCTCTTTGTGATGGATTAAAATTCTGCAGAGGTTTGGAGTCAACATACAGGAACATGTGGAACAGGTATTGTAAGGGTGATGTGCCATCTTTAAAGCGTATGGAGCTTCTACAGCAGCAGCCTCAACTACCACAGCAGGTTGTTTCCGAAGAGTCTGCAGTCAAATTCTCAGAGCCGACGAGGAGTACAATATCTAAAGATGGCCCTGTTGGGCCGATCAAGGAAAATGGATTTAATCTGGGGGGGCCACCTTTATTAAAAACTGCTGTTGGTGAAGAAAGTGCCGTGATTTGAACCAGGCCACCAATTTAGGTAAGTTGGCTGAAGTTTGATGTGATTTGTGGGTGATTAGTGAGGCATATGGGAAGAGTGGTTATAGTCTTTCTTGCCTCCTAAGTAGTGTATTGCCCCGAGTTGAATCAAGCCTCGTGTAATATATATATATATTTAGTGGTGCTTGATCTGCTAATATGAGGCTGGAGTTGGCAGTCATCTGTTTATTTTGGCTCAATTTTTTCGGGGAAAGAGTGCTGGCTGTACTCCGATGCTAGTTGTTCAAGCAGGATGCAGAATTTTGGCTTACTGCCATATAGAGGTCAATACACGGGCTTGTATTTGTTGTCCT
> Pq210670.1	tair10|AT1G74770.1: zinc ion binding (E: 3e-28); ppap|D1H2Q8: Whole genome shotgun sequence of line PN40024, scaffold_0.assembly12x; Vitis vinifera (Grape) (E:1e-34); gi|CBI15293.3| unnamed protein product [Vitis vinifera] (E:2e-33); pfam|PB001352-Pfam-B_1352 (E:1.8e-14); 
GGATAAACACCTGAACTTACTTCAAACAGAGGTTTTTCCATTAATAGGAATGAATTGCAGCCATGAGATACAACAGTGGCTATTGTATTCAAGCCTTAAAATGATGCCACTTGGGTTGCTAAAATGCATGATTACTTGGTTCACGGCTCATTTATCCGAGGATGAATCCAAGTCCGTTCTTAGAATAAACCTGGAAGGTTCTTTTGCCAACAAGTCTTTGGCAACTCTCTTGTGCGAGTGGGTGCGCATTAGTTATTCAGGTAAAACCTCTACTGAAAAGTTCAGACAAGACTTGAAGAAGTTTTTCAATAGCAGGTGTTCTTTTTGTATGAACAAATTAAGGAGGATGCTGAACTCTCCAACTTCCGATTGGATATGCAACATTGCA
> Pq108720.1	tair10|AT3G13490.1: OVA5, ATKRS-2 Lysyl-tRNA synthetase, class II (E: 1e-69); ppap|D1H5U2: RecName: Lysyl-tRNA synthetase; EC=6.1.1.6; Vitis vinifera (Grape) (E:1e-74); gi|XP_002285737.1| PREDICTED: hypothetical protein [Vitis vinifera] >gi297746486embCBI16542.3 unnamed protein product [Vitis vinifera] (E:2e-73); pfam|PF00152.14-tRNA-synt_2 (E:2.5e-34); kegg|K04567; 
AGAAGAATCTCTATATATGGGCAAAACTTTCATGATGTGACATTGTCATGTTAAATAGAAAGGCCACAAAAATAAATCCCACATCAACCTTCAAACACATAGCTAATCTTGTACAAACCGGATCCACCAGCTTTATGTACCACTACTGCTGAATCTTGAGAACTGGGAAAGCAATAACATCACGAATACTAGCAGAGTCCGTGAGAAGCATTACTAGCCTGTCAATTCCAAGTCCCATTCCTGAAGCTGGAGGCATCCCATATTCAAGAGCTGTCAGAAAGTCTTCATCAAGAGTCACTTCATATGAGTCATCATTACTTTTCTTTGCTTCCTCTTCTGCAGATGCCACTTCTGAAACTGTTGTCGCTCTCTTTTTGTTGTGCTGCCTCACTTGTTTTTCCAAGCGTCCTCTCTGATCTAATGGATCAGTCAATTCAGAGAAGGCATTTCCAAGTTCACGACCACAAATGAATAGTTCAAATCTTTCAGTCAAGCCTGCATGCCTTCGGTGTGGCTTAGCTAGAGGCGATATCTCAATGGGATAGTCCAAAACAAAAGTTGGCTGTATAAGCTTTGGTTCTACCACTATCTCAAAAACCTCATTCAGCACATGGCCAACAGATTGGCATGCTTCAATTGAATATGTTTCTTGATTATCAGGACCCAT
> Pq16230.1	gb|GR873828.1: Pq_R_01311 American ginseng Root cDNA Library Panax quinquefolius cDNA 5', mRNA sequence (E:8e-91); 
TCACACACTGCTAACCGAGAAATAATTACAAATCCAATGATAAAAAGAAAAATCCCTTCCAAGAAATCTTTGAAAATGAAATATAAAATAAAATAAAACTATATCAAGAAAACATTTCTATAATGGGTTCTGACGTGTCTCCAGTTCACCTTGTCGGTTATCATGGTATCCAGAATTCTTCTGAGCTCAAAGAAACACCAATACCCCCAGAGACAGTCCCAAAATCACTGTCACCACAATCCTCACACCACTAATCCTCATAGATCCATTATCATCAGCTGTCTGATCGGCTGGATCCTCGTCATCCGATCCATCTGGCCCTGGTGCCTCTACATCCTCCTCCTCCTCATCACTCTTTTTACCTTTCTTACCCTTTGGACCCTTTGGAGCCTTTGGAGCAGGCGCTAACTCCGCTTTAAACAACTCCCTAGGCAACAAAACCTTATCAATCTTGTAAACAGCCAGTGGCTCCTCATCCACCAATGTCCCTGTTATGGTTGCTGTCACCACCTTAGTCT
> Pq1610.1	tair10|AT1G20610.1: CYCB2;3 Cyclin B2;3 (E: 3e-15); ppap|B9R8N2: Cyclin B, putative; Ricinus communis (Castor bean) (E:3e-24); gi|XP_002510675.1| cyclin B, putative [Ricinus communis] >gi223551376gbEEF52862.1 cyclin B, putative [Ricinus communis] (E:6e-23); 
ATTCCTGCAAGTCCTGCAATAGATAGTGAAAATGGCTGGATCAGATGAAAATTGTCTCGGTGCAATCAGGCCCGCAAATGCTCAAGGGGGTCTAAGGGCCGGAAGTGGGAATTTCACAGCGGGAATTGGGCATAATAGGAGGGCACTGAGTTCTATTAACCGGAATATAGTCGAAGCTGCACCATACCCATAAGCAGTTAGCAAGAGAGGTGGCTTGTCAGAGAAACAGGTAATTCCATATAAGAACCAGCTGATTCCGGTGCATCGACCAATGACTAGGAAGCTGGCTGCACAAATGTCTTATCATTATGATGGATCCTCGGGTTCAAAGCCAGAATTTATATTTGCTACTAGTGAT
> Pq229850.1	
CCCGCGGCGAGCGCTGCGAGCCAGGCACGCGGCGAGAACTGCCGCGTCCAGGCCGCGTGCACGAACACGCCAAGGCCGATCCAGGCCAGGCCGACGCTGCTCGGGTGCGCGTGCAGCGCCAGCACGAAGGTCAGGCTCATGCCGATCAGCCAGCGCGTGCGCCGCTGCTGCACGAAACGTGTCGCGCAGAGCAGGAACGCGAGCACGAGCAGCGGCGTCAGCACGTAGTGCTGCGGCAGCATCCATTCGAAATTCGACCAGGCCGGCAGCGCCAGCAGCGCGGCCCAGAGCAGGCCGGCACGTTCGCCGTGCAGCGCCCGGCCGAGACGCCAGGCCAGGATG
> Pq14970.4	ppap|A5AIW5: Putative uncharacterized protein; Vitis vinifera (Grape) (E:8e-15); gi|CAN82215.1| hypothetical protein VITISV_020421 [Vitis vinifera] (E:1e-13); pfam|PB009771-Pfam-B_9771 (E:1e-10); 
CCGATATCTGAAACATGATCAGTATCTCCAGCAGCAAAACTTGACTTATCATGACAACCGGGTATCTTCAAAAGGCTATCTTGGCTATAATATGAAGCTTTCTGAGAAATCCACTCAGCAAGACTCCCAGATATGCTACGCACGGGAGATCCATTTGGTGTTGAAGATTGTTGCTTTGCACGGTCAAATATGACAGATTTCGAGTCGAACGAACTCTCTGAAATCCCAGTCCGTGTATCTGAAGTTTCTGAGTTGTATGAATAGGAGCCTGTATCAGATCCTGGTAACTCGGCCCCATATGAAGATTGCCCTTCCATTTCCGACAAACCTTGAGGCACAATATTTGCTGGCAAATACTCTGGCTTATTCTCGGAAGAACCAGGATTCTCTTCGAACATGTTCCATAAACTACCAATATCAATGGTGAGCCTATCGGAACCTTCGTCATCAGGCGATACCTCATCAAAATTCCAACTTTGAGAGTTATTGTCCGTCATCAACATCGCAATTAAATATTTAAAAATAAAACCCTAACTTTGTATCCTGCTGAAACGCCTCGAAACCCTATATTCGCAGTTCCAAGACTTCAAAACCCTGAAATCC
> Pq158860.1	ppap|B9SKN2: Set domain protein, putative; EC=2.1.1.43; Ricinus communis (Castor bean) (E:6e-32); gi|XP_002270320.1| PREDICTED: hypothetical protein [Vitis vinifera] (E:4e-46); pfam|PF10440.3-WIYLD (E:4.1e-21); 
CTGGATGAATCACTGCAATAGGAAGAACTTCAAACTGAGGCACGTCATCAGTAAACGGCTCATCTTTAGGCTTGATCAAAGCATGACTATTGGGGACCTTCTGTTTTGGCGGACGAATAATGCCAGCATCAACCTTTGGATCCTTAATACAAACTGCATGAGAAGACATCTCAGAAATCGACCGCTTCTCTCTCTGACCATTTTGAGGCAAGAGAGGTTCTTTTCCTCTGTCTCTGAGACATATGGGAGAAGAATTGGAATTACATTCAGTCCTCTTCCTGACATCTGGATGAAGTCCGTCAGCAGGAGCAGGCTGAGATGGAACACATCTTTCTGGTACTGTCAAAGATTGAGACGAAATAGGTTGCTTGCCTTTGTTTCTAGTAAGTGGCTGTGGTGGTACAGACTGGTTTTCAGTCCTTACTATTTCAGAATCAGGTGCTTTTACTTCTCGCGACTGATGCTGCGGAAACGCTTCGCCTAATTCATCTACCTCCACTTTTGGCTTTTTTAATTTAGTTCCACCTAAAGTGGGGCTAGAATTGGCCAAAGAAGGAGAAGCTTGACTGTCTTGGTATTTCAAGCGCAACCTTTTTAAGGGGGGTTCGGGATCATCCTGTACCTGAGTTTCTTCCTCTTGATGAGGATTCTCAAGTTTCTTCCTATTTTCTGCTGCCTCTGCTTCCTCGGTTTCAAATATAGCATCTGCTAGGGCTCGATAGTTTTCTTCTTCAATAAGTTCCCAATTTTTGTCATACAACTTTAAAAGCTTTTTCAACACCGGTTTCACTTTTTCTTCAAGAATCCCAATATCCCTCATGGCACGAAAGGCTTTCAGTCGTGGGAGGCAAGG
> Pq74740.5	tair10|AT5G03720.1: AT-HSFA3, HSFA3 heat shock transcription factor A3 (E: 3e-76); ppap|D1M7W9: Heat stress transcription factor A3; Solanum lycopersicum (Tomato) (Lycopersicon esculentum) (E:1e-82); gi|ACY71071.1| heat stress transcription factor A3 [Solanum lycopersicum] (E:2e-81); pfam|PF00447.11-HSF_DNA-bind (E:3.8e-32); 
TGACATGATGAATCCTCACGATAATCCCTCACCCAAATCACCTGGGTCCGATTCAGAAACTCAGATGGGTTCTGGGTTTTCGTCGATTCAGCACACTGATCAACCGTTCCTTTGCCAGTAAACTTGTCTTCACAGTTTCCATCTCCGTTTATGGAAGCTAATATTAGCGAGGCGGAGAATTTGGGGGAGATTCCCCTGCCGCTTGAGAGTTTACATGGAACCCCAATTCCGCCATTTTTGTCCAAGACTTTTGATCTTGTGGACGACCCCGCTGTGGATTCGGTCATTTCGTGGGGTTCTAAAGGCGAGAGCTTTGTGGTGTGGGATCCTATGGAGTTTGCCAGGCTAATCCTTCCAAGGAATTTCAAGCACAATAATTTCTCGAGCTTTGTTCGCCAGCTAAATACATATGGATTTCGCAAGATTGACAATGAAAAGTGGGAGTTCGCAAATGAAAGTTTCTTGCGAGGGAAAAGAAATCTGTTGAAGAACATCCATAGGCGCAAGTCATCTCAGTCTCAGCAGATTGAGGACTCTGTTGGGTCTTCTCTTGAAGTAAGGAAACTTGCAGTCGAAGGTGAAATAGAGCTATTAAGGAAAGAGAAGAGTTTGATGATGCATGAGGTTATTGAATTGCAGCAGCAGCAACGTGGAACTGTTCAGCATATGGAAGCAGTGAATGAAAAGCTCCAAGCAGCAGAACAGAGACAGAGGCAGATGGTTTCATTCATGGCAAAGGTATTCCAAAACCCTGCGTACTTGGCTCGTCTTCAGCCAAAAATCAGATGACAATTACTACTCCGAAAACAGCAAAAAAGTTTGTAAAACATCAGCAACATAAACTGGTTATGTTGGACTCATCCAGGGAGGGGCAGATTATGAAGTACCGAGCCGATTTGGGGAATCTTGCTGAACCTTCTGGAAGCTCAGACTT
> Pq19930.4	tair10|AT2G26140.1: ftsh4 FTSH protease 4 (E: 5e-175); ppap|B9RRQ8: Protein YME1, putative; EC=3.6.4.3; Ricinus communis (Castor bean) (E:0.0); gi|XP_002516427.1| Protein YME1, putative [Ricinus communis] >gi223544247gbEEF45768.1 Protein YME1, putative [Ricinus communis] (E:0.0); pfam|PF00004.23-AAA (E:1.2e-44); PF01434.12-Peptidase_M41 (E:5.7e-75); 
TCACTACCTTCGAGACCCCAAGCGGTTCACTCGTCTTGGTGGGAAGCTGCCAAAAGGAGTTCTCCTCGTTGGTCCTCCTGGCACTGGCAAGACTATGTTAGCAAGGGCTATAGCAGGAGAAGCTGGGGTTCCATTTTTCTCATGCAGTGGCAGTGAGTTTGAAGAGATGTTTGTTGGTGTTGGAGCCCGAAGAGTGAGAGATCTATTTTCGGCCGCAAAGAAGAGGTCACCATGCATAATATTCATTGATGAGATAGATGCCATAGGAGGTAGCCGAAATCCAAAGGACCAGCAGTACATGAAGATGACTTTGAATCAGTTGCTAGTTGAATTGGATGGCTTCAAACAAAATGAAGGAATTATTGTGATTGCTGCAACTAACTTCCCTGAGTCACTGGATAAGGCACTGGTGAGACCTGGACGTTTTGATCGTCACATTGTTGTTCCAAATCCAGATGTTGAGGGGAGGAGGCAGATCATGGAATCTCACATGTTAAAGGTTTTGAAGGATGATGATGTTGATCTGATGATCATTGCCAGAGGAACTCCTGGATTCTCAGGTGCTGATCTTGCAAATTTGGTCAACGTTGCAGCTCTCAAGGCTGCAATGGATGGTGCCAAAGCGGTGAGCATGGCTGATTTGGAATATGCCAAGGACAAGATCATGATGGGTAGTGAACGCAAATCAGCTGTTATATCAGATGAATCAAGAAAGCTGACAGCTTTCCACGAGGGTGGCCATGCTTTGGTGGCAATCCATACTGATGGTGCTCTTGCAGTACACAAGGCAACAATTGTTCCAAGAGGTATGTCTCTTGGCATGGTTGCTCAATTGCCAGACAAGGATGAGACGAGTATATCCCGTAAGCAGATGCTTGCTCGGCTTGATGTTTGCATGGGCGGCCGAGTTGCAGAAGAGCTCATATTTGGAGAAAACGAAGTTACTTCGGGTGCATCTTCTGATCTCAAGCAAGCAACCAGTCTTGCCAGAGCTATGGTTACAAAGTATGGAATGAGCAAACAAGTTGGGGTTGTTACTCACAATTATGATGACAATGGAAAGAGCATGAGCACCGAGACTAGACTCCTCATAGAGGAGGAAGTCAGAGAATTCTTGGAAAGGGCATACAATAATGCGAAAACCATTCTCACCACCCATAACAAGGAGCTCCATGCACTTGCTAATGCATTACTTGAGCATGAGACGCTTAGTGGAGCTCAGATTACGGCCCTACTAGCTCAGGTCAACTCTGACCAGCAGCTGCAGCAACAGAAGCTAGTTGCACCTCAGAGCACTTCACAGTCCAACACAGTCCCCCCCTCAGGACCCACTGCTGCAGCATCTGCAGCTGCCGCCGCCGCCGCCGCCGCTGCAACTGCTGCAGCCAATGCAGCCAAGGGGAAAGGAGTTGCTCCTGTTGGATCTTAGCATGGGATGATGGTAAGCATCATGTGCATATTATTCACTTGCAATTTCTTTTACCTTTGGAGAAGCTACTGTAGTTTAATGGCAACGCCACTGAGGTTCTATTATATACCATTGCGAGTGTGGAAGTCGAAAAAGCTGTAGAAGAAAGAGTAACTGCAGGAAGTCACCATGTCAAAGTGTAGCAGTTATTTATGTCCACTGGACGATATAATTGCCCCCTTTATTTTATTTAGCCACTGTTAACAATAATGAATGTATGCTTTGCTTCTC
> Pq33320.7	
CCTCAATCTCCTTCTTAAACTCCATTTCCATTCCCTTTTCCTTCTCTCTGAGCTTTTCCTTCTTATAATCAAGCTCTTTTCCACTAACTTCAAGGAATTCCTCCTTCGCTTTAATCTCCTCCAATTTTTCCCCAACCCATTTTTGAATCGCTTCATAAACACTCTGCCCTATCTCAATTTTCCCAGAAAAACTTTCCCTCACCAATTTTGCTCAGCTGCAAATTCCTCCTGAACCCCATGAAATTCCTTCTCTTTGATTTCAATCGATCGGCGAATCAATTCGAATTGCTGGGTGGCTTTAGATAGTGATTGTTCAGTGGATATCAACTGTTTCTCTCTTGATTCCAGTTCATTGAAGCATTGTTCGAAGGAGATGTGGGTCGAACCCAAATGGGTTTCGATATTCTTCAACTCAACCAAAACTGAATGTATTGAATCCTGGAGATTGGTTTTCTCCATTTCTACAACCTTCAAACTATTGCTAGAAATTTTCTCCATCTCAGATCTATCTACCCACAAATAGATATAAAATCAAATGGGGTTTCAATTTTGGAGAAAGAAGAGAGAAATGAAATGGGGTTTGATTTTGGAGAGTTGAAATGGGGCTTGGAACATAAATTAAAGACGGTGGAACTTCAGGGTAAACCATTGGGTTGCCAAAAGGTCGCAAAGGCATAGGTGGAGGGACAAACACAGGAGAAGTATGTGGGG
> Pq23260.1	gb|GR871043.1: Pq_F_00386 American ginseng Flower cDNA Library Panax quinquefolius cDNA 5', mRNA sequence (E:1e-95); tair10|AT5G25940.1: early nodulin-related (E: 3e-14); ppap|B9SHI1: Early nodulin, putative; Ricinus communis (Castor bean) (E:2e-20); gi|XP_002525450.1| Early nodulin, putative [Ricinus communis] >gi223535263gbEEF36940.1 Early nodulin, putative [Ricinus communis] (E:2e-19); pfam|PF03386.8-ENOD93 (E:2.2e-21); 
TGAAAAAACAAGGATCAGAATCCTAGGACTTAAGCTGATTTCTCATTCTGGGTATTTCTTCTTTCGCACTCCGACACAGTTTTTCCTTTGGTGATGAAGTATGCAGCGGCGAATGCAGCAGTTACAATAGCATTCTCAGAAAGATAACTGAGGTTTGCTTTAGCCCAAGGAACCCAACGAACAGCAGCCAACATAGGCACTGCAGTGACAACCCATGCAATTGAAGCTGCCATTGCTCCCGCACAAAAACCCTCGTATTCGCAATTACTTGCATTCCTAATCCTCTGCTCCTCAGCAGGGGAAGCAATAAAGAAGGCGTTTTTGTTCCTTCGAGACGCCCACGCATCCCTCATTTCCGATGGAATTCCCATTACAAACAAGCTATTTAACCAAATCTCTGCTGTTTCAATTCAAAAAATCCCCAAATATTAAAATCTAACAGGTAAATAATTGGAAGAGTAGAAGGATTGATTAAGCAAAAGATACTTATAGTAAAGAAAGAGTGAGGAAG
> Pq110440.1	ppap|D1IX55: Whole genome shotgun sequence of line PN40024, scaffold_38.assembly12x; Vitis vinifera (Grape) (E:2e-11); 
CCTTGCCTCCCACGACTGGATGATGAAACAATGATGGAAGTGGCTGAATCTTATTTGGCAGAACTGGTGCACAGGTGTATGGTTCAAGTGCAATTTTAGGATGAAGAGTTATCACTTAGAAAGTTTGAATCGTGTCGCCTTCATGACCTTATGACAGACCTATCACTATCCAAAGCAGTAGAAGAAGATTTTTTCAAGGTCTTTTATCTTCGAAGAGGCAGTGATTATCATCATGATGAGCAATCTGTGGAATATTTTGCTTACACTCGACGACTAGTTATTGTTTATTTCAAGGGTGGAGAATTTAGAGATATGAGGAGTCCCATCTCGTCAAGGAAGGATGCCAGTCGAAGCTTACGATCAGTCTTATTGT
> Pq229180.1	
ACTTATTACTAATTTTGACCCCACAGCTAAATTTTTTGGCTTCGCCACTTATCAAAATCGATGCTACAACTTTGGCCAACAGTGCCATAAGCCGTGTAAATTGTTCCGCATAATATTTAAGTTAGTTAGCCATCAGTTTAGATCACCAGTCCTAATTCAGCAAAAGATAAAAGTACGAGAATCAAATCTCAACTTATTCCAACATGTAATGAAAATGTTGCCAACAACAGTATTAAAATTTACAATGTCACATACTTCCTACCAAATACCAATAATCATATCCCAATGCAAACAATAGTATTAAAATTTACTATGGTCTTAATTCATCATAAATACTGTAAACTCACAATTTGAAAGATATTCTCCCGTGCACAGAGTTTAAAATCATAATTGGATGTATAATCAAATTCAGTCAGAGAAGGACGGAAAGCAAATTAAGG
> Pq4501.3	gb|GR873304.1: Pq_R_00787 American ginseng Root cDNA Library Panax quinquefolius cDNA 5', mRNA sequence (E:0.0); tair10|AT3G46230.1: ATHSP17.4, HSP17.4 heat shock protein 17.4 (E: 5e-52); ppap|Q39929: 18.6 kDa heat-shock protein; Helianthus annuus (Common sunflower) (E:8e-58); gi|AAB63310.1| 18.6 kDa heat-shock protein [Helianthus annuus] (E:1e-56); pfam|PF00011.15-HSP20 (E:1.1e-32); 
ACTTCACAGGAATTTCCATGGCAGAAAGCCAAGTAAATTCATAACTCAAAAACACATTCATGACAATATATTTACTTTATTATATATATTTATATTATCAGGTTCATTTAGGAACATTTACATACAATAAACCCATAAGACTCCATCATCATCAAACCCACCATCATACCACCAAAATACACACTTCATACTAAACCGTAACTCAAAAACAGACTGTCAAATCAAAACACGGAAATTAACCAGAGATTTCAATGGATTTGACATCAGGCTTCTTCGCCCCCTCTTTGGGGACAGTCACAGTAAGCACACCATTCTCCATTGCCGCCTTGACCTGATCCACCTTGGCATCCTCCGGCAGCTTGAACCTCCTCATAAACCTGCCGCTGCTCCTCTCCACGCGGTGCCACGTGTCTCCCTTCTCCTCCTTCTCACGGTTTCTCTCTCCGCTGATCTGGAGCACCCGATCGTCCTCCACTTCCACCTTCACCTCCTCCTTCTTCAACCCCGGCACGTCCGCCTTGAACACGTGAGCCTCCGGAGTCTCCTTCCAGTCTATGTTCGCGTTCGCGAAAGACGAAGACTCGCCGGAGCTGAAGAGATCGGAGAGCGGTCGGGAATTGATGTTGAACGGGAAGCCATCAAAAGGGTCCCACACATCGAGGGAGAATGGATCGAAGACGTTTGATCGGCGGCCAAAGAAGTGTGGAATGATCGACATATTCTTGTTAAGGGGCTAGAAAATATCTAAGAATGTTGCTGATTTTGCAGAGAAATGCTATTTATGATCAATTTCTTATAGTGGGAGGTTTATATTTAGGGGGAAAATTTGTGGATAATATCGTTTC
> Pq169760.1	tair10|AT3G26070.1: Plastid-lipid associated protein PAP / fibrillin family protein (E: 3e-53); ppap|B9SRI7: Structural molecule, putative; Ricinus communis (Castor bean) (E:9e-62); gi|XP_002528606.1| structural molecule, putative [Ricinus communis] >gi223531951gbEEF33764.1 structural molecule, putative [Ricinus communis] (E:2e-60); pfam|PF04755.6-PAP_fibrillin (E:4.7e-23); 
CAGTGAAGTTTATTCGAAGGGGATTCTGTAAGAGGTATCAACCATCTTCAAGATGAACAAGTTCCCTTTGTCACCTCTTGATACTCTGACAACCCAGTAAACAAAGTTAAACCTCAAGTCTTCATCCAAATAAGTAATTTCCAGTTCCCCTCGAGCTCTACCAGGAGCTTTAACAGGTATCAATCCCGCAATTCTGAAACAATCAAATTTCACGGCCACCTTTTTGGCATTGAGAGGTGTTAAATCTGCAGTTACCTGATTAAAGAATGGCCATGATTCCATATTTTGAGCCCTGAGTGTATCTGCATTGATTGCTTGGTAGTTGACCTTTGTTCTTAAAAATTTGGGTCTCGAGGTTTGCAAAATTGACATCGATGTTGTGTATATAAGTTCCCATTTTCCGTTCAGTAAGTCAGATTTGAGTGGCTCCTTAGTTGGATTGACTGC
> Pq1891.8	gb|GR872721.1: Pq_R_00204 American ginseng Root cDNA Library Panax quinquefolius cDNA 5', mRNA sequence (E:0.0); tair10|AT2G02990.1: RNS1, ATRNS1 ribonuclease 1 (E: 3e-27); ppap|D1HSD5: Whole genome shotgun sequence of line PN40024, scaffold_65.assembly12x; Vitis vinifera (Grape) (E:1e-43); gi|CBI24060.3| unnamed protein product [Vitis vinifera] (E:2e-42); pfam|PF04570.8-DUF581 (E:1.9e-22); PF00445.12-Ribonuclease_T2 (E:2.9e-36); 
GCCTTGCCTCCCACGACTGGAATATTTAATTCAATATATAATTTATACCAACAACTCAATATATATAATATAGTCTATTTTCTCTTGGGGTTCAAACAAACCATGGAAAGCTCTGTCAAATTGTCTCTGAAAATTGAGTACCTCTCCAAACTCCTCCCACTATTTTGTCTTTATTTATATAAAAGCAGTATAAAATGTATGTTTCTATGCCGCAGCCACCCCAGCTAAAAACTGCACCGGACCGGAGCATGGTGAGACAGAATACTCGTGCGGTTTCATCGCTCCCGACCAGCATTTATCTTTGTGTTCATCGGTTGAGATCTGCTTGTGGCGGCATTCTGCACTACAAAATGCTTTTTCTCCTCTGTACATGAAAATGTCCAGGCCATGAAGCTTCTTCTTGCAGAGGTAGCAAGAACTCAGAAAATCCTCAGTTTCAAACACGGGTTTCGCCGCCTTCTCGTCGCCGTGTGTGACAGCCGGCGGCGAAAAAGCAGAAAAACCCCAGAACTCACCCAATAGCTACTGGCTTTCACAGTACTCTCGGACTTTTTGCTCAAATTACCATCAAAATACTCTTTTTTCTTAATCAAATTATTCTCAATATGAGAAATAACGCACGTGTACTCCTCAGAACACTCCATTTCCTCCAAATCGGATCCTAATTTAGTGCCGGATTTAGCATAAACAGAAACAGAGCTACTGATGTTGCTAAATATAGGGATCGGACTGGATCTTGGTGAAACAGCCGAAACTGCAGCTCTGCTGGATTTAGCAGTGAAATATGGATCCTGGGTTTGATCCAATTCGTTCATAGCAGCCACAATTCCAAGACCCACAACCCCATTTGCACCACCTTCAAACTTCTTTAATGATTTTGTTGAGCTATTGTTCTTATTCATTTGGGTTTGATCATTAGAGGTCAAAAATGAAAGATTAATCGAAAGTCTCCTCTTGTAACCCTTCAATTCTGCCATTTTTAGGAGAGAAAAACAGTTTTATCTTGGTTAAATCCCCTTTTCTGTAGCTCAAAAAACAGGGATTTCTCTCTACAATTAGCAGATGATTGTTATCTTAATTTCTGCAAATTTTTAACGGATTCTTGTTAAAACTAAGAAGAAAGAGTAAGATAGTAGTTTAGATGAGACTTTGAAGAGACATAATGGGAATTCAAAATACACACATACATATAATATATATATATATATATATGTATGTATATATTATTCATGCAATAAACTTGATTCCCGCCTGAGTGCCGCCACAATTTATCTCTTGGCTTCTTCCCGGGCAATTGGTGTAACTTCCATTTAAAGCAATGCAGGTAAAGATCTCAAAGAGTACAACATCTCCAGCGGAATTGGTTTTGCAATTAAGTACAATTTTGAAATTAGGGAATGACTTGAGTATATCTTCAACGCAATAGCTCGTACTGTCTGGATTGATTCCTTGTCCCTGAAGTATCGACACTATATTAGCGCGAGTATGCAAGTTCACTGAGTTGTTAAAATATTTTGTCTGAGGCAATATGGGTTCCGAACATGTCCCGTGCTTATTCCACTGATACCTCCAAAAAGCTTGATTATTATTATTCTGTGTAAAATCAGGCCATGCGAAATCTAGTTGGGCTTGGAAGGAAGAGACCAAGGAAAGATTAAATGCAGATCCTCGACAATTTATCAGGGATGTACCAGCGCTGTTATAGGGCCAAAGGCCGTGAATAGTAAATCGTCGAACAAGTCTGCTGCATAACGAGGGGGTAACGCTGCAAACTGCGGGTGGCCATCGTTGGACAAATCGAAATCCGGTCACTTGAGCATCACCTACGCAAAAGCAAATGCTCAAGCTTAGGAAAATTATCAGAGTTATATTGAATGGTGACATGATTTTGATCGACTTCATTCAATGTTAGCTAGCTCATCTTGATAATTTCACAGTTGAGAGT
> Pq15130.1	gb|GR872966.1: Pq_R_00449 American ginseng Root cDNA Library Panax quinquefolius cDNA 5', mRNA sequence (E:0.0); tair10|AT1G30580.1: GTP binding (E: 0.0); ppap|B9SB24: GTP-dependent nucleic acid-binding protein engD, putative; Ricinus communis (Castor bean) (E:0.0); gi|XP_002523184.1| GTP-dependent nucleic acid-binding protein engD, putative [Ricinus communis] >gi223537591gbEEF39215.1 GTP-dependent nucleic acid-binding protein engD, putative [Ricinus communis] (E:0.0); pfam|PF01926.17-MMR_HSR1 (E:1e-16); PF06071.7-YchF-GTPase_C (E:2.1e-37); kegg|K06942; 
ATATTTTAGGGTTGAACCGTTGGTTATATAAACAATTTCCGTCGAGTCGTTACTCAGCTTCACTCGACACTGATTCACTCGCAGTAATCAACAGCAAAAACCTACTTAAACTTTACCTCTCTCGTCGGATCTCTGTGAAGAAGATGCCTCCGAAAGCATCTAAATCGAAGGAAGCACCGGCAGAGAGGCCAATTCTCGGTCGATTCTCATCTCACCTCAAGATTGGAATTGTTGGGTTGCCAAATGTTGGCAAATCTACTCTTTTCAACACGCTCACAAAATTATCAATACCGGCAGAGAACTTCCCTTTTTGTACAATTGAGCCAAACGAGGCTCGAGTTTACATTCCGGATGAACGTTTTGAATGGCTTTGTCAGTTGTACAAACCAAAGAGTGAGGTAGCAGCTTTTCTAGAAATTCATGATATAGCTGGACTTGTTCGAGGTGCTCATGAAGGGCAAGGACTGGGAAACAATTTCTTATCCCACATTCGTGCAGTTGATGGCATTTTCCACGTGTTACGTGCTTTTGATGACCCTGATATTATCCATGTTGATGACATTGTGGATCCCGTGAGGGATTTAGAGACCATAAGTGCAGAATTACGGCTCAAGGATCTTGAGTTCATGGCAAGGAAGATAGAGGATGTTGAGAAGAGCATGAAGAGGAGCAATGACAAGCAATTAAAAGTAGAGCATGAATTGTGTCAGAAGGTAAAAGCTTGGCTTGAGGAGGAAAAAGATGTCCGTCTAGGGGAATGGAAAGCTGCTGATATTGAGATATTAAATACTTTTCAATTGCTCACTGCCAAACCTGTTGTTTACTTGGTGAACGTGAATGAGAGAGACTATCAAAGAAAAAAGAACAAGTTTCTTCCAAAGATTCATGCTTGGGTGCAGGAGCATGGGGGTGAAACAATTATCCCTTTCAGCTGTGTGCTAGAAAAAAATCTTGCTGATATGCCTGCAGATGAAGCTGCAAAATACTGCGAGGAGAACAAGTTGCAAAGTGCGCTCCCGAAGATCATAAAGACTGGATTTTCAGCAATTAATCTCATATACTTTTTCACGGCAGGTCCAGATGAGGTAAAGTGCTGGCAAATTCGACGGCAAACAAAGGCTCCTCAGGCTGCAGGAGCAATTCATACTGATTTTGAAAGAGGGTTCATTTGCGCTGAGGTAATGAAATTTGAGGATCTAAAGGAACTTGGTAGCGAGTCTGCAGTGAAGGCTGCGGGGAAGTATAGACAAGAAGGGAAGATGTATGTGGTCCTAGACGGAGACATTATCTTCTTTAAGTTCAATGTTTCTGGTGGTGGGAAGAAGTGAGATACACATCCCTATAGGCGTCAAGGTTAAAGAAGTGTGTTATCATCATTATATTATGTAATTTCTATGCGACAAATCTTTGAGTTGTAACTACTCTCTTATCGATTTTATTTCCTTACTAAGCTGATATGTTTTGTCAATTACTCAATTGTTTGAGAAACCAATTTATAATAGTAGCAGAATTTCCCAGTCGTGGGAGGCAA
> Pq183960.1	tair10|AT2G25840.1: OVA4 Nucleotidylyl transferase superfamily protein (E: 1e-122); ppap|B9RS09: Tryptophanyl-tRNA synthetase, putative; EC=6.1.1.2; Ricinus communis (Castor bean) (E:1e-138); gi|XP_002516528.1| tryptophanyl-tRNA synthetase, putative [Ricinus communis] >gi223544348gbEEF45869.1 tryptophanyl-tRNA synthetase, putative [Ricinus communis] (E:2e-137); pfam|PF00579.19-tRNA-synt_1b (E:3e-62); kegg|K01867; 
TCAATCAAAGAATGTGTTCCTTGGTATAAATATCACAACTTGTGGGCGATGATGAATCATCCAAAAGTTTTTTCAGTGTGGCTTTCTTACTGACCTCCTAACACTATCTTTCTGCAGCATCAATTCTCCTCATCTCTGCAAGAATCCCATTGCCTGATAGACATTATTGAGAGTATCATCTGCTATGTCAGCAGCTTTCCTGGCACCCTCTGCCAAAACTCCATCCAAATAACCTGTATCAGATATGATTTCCTCGTAGCGAACCTGGATTGGATCTAGATGAGCAATTAAAGCATCAGTAAGAATGACTTTAAACGTTCCCCAGTTCATATCTTGGCATTCTTGTGCAACTTCCTCTTTCATTTTGCCTGTAATGATCTGATATACTGAAAGAAGGTTGTTACATTCAGGTCTATCTGGATTGTCAAATTCCAATCCTGAAAATGAGTCGGTCTTGCAACGCTTTATTTTATTAGCTATTACATCTTTTGAGTCGAGTAAATTTATCCGGGACTGATCAGAAGGTGCAGATTTTGACATCTTAGAGCGACCATCAGTGAGGGACATCACCCGGGCACCAGCAGGTGGAATAAGGGGCTCGGGAACCTTAAAAATGGAACCACCTCGCCCTCCCAATTTCTTCCACTTCCTTCCCCCGTACAAATAATTAACACGTTCAGCTAGCTCTCTGGTCAACTCTAAATGTTGTTTCTGATCCTCACCAACTGGGACAAAATCAGACTGATATAAGAGAATATCAGAAGCCATCAGAACAGGGTAGGTAAGGAGAGCAACCGCAACATTTTCATCGCCCGCCTTGCGGGATTTCTCTTTAAATTGAATCATTCTGTTCAGCCAACCAATTGGGGTCGCAGAACTTAACAGCCACATCAGTTCTACATGAGCACAAACATGAGACTGCACAAATACGGAAGCCTTTGAGGTGTCCACACCACATGCCAAATAAATAGCCGCTGTATCTTTTGTTGCTTTTGATAGTTCTCGGGTATCATAGGGTAGAGTTATCTGCGAGTAAAATGTTGCAGAGCACTTAGAAAGAGATACTATATATAAAGAGATACTATATTAGAACTGTTGATACAAGCATCATGGTTAATAGTCCCATAACTCCTTATGATTTCGAA
> Pq20790.5	gb|GR871164.1: Pq_F_00507 American ginseng Flower cDNA Library Panax quinquefolius cDNA 5', mRNA sequence (E:1e-49); tair10|AT2G20050.1: protein serine/threonine phosphatases;protein kinases;catalytics;cAMP-dependent protein kinase regulators;ATP binding;protein serine/threonine phosphatases (E: 3e-36); ppap|D1I3A3: Whole genome shotgun sequence of line PN40024, scaffold_16.assembly12x; Vitis vinifera (Grape) (E:2e-46); gi|XP_002280650.1| PREDICTED: hypothetical protein [Vitis vinifera] >gi297738781embCBI28026.3 unnamed protein product [Vitis vinifera] (E:3e-45); 
CGGCCCTTCCGCCCGTGCTGCCCTTGCCTCCCTTGCCGGCGAAGTCTCCGCTGCCGCCCCTACCGCCCCTGCCACCGATGTTGCCCCTGCAACAGTCAGCAGGAAGACCATGGCCTTTCCCTTGGACTATTTCTGGAGCTAAAGAGTCTGTCATCCCACATATGGTAAATGCTCTTTCCCCAGACAATTTCTTCCCAAACCTGAAGTCCACTGCAAATGTCCTGTCCGATCAAACATTAGAACATCTGGTGACACACCTCTGAAAAGAACCCCAATCTTGTGTAAATCTTCCAAAGCAGCGACAACAGAGGCAGCACACAACTTTACAGAAGGTTCATCAAGTGGGCTGTGAAGTGTTGAAGAAATAGGGCAAGCAATGCACGCATTTAGAAACATGCCAGTATATATTTGGTCGGCAAAAGTGTATAGAATTTGTGGCACACAAGTCAAAGGTCTTAAACTTTTCATGAGATCCTTCTCC
> Pq2780.1	gb|GR872011.1: Pq_L_00158 American ginseng Leaf cDNA Library Panax quinquefolius cDNA 5', mRNA sequence (E:0.0); tair10|AT4G24280.1: cpHsc70-1 chloroplast heat shock protein 70-1 (E: 0.0); ppap|B1A010: Chloroplast heat shock protein 70-2; Ipomoea nil (Japanese morning glory) (Pharbitis nil) (E:0.0); gi|XP_002279101.1| PREDICTED: hypothetical protein [Vitis vinifera] (E:0.0); pfam|PF00012.14-HSP70 (E:9.7e-261); PF06723.7-MreB_Mbl (E:8.5e-18); PF10712.3-NAD-GH (E:4.4e-70); kegg|K03283; 
GAAACTATATACACACACTTGCTAGAAACTTCACCGACCATATTACATACTTGATTAAAAGAATTGCCACGAATAGTTATCATAGTAGTTGGCAACAAAAATAGCCATCTTTCCAAGAAGCATTTGCAATCTCAGCAACAAGACCAATATTTCCAAGCATTCTTAGGATCCCCTTGCATCTTTTATAAACCAAAGCATTTGCAATATTCAGTGTGTAACGAGTACAAGTAAGACTGCTAGAAGTTTTATCTACTGTAAAACTTAATACTCTACTAACCTAATAAAAATTGTTTCTCAAAACTCAAAAGATCACAAGTGACTGGATAAATAACCCCACCATGAAATTTGATTCCCATAAAACTATTCCTTAATTATACACATTAAAGAAAAAATTTGAGACCAAAAAGGAGAGAAATCAGCAGACCCACTTTTTGGTCTCACTTGCTGTCCGTGAAATCTGCATCAATAACATCTCCTTCAGGCCCCTTGTTGCCTGATGATTCTGAAGGTCCATCTGCACTGCCAGGTGTGGGTCCTGCACCAGGTGCCGCACCTGGCTGATTATAGAGAGACTGGCCAAGCTGCATGACTTCCTGGTTAAGAGCAGCCATGGCATCCTTTATGGGCTGGGTCGAGCCCGCAGCAATTGCATCCTTAAGCTCCCCAAGTTTGGCCTCAACCTTCTCTTTCACAGGTCCAGGCACCTTGTCTCCCAGCTCCTTCAATTGCTTCTCAGTCTGGTAGACAACAGAATCTGCCTGGTTCTTTGTGTCTATGGCATCTCTCTTCTCCTTGTCTTCCTTAGCAAACCTCTCAGCTTCTGAAACCATTCTCTCTACCTCATCATTGGGCAACGTGCTAGCTCCAGTAATGATAATATCTTGTTTCTTCCCAGTGCCCTTGTCAACGGCAGTGACAGAGAGAATACCATTTGCATCAATGTCAAATTTGACTTCAATTTGAGGAACTCCACGTGGGGCTGGAGGGATTCCATCAAGACGGAAGCTGCCAAGAGACTTGTTGTCCCTGACAAACTCCCTCTCACCTTGAAGGACATTAATCTCCACACTCGTTTGTCCATCGGCAGCTGTTGAGAATACCTCTGATTTTGAAGTGGGCAGTGTTGTGTTCCGAGGGATAATCTTTGTCATAACACCACCAAGAGTTTCTAGCCCAATAGACAGTGGTGTTACATCCAAAAGGACAATATCACTGACATCTCCAGCCAAAACACCAGCCTGAACTGCAGCTCCTAGGGCAACAACCTCATCAGGATTGACAGTAACATTGGGTTCCTTTCCAGTCAAAGACTTCACAACTCCCTGAACAGCCGGAATACGGGTTGAACCACCAACAAGGATCACTTCATCAATATCTTTGAAAGAGAGCTTTGCATCCCTCAAGGAATTTTCAACAGGTTTTTTAAGTCTATCAAGGAGATCTGAGCATAATTCCTCAAATTTCGCTCGAGTAAGGGTCGTCTCTATATGTTTAGGGCCATCTGCTGTGGCTGTAATGAAAGGCAAACTAATATTTGTCTGGGTCAAAGACGACAACTCCATCTTGGCTTTCTCTGCTGTCTCTGTCAGACGCTGAAGAGCTTGTTTGTCCTTCAAAAGATCTATGCCTTCATCTCTCTTAAAATTTGACGCAAGCCAATCTACAACTCTCTTATCAAAGTCATCCCCACCCAAATGTGTATCTCCAGATGTAGAAAGAACCTCGAAAACTCCATCACCAACCTCAAGAACTGAAACATCAAAGGTGCCACCTCCAAGGTCGAACACAAGAATGGTTTCATTGTTCTTCCTTTCAAAACCATAAGCCAGTGAGGCAGCAGTAGGCTCATTGATAATTCGGAGAACTTCCAAGCCAGCAATGCGACCTGCATCTTTTGTTGCTGTCCTCTGGGAATCATTGAAGTATGCAGGAACTGTGACAACAGCTTTAGTGACTTTATCGTTCAAAAACTTTGATGCATCATCGACAAGCTTTCTTAAAACCTGAGCTGAAATTTCTTCAGCTGCAAATTGCTTCCCAATAGCAGGGCATTCAAGCTTGACATTTCCATTCTCATCCCTAACCACAGTATAAGACACCTGCTTCGCCTCCTCATCAACCTCAGACATCTTTCTCCCAATGAACCTCTTCACCGAAAAGAAGGTATTTTCAGGATTCACCACCGCCTGTCTCTTTGCAATTTGACCCACCAGCCTATCCCCATTCTTAGTATAAGCCACCACCGACGGCGTCGTCCTCTGCCCTTCCGCGTTCGTCACAATCACCGGCTTCCCACCTTCCATCGCCCCCACGGCGGAGTTAGTCGTCCCAAGGTCAATTCCCACCACTTTCTCCGCCACAACTCTGAAAGGAGCATTCTTCCCACTATTCCTCCTACTTTTCTTCAATTTCTGGAAAGAGGACTTAGGGTTTATGAAAGAAACAGTATTATTCATCCTCTGACCCAAAAACGCAGTCTTTAAGGGCTTTTGTGTCGGATTTTTTGACTGAGAAGAGATGGGATTTGCTCCTAGAGCGTGGACTTGAGCTGCTGCTGAAGCCATTTCTCAAAATTGTTCAACAAAACCTAACCCTCACTTTTCTGTATATATGAAATCTCTATAGATATAGAGAGGGAAAGGTAGCGCTTTTGGGATG
> Pq109010.1	tair10|AT3G12340.1: FKBP-like peptidyl-prolyl cis-trans isomerase family protein (E: 1e-35); ppap|D1IHR2: Whole genome shotgun sequence of line PN40024, scaffold_93.assembly12x; Vitis vinifera (Grape) (E:3e-52); gi|XP_002271499.1| PREDICTED: hypothetical protein [Vitis vinifera] >gi296086769embCBI32918.3 unnamed protein product [Vitis vinifera] (E:5e-51); pfam|PF00254.22-FKBP_C (E:1.3e-23); kegg|K14826; 
ACAATTCCATTAACATCAACATAAGCAGGATAAGGAAGATTAGTTCTCTAAAAAGTATAGATCATTGATAAAAAGTCACTGAATCATAACTTATACTTGTGTAGTCGTTACTTCATGTTTGTGTTGTGTCGCCTCCCTGTCTTCCTTCTCCCGCAACATCAGACCCAACTTTCTTACTTTGTAAAGATTTTTCAGGTACTAAGTTTTGAAGAAGTACCAAGGCAAAATGGAATGCCTATAATGTGGATGCTGTCTTTCAACGGAGACTCATTAATTCAATATCATACACCAGCCATGAGTTCGGTGGTACATTCTCAGCAGTTCCTTGGCTCCCATAACCCATTGATGGTGGGATAATGAGCCTTCTCTTGTCACCAACTCGCATGCCATCAAGACCAACATTCCATCCCTCTATAACTTGTTGATCACCTAACCGAAACCTATAAGGAGCTTTGCCAATATTTGTGTCAATTACTTGTCCACTCTCCTTTAACTTGGCTGTGTACAGAACCTTGAGCTTTCTCCCCAGAGTAGCTACTTTTCCATCAGATCTACCCGATTCTAGCTCTTCAATAATCAATCCATTTGACAAGGTCCTTGCTTGAGATAACCCAGTATCCACATTCTTGTCCTCAGGTTCCTTTATGGATTTCTCCTTTTCTTCCTTTGACAAGATAGGTACATCAACATTCACATTTTCATCATCTTGGATTTTACTCTTACTTCTCTTCTTCTTTTTGATTTTCTTCTCAGATATATTTTCATCAGCTATTCTTTCAGAAACGATGTCAATTTTTTTATCATCGGATGGCTTCTGCTCTTGTTCATTTCTCTCATGTAAATCATTATCCATGCTGTTGGTTTTCACTTCATCTTGCTTGGCTCGGTCTTCTCCGAGGACATCGCTACTTGTGCCATTACCTTCATGAGATTTTACCACAGACCGTTCTTTTTCCTTTCTTTTCTTCGGTACGTTTTCAGAGCTCACATCCATAGAAGGCAGTAAGGAATCAGGTGAGAGGCCGATTTCCATATTATTGGTTGGCCTCTGATCACGTTCACTTCTTTCAAGCATATCGTGGTCCATGTTATCTGCCTCTGTGTTAGCTTGCTGGGATTTATTCTCTTCAATGGCCTTAATGTGGTTACCGCTATCAGCTTCAAGGATTCTCCCCTCCTTGGAACACTCTTTTCTTTTCTTCTTTGACTTTACGCCATTTACAGGGCCCAATTCAGTGGAACGAATATGGAATCATCTGGCAGGTTAGATCCCCTGCCGTAGCAGATCGTATGTGAAAACAATTGAGGATCAAGATACACAAGAATAATTG
> Pq229240.1	
TCCAGAAGTGGGATTGTATGATGGGACCACAAATTACCCTGAGAAGATTGGTCTTTTGGCAGGTCAAATTTGTAAAGATTTTCTTCCTAGCTCTGTTGATGCAAAATGGACGAATCCTAATAGTTTATGCGAGACATGGCCTTCTGTGGTCAGTCTTCAGAATATAGAATCTTTCTTGTCAAGAGAGGAGGACATTTATAAGTTACCTTTATGTTCGGATTCTCAGACTCTAGAGATTGAAGTCGATTCAAATCCAGATAGTACAGGTGAGACATGGCTTTCTCTAGCTGCCAGCCTTCGTGGTTTGAAATCTTCCTCAGCTGGTGAAGGAACCTCTTATACTAATCCTTTATGTGCTGACTCCCAAACTTTGGAGGTTGAAGCAAAATCAGATCTCCAACTCATTGTGG
> Pq151500.2	tair10|AT1G78000.2: SULTR1;2, SEL1 sulfate transporter 1;2 (E: 4e-64); ppap|D1HF88: Whole genome shotgun sequence of line PN40024, scaffold_1.assembly12x; Vitis vinifera (Grape) (E:1e-69); gi|XP_002285810.1| PREDICTED: hypothetical protein [Vitis vinifera] >gi302141919embCBI19122.3 unnamed protein product [Vitis vinifera] (E:1e-68); pfam|PF00916.14-Sulfate_transp (E:6.1e-33); 
TCCTTGATGTAGTTGGAATTGGAGAAGTAGATTGCAGAATCAACTCTGATTATAAGAACACCAGGAACCCGCGTTGCATCTGGATATTGCTGCGTGTTCCTGTAAACATTAGTCCTTGGTATCTTCCCCAGTAATGCCGTCCGCGGCCTTGTCACTTGTAAGAGAATTTTGGCAAATGATATTGCAACCGCAATCAAAAGGCCTACTTCAACAGAAGCAAAAACCACGCCAAAGAAGGCTCCCAGGCAAGCAACAAAATCAAACTTATCAATCTTCCATATGAGAATAACAGCATCAATGTCGATTAGTCCTACCACTGCAGAGATTATGATGGAAGCAAGTATGGCGTTCGGAGTGTAATGAAACAATGGTGTTATCACTACCAGAGTAAGTAATACAACACAAGACATCACTATGTTGGAGACTGCTGAACAACACCCTGCCATGTAGTTCACTGCTGAGCGAGAAAATGATCCTGTTGCCACATAACAAGATGTCATTGAACCAACAATGTTCAT
> Pq60380.2	tair10|AT1G64810.2: APO1 Arabidopsis thaliana protein of unknown function (DUF794) (E: 3e-146); ppap|D1H6E1: Whole genome shotgun sequence of line PN40024, scaffold_21.assembly12x; Vitis vinifera (Grape) (E:9e-180); gi|XP_002264685.1| PREDICTED: hypothetical protein [Vitis vinifera] >gi297734690embCBI16741.3 unnamed protein product [Vitis vinifera] (E:1e-178); pfam|PF05634.5-DUF794 (E:3.2e-158); 
TTTGAAATGACATCAAAGTTGTCATGCAAAAATTGTTCTAGGCATAAGTGGTTCCGGTATGAGATTGTACACCTTTATAAAACATGAAACTGATGCTTAAAATCGGTTATGAAACCTTTACAATCTTTCTAAGCCTAGTCAAGCAGCTAAGCGGGCTTCCTCATTATCCGGGACAACTATGTCAAGTCTCATCATTGGGTTGTACTTGCCAGGAACTCGAGCGCCTGCCTGCAAACAAAGTTCCACAACAGCAGGGGCCTTTCCATAAAACCTCTTGACCGCACTTGTCAATGGAGGTCCTTTTGGATCTCGAACATGCCATACATAATTTGGGGGGAACACTTCATCCAAAGTTGCATCCTGCCAACCATGCTTCCCATCTCTCCACTGGTGCTTGAATTCCCCACAAAGCTTGACATTATGACCCCAGGGCCCCACATGGACCTCTGAGCAATACCCACAAGCTTTCACCGTGTACTTCCTCGTCAACTTCCTCAAACCCCGTTTGACTTGCTCATATGCTTGGATGGTTTTCTGTGCAATCATAGGCACCTCTGATTCTAAAGGAGGAGAGAATCGTTCATGAGCACGATATGTATCAAGGTCCACCACTGATGAAGCTGAATCTGTGGAGCAACGCCTCTCCGGATTCTCAACGAATCCTCCTCGATCAATCACTTTCTTTCCAATCATTCGGATAGGTGTGGTCCTTCGTCGTGATGGATATTCTGGTAAATCAACACCGGCTTGGATGCATAGTTCTACAACAGCTGGAATCCTATCATAGTCGAAACGAGTCTCATGCGTAACGCGCCGGCCAAAAGGATCATATAAATGGTACGACTCAATAGGAAGAAGTACATCATTAATGGAACCCTTCACCCATGAGTGGAAGCTTCTACGGTTCGCGCTGGTTGGACCATGGCAATCCTGAATGTTGTGAGCAGTCTGGCCAACATAAACTTCAGTGCATTCGCTGCAAGCATGGACAGGAATATAGAGCAATAGCTGTGCAAGCCCTTGTATTAAAATTTTCCAAGCATCTAGTACTTCATAAGCAATTGGAATTAGATCAGGGACAAGCAGTCCATTTTTGGGAGGCTCAAGCGTCTTCTCCACTCCCATTTGTGCAAGCTTTTTATCCGCCCTACCAGCCTGTAGGATCTTTTTCAGAGGGACTGGATAGGGTTTCTTCTTTTTCTGGGGAATTATGAGGGGAAGATCCACATTTTGGGGATACACCTCCCTTTTCCTAGATTGAGAAGGTCTCTGGTCAGCACAAAGAAAGGCCCCTGATATCATTCGCCCATTGAGAAATTTTTCAAGCCCAAACTCCAGGCCACGAGAATATGACCGTAAGGCCAATAAATTAGGCTTTTGAAATTCCACTATGCCAAGGCAAACACCCCTCTGAGATGGTTTCCATGGAGCAGTATGTACAGCTGGAAATTGAAGGAGCATTTATCGCAGGAGTATATTGTACTTTATTGCCTCAAAAAGGGAGAGAGAAGGGCTGAGCTTGTTTTCTTGTACAATGACGGC
> Pq193260.1	tair10|AT2G27660.1: Cysteine/Histidine-rich C1 domain family protein (E: 5e-12); ppap|A8CCN3: DC1 domain containing protein; Nicotiana tabacum (Common tobacco) (E:4e-17); gi|BAF80453.1| DC1 domain containing protein [Nicotiana tabacum] (E:7e-16); 
TGCAGTGGATTCCCACCGCCACCACCCATTAGTTCCTGCAGCTGGTTTCCACCACCCATCAGCGCCTGAAGCTGGCTTCCACCGCCAACTCCGCCAGCACCACCAGCCATTATCTGCTGCAACAACAAATGATCCGCTTTCACATTATTCCCCACTTGCTGAAACATCTGGCTGGACAACATATTCTCCTGCCTAGTCCTCGCATTCGCAACAGCCGCCAAAACATTAGCACTCACATTGTCATGATAATTTCTCATAAAATCATGTGAACCAAAATCCACCCCATTTTGTGCACCATGAGTCTGTTGAACAGCGGCACTAGCGCAGTTCAAATGAGCATCAAATTCACATGAATCACACCGATAAAGCCAATGGTTCGAGCCCACATTCTTGCAAATATCACAACAAAAGCTTTTGTTTTGATAAGGAGGAGAGAGAATGAGGTTTAGGTTATGGT
> Pq208870.1	tair10|AT4G29950.1: Ypt/Rab-GAP domain of gyp1p superfamily protein (E: 1e-65); ppap|B9IN79: Predicted protein; Populus trichocarpa (Western balsam poplar) (Populus balsamifera subsp. trichocarpa) (E:9e-69); gi|ADB08056.1| microtubule-associated protein [Nicotiana benthamiana] (E:7e-71); pfam|PF00566.12-TBC (E:6.9e-13); 
TTCTGCCCCATAAGCATCACTAAGCAAAACAATGTCTTTAACCTTGGGATCAAGTTCACTGAAGCTACTAATCCTTGCTGGACTATTTTGAGACCTAATTTCATCTTCCAAGGAATCCGAGAACTTCTTGAAATCAAACTTATACGTTAAATCATTTTCGTGAAATGAGAAGCCATCAAATTTTTCAGTAAAGTGGTCTTCATAAATCTTTCGCACTTCAGAAAGATGCTCTACATCGATGTGCAGAACATATAAGAGTGGAGCCAGAAGCTCATGCATTCCTTGTCTGTAACCATAATCAGGATGCTTAAGGCACCAAAGCAACAGAATTCTTCTCAACATGCCTTGGCACTCTGGTGCCTGGAAGTAGCTTCCATGTTCTGGATACAGACGTGACAAGTCTTGGTCAAGCATTCTCTCCAGCTCAGCATTCCGAAAGAAGCGACCCCACATACTATCTGGATTT
> Pq13820.7	tair10|AT2G22300.2: CAMTA3, SR1 signal responsive 1 (E: 3e-78); ppap|D1IQI8: Whole genome shotgun sequence of line PN40024, scaffold_237.assembly12x; Vitis vinifera (Grape) (E:2e-94); gi|CBI35638.3| unnamed protein product [Vitis vinifera] (E:3e-93); 
ATATGTAATGCTACTCAAGCTGTTGCTCGCATTCATCAAGTATTCAGGGTATAGTCATTCCAAAAGAACAACTAAAAGAGTATGGTGATGGTGAGTTTGGAATGTCAGATGAGCGTGCCCTTTCACTTCTTGCTGTCAAGACTAACAGGCCTGGACATCATGATGAGCCGGTACATGCTGCTGCTACACGAATACAGAATAAATTCCGAAGCTACAAAGGCAGAAAAGAGTTTTTGATAATCCGGCAACAAATTGTTAAAATTCAGGCTCATGTAAGGGGGCACCAGGTGAGGAAGAATTATAGAAAGATTATCTGGTCCGTGGGAATACTAGACAAGGTAATTTTACGATGGAGAAGGAAAGGGAGAGGTTTGAGCAGATTCAAGCCAGAGGCACTTCCTGAGGGTCCTAGCATGCAAGACACTTCAAAGGAGGATGACTATGATTTCTTAAAAGAAGGCAGAAAGCAAACAGAGGAAAGGCTGCAAAAAGCCCTTGCTAGGGTGAAGTCCATGGTTCAGTATCCTGAGGCAAGAGATCAATACCGTAGGTTGCTGAATGTTGTCTCAGAGATTCAGGAAACTAAGGCTGCAAATGAGAGGGCTCTGAACAAGCCGGAGGAAGAAGCAGCTTATTTCGATGAAGATCTCATCGATCTTGAAGCATTATTGGGTGATGACACCTATATGTCTACAGAAGCTTAATTTAAACTCTGCCTCACTTAGTTTTCTTGTAAAATCTTGTTCTCTGTTCATCTCCATTGATTAGTATAACTGTATGATTAGGGTGCACTGATATTCATTTGTAAATCCGATATACCCGAATAACCATCCTTTATGCCCAGAGTATGTTAGGAGAAATTTGTAAGAACAGAAGGTGGTGCGAGTGTGAAAAGAATTCACGCCTTTTGATGTGTGCGTTTATAATGTAATAGTAGTATCTACTTTTGCACACCTCATAATGTAAGTTGATAATATCGGAACTGAATCACCTCGACTTGAAACAATGATTTATATTTGTGGTGGATATTTCCTGGAACTTTAGTTGCTAATTGTAAGGTGG
> Pq32200.2	tair10|AT1G19350.6: BES1, BZR2 Brassinosteroid signalling positive regulator (BZR1) family protein (E: 1e-24); ppap|Q94ET3: Mature anther-specific protein LAT61; Solanum lycopersicum (Tomato) (Lycopersicon esculentum) (E:2e-23); gi|AAK71662.1|AF395901_1 mature anther-specific protein LAT61 [Solanum lycopersicum] (E:4e-22); pfam|PF05687.7-DUF822 (E:6.9e-46); 
GTTGAAGTGCCTCCAATATCAATTGATCCAATATCAATAGGGAGTGGTCTTGATCCCTTGCGATAGGTGGTACCATCAGGTTCCACAGTCCAACCAGCTCGAGCACAAAGAGCTTTCAAAACCTCATTGTTGTCGCAGTGTTTAGGAAGATCAAAATTGGCCTGAGCTCTTAACCCAGCATAAATCTTAGCAGCAATTGCCCTCCTCCGCCTCTCTCTCCTCCTATTATTTTCCCTCTCCCTCCAAGATGGCTTCCTCCTCCCTCCGCAGCCGGCCGCCGCCGCAGCAGCTGACGATGATGCTGATGACCCACCTTCCCAATTCATCATCTCTCTCCTCCCCCTCTCTTTCTC
> Pq84680.1	tair10|AT3G23070.1: ATCFM3A, CFM3A CRM family member 3A (E: 0.0); ppap|D1HZ03: Whole genome shotgun sequence of line PN40024, scaffold_20.assembly12x; Vitis vinifera (Grape) (E:0.0); gi|XP_002280226.1| PREDICTED: hypothetical protein [Vitis vinifera] >gi297737163embCBI26364.3 unnamed protein product [Vitis vinifera] (E:0.0); pfam|PF01985.15-CRS1_YhbY (E:1.1e-38); 
GTATTGAATTATGGCTTTCATCTTCAATGTCATTATCACTGTCGTAGATCTCAAGGTATGCGTCTTCTCCTTCCTCCTCGCTGTCTTCATCTTCTGTAGGATAAGCCGACTCTAATTTAGTATACAGCTCCTCATCTCCATGGTCTTTCACAACTGACATGTGATCAATTTCTGAACGCAGACTGTCCACTCTTGTTTGCAAAGTTGAAATATGATTTAAGAGAGCCTCACGCCTTTGAAGCTCAATTGAACGTGCCAACGCCTTTCTCTTTGTTAAGAGATTCTTTGGCCTCAGTGTAGGAGGTCGCTTATATTCCTTACCCCGGAATACTATTATTGCATATCCCTTGGAAACTTTGTCAACTGATACCAAAACACCACCACTCTCAGCTTCAAGAGACAATGCAATCTTTTTTACCTGCTCAAAGTTTTTAGCCTTTACAATGATCTTGACCAATTCTCGATACTTCCAATGCAAGTGCATGTTCTCCACTGTACCATCAAAAACTCCACGCCTTCCAAGGAGTAAGAAGGCTTTCATCCTCAAACCGAGCTTGCGAAACATAAACCTCTCCTCATCAGTTATGCTTCCTGGGTCTGCCTGACGATCTAACGGATTCAGAAATGCCTCCACCTTAGATAAGCTTCGCTCCGCTTTCATTAGCTTTCTGTCAGCAAAAGCAAGCTTTTTTTCAAGCTTCCTGACAAGGTTGGCATGCCTTACAACTTCCGCTTCTCTCATCACTTTTTCCTTGTCATTATCATCTAGCCTCTTTCCCACCTGGCATTTGCATCCAAAGATTCCCCAAGAGTACCAGCAGTTCCAGATTCATCAGTTGGTTCAACAGTTGGTGTATAAAAGGTTGACGCTCTTAATCGTGCTTGTTCTTCTTCGTCTTGCAGAGCCTTCGCCAACCTCTCCTTTTCTAGTAATGCTTCAGCAACATCTGGTGACAGAAAACTCTTTCCTCTATAGAACACCAAGAAGTCCTTGTTTCGAGAAAGAAGCATACCCCCTGTTAATTTCTTAATATCTTCAGCCATTCTCTCACTTGTAGTTAACTGGACTCCACGTTTAAGAGCAATCTTTACAATTGAACTTCTTTCCCACAGCTTAATCATGGCCACAGCCAAACCTTGGTGTTGCCTGCTTCTACCTAATGCAAAATGTGGAGGGAGAACTCTGGCTAGTCTTCGCAAAGATGTTGCTTCCTTCCCTCCAACGGTGGATCTCACTCCATAAGGAAGTAATCTGAATGGAGGTTGGTAACCTGGAACAATACCGGGGAGTAAATCTGCATCTACAGGTAATGGATCAGATCCTGGCCAATCTGCATACCTAGGCCCCAGACCATCTAACAGCTCATCTACTTCATCTTCGTACTTTGTTTCTGGCAATGAATTAGTACTTTCTTCCTTGAGAGCACCTACTGAGTCTGCTTGGGGTGTCCACACATCTTTTGAAGAACCGAGAATAGAAGGACCACAACTAGTTTTTTCAATTGCTGTTGAAGAGGATTTGGGTGTAAACTCATTCTTGGTGTACCTCCGTTTGTTAAGTCGTTCAGAGGGAACCTCATAACTTACACCTCTATAAAGAGCAACAGCACTGCCAGACCTCCAAATCACCAAACCACCAGTTTTTCTCTCCAAAATCTCATGCATTTGCTTCATGTTAAGTGCAGGAGCCCCCTCGATTTTCAACCTCACGACCTCCGCTGATTTCCACTTATCATGAATTAAATCAACAACTGCTTGAGTAACACCACCACCACCAATCCTAGTCTTATTTTTAGTCCTTACAGCCAAATTCCGCAGCCTCCTCAACTCCGACTCTGGAAGAGTCAATTCAGCCAAAGATGTCCTACTTTTATGCCTCATTGAATTCCTCCCTTCTTCTTCATCCGGCTTCTCCCATGGAAACCTCACCTCCCTACTACCCCCAAACACATGTTCCATCCCCAGTGGCGACTCTGGCGAAAACCCACCACGTGCATTCGGCAACATCCCCTCCTCAACATAAAATATATCCTCAATGGATCCTTTTTCAATCACTCTATTAACACCCACCTCTTTCTTCTCATTTACATCATCAACATACCCTAATTTCTTCAATTTCTCTACAATCTTATCCATTGTGCTACCACTACCACCACTATCACTAACGTCTTCGTTATCCAAATCCAACACATTCTCACTATTTCTATAATTTACCACTGCTTGTCTTGATTTTGGCCAATTTTGTTTGTGGGAATCATTCCAACTATCTAACCAACTACTACTCGATAAACTTACACTAGAGTTTGATTGTGAACTCACTCTTTTATTCTTGTTTCTTAACACAAAATTAGATTTTTTTTCTGGGTTTCTTTGCGGAGTCGAATCTGAGTGGATAGAGTTACAAATAGCAAATTTCCTTCCCTTAATACAAGAAATGGACGAATAATACCTCAAAAACTGCAGGCGTGTGGCGCCACGAAGCTGAAGCTTAGAGACTGAGCAGTGCAATGAGTCCAAAAAGATTGTTGTTGTTGGATATAATTGACGACTGGGAACTACAAGAGCCATTTTTCACGAAATCTATCTACACTCAAATATATACATACGAGAAAATGGTG
> Pq25040.4	gb|GR871288.1: Pq_F_00631 American ginseng Flower cDNA Library Panax quinquefolius cDNA 5', mRNA sequence (E:1e-127); tair10|AT1G10390.2: Nucleoporin autopeptidase (E: 5e-92); ppap|D1IMN9: Whole genome shotgun sequence of line PN40024, scaffold_25.assembly12x; Vitis vinifera (Grape) (E:9e-111); gi|XP_002277144.1| PREDICTED: hypothetical protein isoform 1 [Vitis vinifera] (E:2e-110); pfam|PF04096.8-Nucleoporin2 (E:4.3e-42); 
GATAGAATGTGATGAAAGTCCTTCAAAATCCTCGGGTATCAACACAATCCCTGGTAATTTCTATACAACCTGGAGAAACTAGAAAAGCCAGTATACTACATAAAGTCATTCATTTTCCGCATTCACAATGTCTCTTTTCTCAGAGATGATTTGCATGCATATCCCGGTCGTCTTTAGCTTCTTCATCTTCATCTCCAAGCCTGTACTCACTGAAATGGTTTACCTTGAACTTCCACTCTCCCTTGATAGGGTCATAAGAGACAAAATCAGCGCCTTGGTCCTCAGCCTTTCTCCTCAGCATTTCTTTGTATTTATCAATTCTGGGCCCTTCTGTGTAGTGACAGCCGGTCTTCTTGTCAAAACATTTAACATTGAGAAGTGTTACCACAGCAGGCTTGTTAAGCCCTTGTCCAACTGGAGGCTTCTTGCTTTCATCCATATACACAATCACCTCTCTGTGGTTAAATTGGACAAGTGACTCCAAATCAAGCCGGCGCACATCTGTCTCCCCAAGGAACATGATACTTCCATAACCATGTCGTCCAACAACAAAGTCTTTTACGCGGCGGCAAAACCCTGGTTCAGCCCTTTCTTTTGCTGCAAGCTCCTGGATTCGAGGTTCCGTGTAGTAGTCTGAGTTGCGAAGCTTAGGCATCTGTGCCTCAATGTCTGCCCCATGTTCATAAACAATTGCAGCCTCACCAGCCCTGTGGCCAGTTAGAGTAATGTAGGAGTCCCCTTTTTGGATTGAATGCTCATCATGGCCACCATTAGGCTTCTGGCTCGATTTAACAGTATTACCTCGCTCCTTTATAAGGCCATTTTCAACTACATCATTCTCATGTGCTTGAGTCGCGTC
> Pq75330.6	tair10|AT1G64530.1: Plant regulator RWP-RK family protein (E: 4e-82); ppap|D1IMD9: Whole genome shotgun sequence of line PN40024, scaffold_25.assembly12x; Vitis vinifera (Grape) (E:1e-97); gi|CBI34539.3| unnamed protein product [Vitis vinifera] (E:2e-96); pfam|PB000472-Pfam-B_472 (E:3.8e-66); 
CAAAATGCACTGGCTGAAATCCTGGAGATATTGACACTGGTATGTGAAACCCACAAGTTACCTCTGGCTCAGACTTGGGTTCCGTGCATGCATCGCAGTGTTCTAGCTTACGGCGGCGGTTTGAAGAAGAGCTGCAGTAGCTTTGATGGAAGCTGCATGGGGCAAGTATGCATGTCCACACTTGATGTAGCATTCTATGTCGTAGATGCGCACATGTGGGGTTTTCGCGAGGCCTGTGCTGAACATCACTTGCTGAAGGGGCAAGGAGTTGCTGGGAGGGCATTTGCTTCACAGAGTTCATGCTTCTGTAAAGATATTACTCAATTTTCCAAACTTGAGTACCCTTTGGTACATTATGCGCGCTTGTTTGGGTTAACTAGCTCTTTTTCGATATGCTTACAGAGCAGTCATACTGGGAACGATAATTACATTTTGGAGTTTTTTATGGCACCTGACATGTTAAAGTGTAATAACCAGTTTACCTTGTTGGACTCGTTGTTGGCAACAATGAAGCAGCAATTTCGAAGCCTTAAGGTTGCTTCTGGGAAAGAACTTGATGACAAGGGGAGATCTGTGGAAATTATTAAAGGATCCATTGATGGAAAACCAGATTTCAAGCTAGAACCTGTTCAAAGATCCCAGTCTCTTATATTTTTACCTGGATCTGATACCTTACCAAATGAAGGAGAAATAGAACATCTTGATCCATTGGGAAAGCAGATAGCAAATGTT
> Pq7930.9	
TTGAGAAACAAAACTTCTGCATGAATGAGTGGTCTATGGGCAGCCTAGAGGCTAGTACTTCTTCATGACATTCTTGCAAAAAATGGCTTGAATTTTGCAAGTGAAACCTGTTTCATTTTATATCAATTCAACACACATGAGGGTTCAATATCCAAATTTCTACATAGGAAGAGGCTCGTTTCGCGTTGACTAATAGAAAGATTCCAGAAACACCTATAGTTTAGAGACCGCAATTGCATTTTACTTTGGGAAAAGAAGAAACCGCAATTGCATTCTACTACGGGAAAAGAAGTTCTGTATAGAAAATCTATCTCCACATATGTACAGTCTATTTTACAATTTACACAGTTTTAAAGCTCGAAAGAAAGGAACCGTGACGAAGGTCTCATATTCTTTCTTCAAATTTCACATTTTTTGAGGTATTTGCAGTATATAGTTACCAAGCTGTTCCGTTGTTGAATCACTTCTAGCTTTTAGACCCACCTGTGAAATTGAATTCGACTTCCATCAAGTGCACG
> Pq38800.1	tair10|AT4G27870.1: Vacuolar iron transporter (VIT) family protein (E: 7e-29); ppap|B9T3C2: Putative uncharacterized protein; Ricinus communis (Castor bean) (E:1e-44); gi|XP_002532741.1| hypothetical protein RCOM_1750150 [Ricinus communis] >gi223527518gbEEF29643.1 hypothetical protein RCOM_1750150 [Ricinus communis] (E:2e-43); pfam|PF01988.13-VIT1 (E:7.1e-11); 
AGTGGGATCACTGGATCTAAGGAAAGTGGAAATAACAGCGAAGGAGGGCCTTCACTGGAAAACTCTGAAGCTACTTATAATCATTTGAATTCATTAAACAATTCCAAGGATATGCTACCCAATCAGGAAAGTGAACATCAAGAAAAAACACTTACCGGAAAGACTCTGATTAATGCTGGAGAAGCTACAGAAAATGCTACATTTATGCCTCAACAAGATGGGCTGAAGTTTCTTATTCCTTCAAATGTCGGTTCTTTCACCGTTGAGAATTCCACAACAGACCAAAAAGTCGATGTGGCACTACAAAAGAAAAGTTCAGATGAGAAGGAACCAATGTTGTTATTGCAGACGCCAGTTTCATTGCTTAAAGAGCCATATAAAGATAACAAAGTGAACATATCTGCAAATATATCTCTTCATAATGAGGAAAATATTGGTGCAGCACTTCTGACCAAATCTGCTACCGAAATTGAAAATGGAGAAGTCAAAATAAACGATAAAGATAAAGCCTATCCTTCTGAAGTTTCTCAACATAAGATAGTTAAATTCAACTCAAACATCCACACAAACGATCCCTTGAAGGCTGATGGGAATGCCCTGATTTTATCAGTTCAGGATGCTTTACTGCTTCAAAAGGACATGTTAACATTGGTAAAATTTTGAAGGGTACGCCTGCTGAAAATAGTTCAGGTGATGATACAATAATAGTTGTTGAGGCCAGCGAAATTGAGCCAGCTGCTGCTCCAAGATTACAAGGTATAACTGTTTCAGCAGAAACTGGGAATTTGCCGCATACTGAGACTCAAATCCATGTAAATGAACAAAGAGGCACATCTACCGAAGGAATTCAAGGAGTGGATATAATTAAAAGCATTGTATATGGCGGGTTAATAGAATCAATAACAAGCCTAGGTGTTGTGTCATCTGCAGCTGGTGCTGATACCGCCACATTCAATGTTTTGGCTCTGGGATTGGCTAATCTGATTGGTGGACTAATTGTTATTGGTCATAATCTTTGGGAACTGAAAACCGATCATTCTAGATGGGCATCCAGTCAATTATCTGAGCAAGTAGATCGGTACCAAGAATTACTGGGGCGGAGAACAGACTTTTGCTTCATGCAACCGTCACTATATTATCATTTATCGTCTTTGGCTTATTACCTCCTGTCGTCTATGGCTTCTCATTTCGTAAGAGTGATGATAAGGACCTCAAGCTTGTAGCAGTAGCAGCAGCTTCGTTGCTAGGCATCATTATACTAGCCATCGGAAAGGCTTATGTTAAGACTCCACCAAAATCTTATATAAAAACCATAGTGTACCATGCTGTTATGGGGCTGATGGTCTCGGGTGTTTCTTATGCAGTAGGTAACGTGATCGTGAAGTTCCTAGAGAAGCTTGGTTTCTCCCAATCAAGTTTAGCTATCGCCCTCGCCCTGCCCGAGACTGGATCAACGAAACCAGCATGGGCATCCTACTGATATATCATGACATTCCATGCATTTCCAGGGATTGAAGAAGCTGTGTAGAGTTGAAGTTCGCCGTACGTCTTTGAATAAAGTTGATATTTCCAGTTATTTCTTGCCCTGTATTGT
> Pq47090.6	tair10|AT4G03560.1: ATTPC1, TPC1, ATCCH1, FOU2 two-pore channel 1 (E: 2e-53); ppap|B9DFD5: AT4G03560 protein; Arabidopsis thaliana (Mouse-ear cress) (E:3e-52); gi|NP_567258.1| two pore calcium channel protein 1 [Arabidopsis thaliana] >gi75166464spQ94KI8.1TPC1_ARATH RecName: Full=Two pore calcium channel protein 1; AltName: Full=Calcium channel protein 1; Short=AtCCH1; AltName: Full=Fatty acid oxygenation up-regulated protein 2; AltName: Full=Voltage-dependent calcium channel protein TPC1; Short=AtTPC1 >gi13786069gbAAK39554.1AF360372_1 putative calcium channel [Arabidopsis thaliana] >gi222422931dbjBAH19452.1 AT4G03560 [Arabidopsis thaliana] >gi332656937gbAEE82337.1 two pore calcium channel protein 1 [Arabidopsis thaliana] (E:4e-51); pfam|PB012365-Pfam-B_12365 (E:5.2e-35); 
CCTGTTGATTCTGATTGCTGATGTTTTAGTATATGCACTTTATCTATCTCCAGTGGCCTTCTATTATCTTCCATTTAGGATTGCGCCTTACATCCGGGTTGTTTTTTTCATTTTGAACATTAGGGATTTACGAGAGAGCATTGTCATCCTGGCTGGAATGGTTGGCACATATCTTAATGTATTGGCCTTAGGACTTCTATTTCTTCTGTTCTCCAGTTGGTTGGCATATGTCATGTTTGAAGATTCCGAACAGGGGAAGACAGTATTTACTTCATTTGGCACAACAACGTATCAGATGTTTGTCCTATTTACCACATCCAACAATCCAGATGTCTGGATTCCTGCATATAAAGCATCACGTTGGTATTGCCTGTTTTTATTCTCTATGTGCTCTTGGGTGTTTACTTTGTCACCAACTTGATCCTTGCTGTTGTATATGATAGCTTTAAGGGTCAGCTAGCCAAACAAGTTGGTG
> Pq222020.1	
ATTGATCTGATAAAGCGCCAACAGAAACCAACCGGCAGAACCTGCATAAGCTTTGAATGTAATAGGTCCACTAGAGTTGAAGGCAAGCCTATCATAGTCGCATCAAAGAAACCCCGAGAAATACAACATTTCTTCATCTAGAACATCCTAAGAAGGAAACAATAAATAAATTGTGATCTACTTCTAGAGGGTATGATGATAGTGAACCAATCGAATGGTGAGGTAAGCCTTCTGAAATATGATCACTTGCTACTCTTTTCCTAATTAAATAATGCAGAAACTTAGCGCAACTAAATTAATAATACAAACCTAAAATTGGTCAACATGCAAAGCCTATCCCTGTCATAAACAA
> Pq57191.3	tair10|AT1G20540.1: Transducin/WD40 repeat-like superfamily protein (E: 4e-169); ppap|D1HEI7: Whole genome shotgun sequence of line PN40024, scaffold_1.assembly12x; Vitis vinifera (Grape) (E:7e-178); gi|XP_002285928.1| PREDICTED: hypothetical protein [Vitis vinifera] >gi302141668embCBI18871.3 unnamed protein product [Vitis vinifera] (E:1e-176); 
GATCAAACGGTATTCATTGGGTTCCGATAATGCAAGGAGGATCAACGGGCATCGGTTATGGTCTCAAGTATCAGGCAAGATGCATCGCGGACGTGAAAGCAGACACAGATCACACCAGTTTCATCACTGGCACTCTCAGTCTCAAAGAAGAAAATGAGGTGCATTTGATTAGGCTTTCTTCAGGCGGTACGGAACTGATATGTGAAGGTCTGTTTTCCCATCCGAACGAGATCTGGGATCTCTCTTCTTGTCCTTTTGATCAACGCATTTTCTCCACCGTCTTCTCTTCCGGTGAATCATATGGAGCAGCAGTCTGGCAGATTCCTGAACTCTATGGCCAATTAAATTCACCTCAGTTGGAAAGAATTGCTACTCTTGATGCACATAAGTCGAAGGCTAAATGCATACTTTGGTGGCCGTCTGGAAAGCATGACAAGTTGATCAGTATAGACGAACAGAATCTCTATTTTTGGAGCTTGGATTCTTCGAGGAAGACTGCTCAGGTACAGTCACAAGAGTCATCTGGCATGCTTCATTACTTATCTGGTGGAGCATGGGATCCACATGACGTGAATGTTGTTGCATCAACATGTGAATCATCAATTCAGTTTTGGGATCTGCGAACAATGAAGAAAACAAATTCTATTGAGCATGGCCATTTCCGTAATCTAGATTATGACAGCAAAAAGAAGTACATGCTTGTAACAGCAGAAGACGAGTCTGGAATATATATATGGGATCTTAGAAAGCCGAAGGTTCCTGTTCTAGAGCTCCCTGGACATGCACACTGGACATGGGCTGTTAGATGTAATCCTGAGTATGAAGGGCTGATTGCGAGTGCTGGAACAGACTCTGCTGTCAACTTATGGTTTGCTTCTCCTAGCGGTGAAAACTTATCTGAAAGCTTGGTGGAGTCACCTACTAGGCCGATTGATCCATTGCTCAATTCATACAGTGACTACGAAGACAGTGTTTATGGCCTGGCTTGGAGTTCTCGAGAGCCTTGGATATTTGCTTCATTGTCCTACGATGGGAGGGTAGTTGTAGAATCGATAAAGCCTCATCTCAACAGAAAATGAAATTGAATGATGGTATTGAATGCAAGCCTTTAAACCAGCAATCCTGTTGTTGTTCCTTCCTCCTCACGTCTTCATATGTTTTTAAGTTTTTACTACAAATTTTTGTCACCTTTAGCATATTGTTTTTCAGAATCTGAATTTTACTGCAAAGAGATCTCTCCGATATGCAGACATGAGAATTATTGTCGGAGATTTGAGTTGTAATATTTTCACACTGCACTGATCTTGT
> Pq55690.1	tair10|AT1G24706.2: THO2 THO2 (E: 0.0); ppap|D1I088: Whole genome shotgun sequence of line PN40024, scaffold_11.assembly12x; Vitis vinifera (Grape) (E:0.0); gi|CBI26799.3| unnamed protein product [Vitis vinifera] (E:0.0); pfam|PF11732.2-Thoc2 (E:1.6e-27); PB013122-Pfam-B_13122 (E:5.8e-26); kegg|K12879; 
TAGAACAAGGAAAACAATTGGTATACATGTAACCGGTAGGGCATGTATAGAGAGCTGAGATACATTACTACTTTCAGCTGTTAGGTTTAGTGAAGAAAAAAGAAGGTTTACATAATGTGGATTTCAAATACTTTGTCTTTGCTATTGTCAGTATGCAGCAGGGAAAACTCTCTGTGGTCCTAGCTTGGACTGCGAATGCTAACCAAATAGCTTCTTTCTTTACCTCTTCTCCTGTTGGCTACCATTCATATTTCTCAGAGGAACTTTAGATGCCATCTCATCATCCTGAAACACAACTGCTTTCCCACCTTTTCCTCTCAAAGAGAGATGAATCAATTAACAGGTTGTGTACTAGTCCACTCATCATCAAATTCATCTCTCCTTTGATTACGAGTATTTTGCAAATATGATATCCCAGTCCATATACCACGAATTAGCAAGATGCTTACAAATACTACGCTCCCAAGAGTGCAAATAACCTCAAGAAACGCCTTCAGAATCCACAAAAATGCCAGAATTATGACTCCATTAACAGAAAACCCCACACAGAATGATGCTGAGCAATTAGCAGCAAAAGGGGAGCTGCCAGCTTTGGTTCTTCCTTAGGAAGCAAGGAGTCCCTTAGCCTGTTTGTAGATTTAATTAAAGCCTTATTATTTCGGGGTACCCCAAAAGAAGTAGCCTGATACCGCAAAGTCTCACTTCCTGCCATAGCATCCAATTGTTCCTCAGTCATGTTCTCCGTGTACTGGACATTGGCCATTTGCTGGATAAGTTCCTGTAAAAGAACAAGCTCAATCCCGTTTCCTTTTTTCAACTGATTTACTAGATACTGGAAAAGACCACGCAGTTCCATTGAAGGGTATTTCTTACATAAATGACCCCAAAAGGAAGCCAATGACTGAAGCCAGTCTGACAGATTAAGGCCATTATCTTTTAGCTTCTCACGCCCACCTTGTGCCAAGCGCTCAATCACCACATATTCAAGAATATCATACTCCAGCTGTGTCAAGTACTTGAATGCATCTACAACGGGAGTAATCATATCCCTGTATGCCTCTATCTGATGGACAATTGTTCTGAGAACTGTCATTGGATTGGCATGAGCTAGTTTAGCAACCATCCTCCCCAGCTGCTTAAGATTTTCCTTAGCAAGCCGTTTCAGAATCCTTCTGGTGTCCAACTTTGCCGTTTGCTTTGCAGACAAAACCATTGGAATAACCTCATCTTCCTTTTCCCATTCACCATATAAACGGTATCGTGCCTCATATGGAAGAAGGTTCATCACATCCCAGATCTCTTGCCCAACTGCGGGATTTGCCGGTATCATCTGTAAAGATGGAAGTAGACATGTTCCTAAAGCTTCCTCAATCCTTAACCTAGCGTCCCTTAGGTGTAGGCGAGGAGCTTTATTTACACAAACACCATTTTGCAAATTAAAAGCTCCATCACCAGAGTTAACAAGTTCAAGTGCAGAGAGGTAATACCCTCTTAATACTCTACAGACCTTTTGCAGCAACAGAGTATCACGATAAAGATAAGGTCCTGCAGAAGAAAGCATCTCAAAAAGCTCTTTAGGAAGATCAATAAAAAATCCACTGACAGATACATTTGTTGTCTCTACAAAATCAACTCCAACTCCAGAAGGTAAACCAGCGTTTTGAAGTTGCGCCTGACGAACAAGCTTATATGCTGAAGAGATTGACTTCTCGATGAGCCTAAACAATCTGTTACAAATCTGAATATGCTCCACCGGATTAAGTGGAGAGAGACGACCAAATAGTATATGCGAATGATACCAGTCATCCACTGAAAGAAATCCAGAAAGCAAGCCCAAAGTTTGACTATTTTCAAGCTCTGAAGATCGTTCATCAACTGCCTCAGTTTCCATGTCTAAGGCAGCAAATAGATCTACAGTCACATCCCCTTGTTTTTCATCATCCATAAGATCCTTTCCGATGGCAGCAAGATTTATTTTCCCAATTTTATTAGCCTCTATACTTGGAGGAATAATTGGTCTCTTCCCTTTCAGCTCCCTTGCTAAAAATTCTAGTTTTTTCCTTCATCCCACTCACTTTATGTACCCATATCCAGATATTTAGTAATTTCATCAAGTGTCTCAGCATGTCTACCAGATTCCTGACGCAAGTCAAGCTTCATTAAACCCATCCCAAAGGTTGCAACTCTTCTGATGAGGTCAGAAAGCCGACCATCAGCTATAACCCCTGATCCACATGATTGCAAGGATTCATAGCAGAGAAGTAGCGGTTCCAAAAGCTGACATGAAGTCTCATAATAATCACAAGGGTCCTGTTCACAG
> Pq88590.2	tair10|AT5G06260.1: TLD-domain containing nucleolar protein (E: 6e-108); ppap|D1I8W0: Whole genome shotgun sequence of line PN40024, scaffold_7.assembly12x; Vitis vinifera (Grape) (E:1e-131); gi|XP_002281218.1| PREDICTED: hypothetical protein [Vitis vinifera] >gi297740178embCBI30360.3 unnamed protein product [Vitis vinifera] (E:2e-130); pfam|PF07534.10-TLD (E:2.9e-20); PB004409-Pfam-B_4409 (E:6.6e-57); 
TATTTTAATTTCTTTACTTTGTCATCCGTTCTAGCAGATAGAAAGCAGTGTTTCAACAGAGAGTTTCACTACAATCTAAAAGGTGTTTGATAGCATGCCTACTGCAACAGGTCCACAGCTATTTTGGCCACTGTAAATTACTGTTTGCTCCAGTAGGCCGGAAGATAGATGCCTGTGGGTACAGCTGAAAGAGAAAAGACTTCATATCCCCATAAAAATCTCCATGCCTCTCCCAATGTTGAGAAGCATAACCTCCATATATGTAACCCTCTCTATCCTTAATAATCAATACAGTTGGTCCTTCGTCATTTGAAATATTGCCCAAAAATGTGTTGAAACTTAAGCCATGAACTGCACTATGGTACAAAAGTTTCCATTGATCCCTTTCGTGTTGGGAAAGGGCTCCTCCTATGTGCCAAGCATATTCCTCCCTCAGTAATATCATATTAGAATCAAAATTTCCCTGCTGCAGTAGATGAGGAATTTGAGAACCTGGATCAGATGGCGTCAACAAGCTTCCAAGAAACTTTCTAACAGATGGGAGAAGAGTGCACCATCTTTTGAAATCCTCGAAAGACATAGCACATCCTCCATCATCGTTTGAAAAGTTTGCAGCATTAAGAAATATGTGAATGAAATCCAGATGTGGTCCAGGTCCAGATCCAGGTTCAGGTCGTTTCTCAGTGAATATATAATCTAACATCTCAGTTAGAATGGCTTCTAGATCAGACCTCCCCAATGTACCATCACCATTGACATCTGATAATTGATAAATAAATTCTTCAATTTCATCTTTACTTCCTTTCTCATAAGTGCCTTTGGCAATTACAAGATCCTCGAAGGTGAGCTTCGTATCATTACGTTTCTGCGTAATTAAATCGTACATTCTATCTCCAAGAGGGCCATGAATTCCAATATATTTCTTGAAAACAGAAGGAGATATGTGTTGGTTTTCGCTTTCTGATTGAGCCGCGAGAGACAGGAATAAAGATTTTAGATCTTCGAGGACCTTCGGAGTAAAAGCTCTGGTGGCGGAAATAAAACGAGGATTGGAGGAAGGTGAGTGAGAGTTGCCCATTGCTTCTCCGGTCTCCACCGTTCTCCTCCGCTGTTCTGCCCT
> Pq100300.2	ppap|D1HPI2: Whole genome shotgun sequence of line PN40024, scaffold_98.assembly12x; Vitis vinifera (Grape) (E:3e-42); gi|CBI23069.3| unnamed protein product [Vitis vinifera] (E:6e-41); 
AGGATATTGGTTATGCATTGGCATCTGTGAACCTTCTGATACAGCCTGTTGATTCTGCCAATGTTGAAGAGATGATATTGCTGGTACCGAGTGAAAATGTCCAGTATGAGTCTGAGGAACATGTGAAGGAACAGATTGGGGTAACCCTTGTTGATGCATAACAAAAGGATGAATAGCAGCCACTTGCCCAGGGGGGAGGAAGGTCGGCATCCCAACTAACGACTGAGGAGCAATAGGAACAGAAAGAACATGGTTTGTCTGTCCAACCAATCCAGAAGAATTCCCTTTGGACTCAACAGATGAAACATTCTCTACATTCCCATTTGGAAGCCCCTCAGAATTTCCGCTTTTGCCATTTCCACTAACATCCAGGTGGCCTCCACTG
> Pq51940.4	
CAAGGCTAGCCCACAAAAGAACACGATGATATTGATGATGTGTTTAAGATTTGCCACGTTTATTTCAATGACTCCCAGTCGAGCATCATCATTGCTGCGCAGCTGCAAGTGTGTTTCATCACCGGAGTTGGGTTCGCCATACCCAATTGGATTGCACTAGTCCCAAAACTTACATTTTCTTTGTCTTTCTCCCTTGGACATTCATAGTAGAGCCTTCCAGGATTCTTCTCTGATTCAGAAATTCTAACAGCAGCTCTCAGACGACAATAACACGTTTTGTTTCGAAATCGTATATCATGAGTTTGAATGCTATGTTGCTTGAAGTAGACATGCCTTGGTTGAACCTTATCTGCCAACAGACAGTTTGTTTTAGAGACATTCCACAGTTTAGTGTTATACCCAAATGGT
> Pq85740.3	tair10|AT5G59610.1: Chaperone DnaJ-domain superfamily protein (E: 9e-15); ppap|D1H4J2: Whole genome shotgun sequence of line PN40024, scaffold_4.assembly12x; Vitis vinifera (Grape) (E:6e-16); gi|XP_002282911.1| PREDICTED: hypothetical protein isoform 2 [Vitis vinifera] >gi297746036embCBI16092.3 unnamed protein product [Vitis vinifera] (E:9e-15); 
ACATGTTTTTATATGCCTGCTTATACCAGGAGTTCAGGACAAATAAAATCAGACACCAGCATATCAACTAATCCTGTAAAAATCTTCCCAAGGTTTAAGTTTAATACAAGGGAAATTTTCTGCCATACATTCATGGCACGAACTTCAACTCTAAAGCTCCTACCTTCAACAAACTGCCATATACAAAATGACAAACAAATCCTGCACAAGAACTACAACCATAATGCCTACGGAGAAGATAATGTCATTCACCGCACGACTGCTAAACCTGGACACTATTTGCAGACTTCAAAAGGTGGGTTGTCGTGAATCTGACCATTTTCCCACTCATTTCAAATAACGGAAAACCTGAACTTTAATATCTGTTAGTGGTCATTCCTGATGCCACATTTTCTCCTCATAAACCCAACTCCTTTTTCAATTGAGCAAGGGCAGCTTCAATATCATCAATATTCTCTTCAATGTTACTCCCCTTGCTAGCTTCATTTAGAGTACTTCCACTTCCCTTGGTTCTGTAAGTTGCATTGCCCCACTGAGTTCCCTCATAATTTTCTGCTTCATTATCTGCATCAGTGATGTTTAGCTCTTTCTCTAGAAACTCGACAAATTCTTCTCCAATTTCCACTAATTCTTCCCAGCTTAGCTTGTGAAGCAGCACTTGCCTCCCAGTTCTGGTATTCTTCTTGAAGATCCTTAAAAAAGTCCTCTCTTTGTTAACATAGGATGATATTTTAAAGCAAGCTTCCTGTAACTGTAAGCCTTCTTGATCTCAGTACGATTTGCAGACGGAGAGACCCCTAACACTTCATACGGGGATTCTCTGCGGGTGGACTTCACTAGGGTTTTAAAGTTAACATTTTTTCTCTTTTTGTTGTAATTTATGTAACTGGGTGAGCAAAAAAGAAGGATGGAATTGGCTTTATACCCAATTCTGCATATCGGTATTGAAGAGCTTCTCTTGTTTGGAAGATAAAAAAGGGAAAGACATATGGGAGATTTAGG
> Pq218920.1	gb|GR872958.1: Pq_R_00441 American ginseng Root cDNA Library Panax quinquefolius cDNA 5', mRNA sequence (E:7e-131); tair10|AT3G20640.1: basic helix-loop-helix (bHLH) DNA-binding superfamily protein (E: 6e-19); ppap|D1HH26: Whole genome shotgun sequence of line PN40024, scaffold_14.assembly12x; Vitis vinifera (Grape) (E:1e-23); gi|CBI20463.3| unnamed protein product [Vitis vinifera] (E:2e-22); 
TATAATACTCGGCCAAAGCAGCTGCATCATGTTGCCTGTCCATGGCCCAACAGTACTCACCTCTCCTTTAAAGAAAGCTTCATACCCTTTTGATCTTTCTCATTCACCATTTTTTTCTTTTCTCTTTCCTTTTCATCCATTTGCACGGTTCCAGTGTGTTCTTTATATGCCCTGTCATTCCCCACTTGCCTAGGGTTTTATACAAGACGTATGATATATAGTTATGTTGCGCGCAATGCGTAAAGTCAATTCTTGGTCCTCCATCTTGATCAATTAATTATCTGAAAGTTCCTCCAAATGTAGGGTTCCAAAAATCAACTGTGGTCTCATGAGTGACCGGAAATGTGCTTGAAACAGGTACAAGACATAGCCCTCGACTTCTAAGTTCCTGCTTCGCCCCTTCTGGATCCTTAGATTTATCACAACTCTGTTGTTGTTGGATGACCGGAGCTCCACTTTTCATGTATGG
> Pq152160.1	tair10|AT1G58060.1: RNA helicase family protein (E: 2e-63); ppap|D1I8L6: Whole genome shotgun sequence of line PN40024, scaffold_35.assembly12x; Vitis vinifera (Grape) (E:2e-88); gi|XP_002263889.1| PREDICTED: hypothetical protein [Vitis vinifera] >gi297739540embCBI29722.3 unnamed protein product [Vitis vinifera] (E:3e-87); 
TTCTAAATTCTTCCCAAAAGATAACTCGCTAATCCTTTCTTTCTTTTGGAGTTTCACTACTTCAGGAGGCAGTACTTCGCTGGATGAAGAATCTTCGAAGAGGAAATTGCCTAGCTCCACATCTCCTGATTCCTCTTCCTGAGCAATGCTATCATTACTAAGAATACTTGAGGGAATGTCTTCAGAAAGCTCTTTGGAGCTGCTCTCCGTAACACTCTGATCAACTTTTGACTCCATGCCACCTTCAACCTTGCATAAAGTGTCGTTATGAGGATACTTATAAGGCATGGAATCGCAAGTCTCATCAAAGGCATGGTTGTAAGTACTTTCATTTACCGACAACAGAAGCTCGTCGGAAAGTCGTGCTCAGTAAATTCCCACAGCAGATGAGTGGTATGATACAGTTAATATTACAAGATATGACAAGACATGTAGTTTAACCTAGAGCAGACATCTCTTGCTTGAGCTTGCGAATAATTTGGCCTGCTTGTTCCTGGCCTTTCCTATCTCCTCTCTGTTTGGCATTAATAGCTTCTAACCGTGCATTTTGATATTCTTTGATAATAGAATCAGGATCAGACCTTGGTTCTGCAACCTGTTCCATGGAACCCTTGTCAATCTCATCAGATTCCCAATTTTCAGATTCATCCTCCTCCTGCTGTTGAACATATTGGCGGATCCAATCTGCTTGAAATGGTTGGCATGATTCTAAAGCATCAACATCCCGCTGCCCCTTAACTTTGACACAAATTTCAGGTGTTTCATCCTTAATCTCAAGAGATGAATCCATTGAAGGACACCAATCATCTTGTGCAATTGATAGGATTCCAACAGAACCTTCATTTGTGTGCAGAGAAGAGCCCCCAGCAAACTTCAAAGGAAGCTCATTCCCAGCCAGATTTAAACATAGCCAATCTAAAGCAGCCTCGAATGTAGCATTCTCCTTGAGAGCAGAGAGAACGCGCTCAATGTGCTCGTCGGAGAAGCCTTCGCAGGATAGCTTCTCGTAAATAGAGCGAAGTTTCTTGGCCTTCTGAGCTTTGGAGAGAGAATCATCGGCCGGAGTTGGATACCGGAAAAGGATTGGAGTGGCCTGAATTGAGGAGGAGACGGCGGAGCCGGTTCTCGTTCTCGGCGGATATCTGGAGTTTTGGACCGGAGGAAGAAGATTGAGATTTGCTTTTGGATGAAGATGACTTCTGTTTCTGCTGTTGCTGTTGCTGTTGCTTCTTCTTTGGAGCCATATGTATGTGTGTGTATAT
> Pq57090.1	gb|EW712214.1: Gin-FeqS5ASeq3P9H07_M13F_F11 Ginseng F. equiseti subtraction library Panax quinquefolius cDNA, mRNA sequence (E:5e-180); tair10|AT5G58110.1: chaperone binding;ATPase activators (E: 5e-61); ppap|D1J019: Whole genome shotgun sequence of line PN40024, scaffold_70.assembly12x; Vitis vinifera (Grape) (E:2e-72); gi|XP_002274382.1| PREDICTED: hypothetical protein [Vitis vinifera] >gi297745113embCBI38952.3 unnamed protein product [Vitis vinifera] (E:3e-71); pfam|PF09229.5-Aha1_N (E:2.1e-24); 
AAGCCTGAAGGAGATCCCCCTTTCCCCCGAACACTTGGAGGATACCATTTTCTTTCCATTCTAATCTCACAACAGGGATACCATTTTCCTCTCATTCATTCATCACTTCTTGCCCTTTCCCCCTTTTCACTCTAATCTATTTGGCTCAAAAATTCGTGGATTGGGGGATAAAATCTGTGTTTTTGATTTGATTTTGATCCACCTGCTATTGGATCGATAAACTCATTTGTACTTTTGTGCAAATTATAATTTCTGCACAATGGACGGTGGCGCAGTGTCGTCGGAAAACCAGATGAATGGAGGAACAAGTTCAGATTCGGCGGCGGCAGCGGCAGCATCATACACATATTGGGTTCGTGAAGTGAAGAAAGAGGATGCAGCACCTCCCCCGGTTCCTCGTAAACTCACTCCCCATGATCTTTCTACCCAATCCTCCTCTTCTCACCTAGGTTCTGCCTGGAATCAGGCTGGAACTTGGGAGGAGAAGAACCTCAATAAATGGGCAAGTGATAAGATTAAGGAGTTGCTCATCTCTGTGGCCACCTTGGAGTTTTCGGATGGGAGAGCAGAGATAGCAGAAGTATCAAAATGTGTAGGCGATGCATTTTTGGTTACTGTACGGAACAAGAAACGTGTTGGTTACACGTATGAGTTAACATTAAGAGTGAAAGGAGAGTGGGTGATTGGAGAAGAGAAGAAAACCGTCAAGGGCCACATAGATGTCCCAGAGTTCTCATTTGGTGAACTGGATGACTTGCAGATTGAAGTGAGACTCAGTGAAGAGAAGGATCTTCTGCATGAAGATAAGATACGCATCGGCAAGGATTTGAAGATGTTTTTGCAGCCAATTCGTGAAAAATTGGTTGAATTTGAGCAGGAATTCAAGGATAGGTAGGGGGCGGTTTATGACCGATTTCCAGTGAAGCTTTGTATTTTGTACTAGAAATAATCGACTTAGAATTTGGTGACTAAGCTTTCTGAAATACCTGTAATGGAATTTGGACTTGTCACTCTGTTGGGGTTTCACCCTGATTCTTGCGTTTGTGTTCCAACTCCGCCGTTGCCCTCA
> Pq72280.5	tair10|AT3G55200.1: Cleavage and polyadenylation specificity factor (CPSF) A subunit protein (E: 2e-73); ppap|A5AK38: Putative uncharacterized protein; Vitis vinifera (Grape) (E:1e-79); gi|XP_002282354.1| PREDICTED: hypothetical protein [Vitis vinifera] (E:2e-78); 
TCTGACTCTGCTTTAGGATAACCATACTGCTCATCAGAGAGGGGATCATCCTTATCCTCATCATCACCACCATTTTCCGTCTCCATTTTTCCAGTGTCACCCATTCCAGCAGCCTCAAAGCACTCCTTTCTTGCAGCTTCACGCTCTTCTGCAGCAAATGCTCCCTGATCACTCTCAATTATTACTAAAAGTTTCTTCTTTGGTTGAAGCACAAACTTCCTTGGAGTGTACCTCAAAGGAATGGTAGTTTCATTAAATGTTTCTCCTAATCTCTCAATGGTAAACACCCTTAATGCATCTCCAGCAACAGCAACAACACCTTCGGCACACTGATCAGACGAAAATGAGGCTGCATATTCAAGAGTCTCATATGACAGGGGAGTAAGCAAAAAATGTCCTTGGTGGATATAACCAAGCCATGGTCTACTTGACAAACAAAGCATGGCACGCCGTCCTCTTACAGCAACAGAGAAGAGCTTTGGGGCTCTCAGTCCTAAGAATCGGGAGCGAGCATCTGACAGCTGGCCTGTCACCATGTCCACCACTGTTCTGAATAAAACCCCACTCTGTAAACCTGCATTAAGAAAAGGCTTGCAGGGTGGTCTGCACCATCCTCCCCGCCTAT
> Pq30060.5	tair10|AT5G23450.2: ATLCBK1, LCBK1 long-chain base (LCB) kinase 1 (E: 4e-54); ppap|B9RGK9: Diacylglycerol kinase, putative; EC=2.7.1.138; Ricinus communis (Castor bean) (E:2e-60); gi|XP_002513161.1| diacylglycerol kinase, putative [Ricinus communis] >gi223548172gbEEF49664.1 diacylglycerol kinase, putative [Ricinus communis] (E:4e-59); pfam|PF00781.18-DAGK_cat (E:7.1e-26); kegg|K09881; 
GATTTTAAATCCACGGTCTGGACGTGGTCGTTCAAGTAAAGTTTTCCATGGAATGGTAGAACCAATATTTAAGCTTGCAGGGTTTAAGCTGGAGGTAGTCAAAACAACGGCTGCTGGACATGCTAGAAAACTTGCGTCGAGCGTAGACTTCAGTACATGTCCTGATGGAATTATATGTGTTGGAGGTGATGGAATTGTTAATGAGGTTCTTAATGGCCTACTTAGTAGAGACGACCAGAAAGAAGCAATATCAGTTCCAATTGGAATTATCCCTGCGGGATCTGATAATTCTCTAGTTTGGACTGTTCTTGGAGTTAGAGATCCAGTTTCTGCTGCAATAGCTATAGTGAAGGGAGGTCTAACTGCAACAGATGTTTTTGCTGTTGAGTGGATTCAAACTGGTGCTATTCACTTTGGGAC
> Pq21550.2	tair10|AT3G24550.1: ATPERK1, PERK1 proline extensin-like receptor kinase 1 (E: 1e-17); ppap|D1I3E5: Whole genome shotgun sequence of line PN40024, scaffold_16.assembly12x; Vitis vinifera (Grape) (E:2e-20); gi|CBI28068.3| unnamed protein product [Vitis vinifera] (E:3e-19); 
GTCGATCAAATACTCACAATTCCTGCGACATGTAAAATTAGCAGGTGGGAATTTATAAACAGAGTGTATCAATAATCAGAGATTCCACTGAAACCTCGACCATCTTTTTCATCTTCCCCATTTCCATTTCACGAGTTTGTTGGCCTTCGCTGCTTGATCCAGACGGGTTTAAGCCGTATTCGCTGGTAGGTCGGCTAACCTCACTGCTAGCATACTCCTGGCTAGCCAATGCCATCTTCCTGAATTTAATCATGTCCTCGTTATATTGTGCAGTGTCATAATCTGAACTTCCATGGGAACTA
> Pq23810.6	ppap|D1H1Z5: Whole genome shotgun sequence of line PN40024, scaffold_0.assembly12x; Vitis vinifera (Grape) (E:2e-24); gi|XP_002282743.1| PREDICTED: hypothetical protein [Vitis vinifera] >gi297733783embCBI15030.3 unnamed protein product [Vitis vinifera] (E:4e-23); 
AAGAAGATAATGGAGTCTTGGTCACTAGTTCAAAGCCATCATATGCAAACGGCAAGGCAGACTTCAATTTGACCTCAGTGAGACCTCTGTCACCGCCTGCATCTGTTGAACCATCTGTTGCACCTCATCCAAAATCCTATATGGAGATCATGGCTATGGTTCAAAGAGGAGAGAAACCTTCTAATATCAGAGAAATCAATGATCTGCCACCCAATCCTAATCTGCCAGTACCTAATCCTCGTGTAGCACCCAGACCCAAGCCTTGGGATGTTGGTGAGGTTCAGAACAATGCGAATCAAGTTCTTCAGTCTCAAGATAATGGACCTGTATACAATCAATTGTGGGTACAAAATAGTTTCAGAAAAATCAGTGAAACTGAATCCGAAGATAAATATAAGGCTGGATCATCCAGTGTGCCAACCGTTGAGCGTCCAGTTCAGCGCTCATGGGTTCCTCCCCAGCCTCCTCCTGTTGCAATGGCAGAAGCAGCTGCAGCCATCCGGCAGCCAAAAGATCAGCATTTCAGAGCGAACCATTGACTGATGATCAATTCCTGGTTCGTTCTTCAGAATTAACTGATGAATTGCAGAGGATCACAAAAATATCTGAATCAGGAGGTGTGACAGAGGCTAATGGCGGGAGCTCTGCGTCAAACACAGAGGCTAATGGTGGGAGCTCTGTGCTGAACACAGAAATACAAACAGAAGAGGATAACTCTTACTTTGAGACTTGAACAATTGAAGGTGGAATCAGATAAGCTGGGTTTGAGGTATAATATTTTGGCTTGAAGCTGATAGTAATCACATGAACATATTGGTTGAATGAATTAGTCAATCTGCTGAACCCTTGTTCTATACATTTAATGAAAATTTCACAGGTACATGCAAAATTATATTCATGAGCAGCGAATTGCTATAGAATGTCAGACTTGTCCATTGTCGCACTTGTCCGGTGCGACTCTTGGATACAAGATATATTGTACGGGTGATTATGTGAGACTATCTTGTTTGGATTCAATAAAATGAAGGCTCGTGTCTTATGCTAGTTCACTAAGACGTGCAAGCAATTTTGCTAATTTTGCAATTGTTGCTGATTTTGCTCTAGCT
> Pq34980.3	tair10|AT1G65700.2: Small nuclear ribonucleoprotein family protein (E: 1e-41); ppap|C6SWT2: Putative uncharacterized protein; Glycine max (Soybean) (E:2e-44); gi|ACU13705.1| unknown [Glycine max] (E:3e-43); pfam|PF01423.16-LSM (E:2.7e-13); kegg|K12627; 
GTTCCTTAAATTCTTTTACAATCTTAATAGTTTTACTTCTAATTAAATTCAAGCAGAGATTTTCCTTACAACATTCATCTTGAATTGTTCATATAATTTAGTTCATCAGTGGATAACAGGCTTCAGAGGGTGAGCTCTCAATTTTGACAATTCCAGGCTTTCATCAAGTTCTATATCTACCTCCCCAACAATGCTTATGTTATCACCCCTGATGATGTAAAGACCTAACACGAGTTGCTGGACACCTTCCTTAGTGGAATAAACGCGTTCATGAGATTCATCGAGAATTATATTTGTAGCCTGGTCAAAACCTTTTAAAACTCCCACTATATTGCGCCCATCATTTGTTATAACTGAAATTAATTGGTCTACAAGAGTTTCAAGCCCAGGTCCACCCGACATTCTGTGAAGACCACTAAAGCTCAGAAGCTGATATACCTCGTTGATGCTTGACCTTCTTGAAGAGCAGCTCTCAAGAGACAATAAAAAGCCCTAACGAATAGTTCACAGAGAGCTCTACACAAGAGCTTACAGTCTTAAAGAGAGGGTGGTGTTTAGGGTTAAATACACTATTATCCCCTGTGGTAAGGGTTCAGTCACTTATACCCTTGTGCTCAGCGACTGTCCGTCAGC
> Pq660.1	gb|EW712295.1: GIN-FEQS9Seq2P8F08_M13F_C08 Ginseng F. equiseti subtraction library Panax quinquefolius cDNA, mRNA sequence (E:0.0); tair10|AT2G04520.1: Nucleic acid-binding, OB-fold-like protein (E: 2e-47); ppap|A5BQH0: Putative uncharacterized protein; Vitis vinifera (Grape) (E:3e-47); gi|XP_002279938.1| PREDICTED: hypothetical protein [Vitis vinifera] >gi225459517refXP_002285844.1 PREDICTED: hypothetical protein [Vitis vinifera] >gi147807310embCAN73005.1 hypothetical protein VITISV_021007 [Vitis vinifera] >gi147821636embCAN70425.1 hypothetical protein VITISV_033730 [Vitis vinifera] (E:4e-46); pfam|PF01176.13-eIF-1a (E:1.8e-11); 
CACGACTCTGATTATTACTTATCAAACGAACAAATTCACAAGGATTAAAAGGAACTTAACTATTATTGCATCAAATTTTATTAAAGCCACAAGCTATAATAGTCATACAGATAAATATTCCCAATCAAACATTACAGAATAACATCTGTAACAATCTACTATTGAAACATAATCATAACGCTGAATATAACAAACACCAAGGACAGAGAAATTGAGAAAACCTAGATTTTATCAATATCTTCATCCTCAAACTCAATATAATCATCACCAGCATTCTCATCCTCCTCATCGATTCCACCGGCAATACCTTCGTTAAGCCTGGTGTTCTCCGGCAACTCTCCGTACGCTTTCAACAGCCTCGCCTCATCCGGCATGTACTTGAGGATAACATCAGCCTTGTCGTCCTGGTAATCACGAAGTCCGACGAGGATAATATCGCCGGCGGCGATCCAGACCTTTTGTGCATCTTGCCGCGGATGTGACAGAGGCGCTTGGTTCCGTCGATGCACATGGCTTCGCACCGGCCGTTTCCGAGCATACGCATGACCTGAGCGTACTCCTGGCCGTCTTCCTTGAAGACGAGCTCGCGCTTCTCGTCGTCGGCTTCGTTCTTACCTCGCTTGCGATTCTTACCTCCCTTTCCCTTATTCTTCGGCATGGCTGTGGTGGTTTCGAAACCCTAGATCGGACGGTTGTGAATTGGTTTCGGCTTTTGATCTTGGATTTGAAACCCTAAGAAATAGAGATAGAGCTTTC
> Pq57820.1	tair10|AT1G74260.1: PUR4 purine biosynthesis 4 (E: 0.0); ppap|B9SDY9: Phosphoribosylformylglycinamidine synthase, putative; EC=6.3.5.3; Ricinus communis (Castor bean) (E:0.0); gi|XP_002524208.1| Phosphoribosylformylglycinamidine synthase, putative [Ricinus communis] >gi223536485gbEEF38132.1 Phosphoribosylformylglycinamidine synthase, putative [Ricinus communis] (E:0.0); pfam|PF00586.18-AIRS (E:5.3e-14); 
ATCTGCCCAATGCCTGCACTAAACATGATTGGCTTCAACCATTCTCGTCTTTCACCATTTGAGAGTCTCATTCCAAAAGTTCTCATGTAACCCTGAATCAAGGGCTCTCCAAATTTGTTGCCATAGTCTGATGCACCATTACTAGCATCAATGAGTATCTGCAAGGGAGGAGCCAAGTTTGATGGATACATAAATGATTGATCTACCCAAGGAGCATAAGATCCTTCAATATACAAATTTCCTACACAGTACCCAGCCGTAGATGCAACAACAAAAGATCCCCTTCCGGTTGCATGGGTGTCCCTGATGCGACCTCCAGCACCTGTCTCTGCACCAGGGTAAGGCGCCACAGCACACGGAAAGTTATGGGTCTCAGCTGTGAATAAAATATCCAGAACACGAGCAATTGAAGTCAATGGACACGTTGAACCTGGCTGCTCTGGTCGCAAGTGATTCACTAGAAACCCCTTGATTGCACTCGAATTATCCTTGAAACCAATGACGGAATTGTTGGGGTTTTCTTTCAAAGTGCTCTTAACAATTTGCATTAGAGTGCTATTCATGGGCTGACCATCTATAACAATTTTCCCAGTAAAAAACCAGTGCCTACTGTGTTCACTGTTAGATTGAGCGATATCAAACAACTCAACATTTGTTGGATTCCGCTTGATGTCGTCCCGGAAAAGCCTTGTGTAATACTGTAAATCTTGTTCATCAAAGGCCAAACCCATTTCCATATTAATTTCCTCCAATGCTTTCCTACCCCTCTCCATTACCGGTATATAACGAACCTCTTCTGGAAGAACACTCGTCTCAAAGGATGTCAGTTTCTGAGTATAAACACACTCTGTCATTCGATCATGCACAATGGCGGCAATTTCATTAATTTGACTATCTAGCAACGTCCCACTTCCACCCTTAATATACAACAAGTACCTCCTCGACCGTTCCATTCTATTCACCTCGGTCAACCCACAAGCTTGACAGATCGATACAGCATTAGCAGACCATGCTGTCGTAAAAGACAATCGCGGACCAACTTCAATTATCACAGTATTCAATCCATCCTTCCCCTCCTTGTGAAGAAAGCTCTCAGTCCCCAAATTTTCAGGCTCAAACGTTTCTTGTAGAAGCCACTTCAGCACCAAAAGCTTCTCACTTGACAAAGGAGAATCAATCCCAATATTAAAACACTGCTCAGTCTTTAACCCAATTATTTGATTTGAAACCTTAGTCTGAAATGACTTGAGCAGTTCAACACTGGCACTATCTTGAATCAATGGAACTCGATAA
> Pq35911.2	tair10|AT2G01350.1: QPT quinolinate phoshoribosyltransferase (E: 2e-146); ppap|Q9MB29: Quinolinate phosphoribosyltransferase; Nicotiana tabacum (Common tobacco) (E:9e-155); gi|CAP57998.1| putative quinolinate phosphoribosyltransferase2 [Nicotiana glauca] (E:1e-153); pfam|PF01729.13-QRPTase_C (E:7.3e-57); PF02749.10-QRPTase_N (E:4.4e-24); kegg|K00767; 
AATTGGATCATTTGTTGTAACCCCGCTCCTTGTTGGCTCCTGATATTTTCCTTATAGGAGAACTGGAGAAGTGATAGAAATTAGATCTAATTACGTTGTTTGTTTATATTGTTCTCTTACTTGGTAATGTGCATATTTGGTTAACTATGAAGTATGAAATGAAATGTGTGTATGGCAGAAACTCATATCTACCTTGAAACCTATAATAGAGAAGGAAGACGAAGAAAACAAGAGAAGGAAATGTTCCTGTTACTACTGAGTTGAATCCCCCGTTCTTTCTTTATTTTTTGGAGACATCTTTATCGTGTCCATCCCCAATTAATCCCTCTTATTTCTATACGTATTGTCTCCTTATTCAATTATATGTATTGTATTTATGTACTGAAGTTGGGTTTGAGCTTCAGCTGACACAACAATTCGATGCTTTCTGCATCACTACTAGTGCCGCCGCATTTAACGACTCCTTCAAGAGCGATTGTAAAAATGTCGGCAACTGGACTTGGAGGAATATCAGCAATTGAGTCCCTGGTAATGAAGCCTCCTGCCCACCCTACTTATGATTTGAAAGAGGTCATTAAACTTGCCCTTTCTGAAGATGCTGGAGATCGAGGAGATGTGACTTGTTTGGCCACCATTCCAGCTGACATGGAAGTTGAAGCACATTTTCTGGCAAAGGAGAATGGAATCGTTGCCGGAATTGCACTTGCGGAAATGATATTCAGTGAGGTTGATAATTCACTAAAGGTGGAGTGGTATAGAAAAGATGGAGATAATGTTCAGAAAGGATTGCAGTTTGGCAAAGTACAAGGAAGAGCTCACAACATTGTTGTTGCTGAAAGAGTTGTGCTTAATTTTATGCAGAGGATGAGCGGAATAGCAACTCTTACTAAGGCCATGGCAGACACTGCACAGCCAGCATATATTTTAGAGACAAGGAAAACTGCTCCAGGTTTACGGCTGGTGGATAAGTGGGCGGTACTAATAGGTGGAGGGCGGAATCACCGAATGGGTTTATTTGATATGGTGATGATAAAAGATAATCATATTTCTATAGCTGGAGGTGTCACAAAGTCTCTCAAGTCTGTTGATCAGTATTTAGAGCAAAATAATCTCCAAATGGGTGTTGAGATAGAAACGAGGACGCTTGAGGAAGTAGCCGAGGTACTGGATTATGCGTCTCAAACAAAGACGTCATTGAGTAGGATAATGTTGGACAATATGGTTGTCCCACTAGCTGATGGGGATGTTGATATATCCATGCTTAAAACAGCTGTAGAACTGATCGATGGGAGGTTTGACACAGAGGCATCCGGAAATGTTACTCTTGAAACTATACACAAGATCGGACAAACTGGAGTGACATATATATCCAGTGGTGCATTGACACATTCTGTGAAAGCACTTGACATCTCCCTGAAGATTGACACACAGCTTGCTCTCCAAGTAGGAAGGCGCACAAAACGAGCATAATCATATTCTTCAGCTTATCTATCCCTTCCCTTAGTTTCTGCAGTTAGTCGTGTCTTTGTAGAATGAATAATGAAATAAAACAGTTGAAGAGCTAGCGATCATCTTTCAGGAAAAATAATGTCTTGGTAGTGTAATCATATGGATGAACAAACACACAAGATAAACATGGTGTTATTTAAAGTTACAGAACACTGGGAAAGAAATGGTTTGGTTTCGGTTTTGCCAGGCAACTTGGAATG
> Pq3680.1	gb|GR875295.1: Pq_R_02778 American ginseng Root cDNA Library Panax quinquefolius cDNA 5', mRNA sequence (E:3e-125); tair10|AT3G50440.1: ATMES10, MES10 methyl esterase 10 (E: 5e-59); ppap|B9S8N3: Polyneuridine-aldehyde esterase, putative; EC=3.1.1.78; Ricinus communis (Castor bean) (E:4e-81); gi|XP_002522352.1| Polyneuridine-aldehyde esterase precursor, putative [Ricinus communis] >gi223538430gbEEF40036.1 Polyneuridine-aldehyde esterase precursor, putative [Ricinus communis] (E:6e-80); pfam|PF12695.1-Abhydrolase_5 (E:8.4e-13); PF12697.1-Abhydrolase_6 (E:2.9e-28); 
TACAGCTAGAAGATCAGATCAAGATGGAAGATAAGAGAGAGAAGCATTTTGTGCTGGTTCATGGATCCTGTCACGGTGCATGGTGCTGGTACAAGCTGGCAACGCTGCTCAGATCAGACGGCCACAGAGTCACCGCCCTCGACTTGGCAGCTTCTGGGATTCACCCAAAGCAGATGCAGGAGGTCCATTCGATCTCCGACTACTTGGAACCGTTGATGGAGTTTATGGCCGCTCTGCCGCCGGAGGACAAGGTGGTGATGGTGGGCCACAGCATGGGTGGGGTTGGCTTGTCCGTTGCTATGGAAAGGTATCCTGAGAAGATTGCTTTTGCCGTTTTCGCCACGGCTTTAATGCCAGGTCCAGGCCTTAACTACCTCACCATCTGTCAAGAGATCCAGAATAGAATGAATGCCATCTACATGGACAGCCAGTTTACATTTGATCAAGCCTCGGACAAACGTCATGCCTCTGTCCTCTTTGGCCCCAAATTGCTGGAATCCAAGTTCTATCAACTCTGCCCACCTGAGGATTTGACACTAGCAACTTTCTTAGCGAGACCACATCCTTCACGTATGGATGCAAAGCCGTCTGAAGAGCTATTGGCGTTGACAAAAGAAAAATATGGTTCGGTTCGTCGAGTTTATGTTGTGGCTGAACAAGATAAATTACTTCCCGAGGAGGTCCAAAGGTGGATGATTGAGCTTAATCCACCAGATGAGGTGAAGGTGATCCCCGGTGCAGATCACATGCTCATGCTCTCTAAGCCTCAACACCTCTCCTCTTGCCTCCAGGAAATCGCCCACCACTACTAGTCTACTAGCTTCTACGTGTTTTCATAAAACCAAGGAATAATAATAGTAGTAGTAGTATGTTTTGGCGAAATTTGTTGTAAAATGATACTACCTATATTCCATAGTCGTGGGAGGCAAGGCACA
> Pq3171.17	gb|EW712211.1: Gin-FeqS5ASeq3P10D02_M13F_G09 Ginseng F. equiseti subtraction library Panax quinquefolius cDNA, mRNA sequence (E:3e-65); tair10|AT3G60340.2: alpha/beta-Hydrolases superfamily protein (E: 1e-53); ppap|B9RD11: Palmitoyl-protein thioesterase 1, putative; EC=3.1.2.22; Ricinus communis (Castor bean) (E:1e-55); gi|XP_002511600.1| Palmitoyl-protein thioesterase 1 precursor, putative [Ricinus communis] >gi223548780gbEEF50269.1 Palmitoyl-protein thioesterase 1 precursor, putative [Ricinus communis] (E:1e-54); pfam|PF02089.1-Palm_thioest (E:9.7e-14); 
GCCGTGCTCCGCCACCTCTACGTCTTTTGTCATATTAACAAGAGATATGTGTATATAGAAATGATATATAGAGGTGGAGAAATAAGCAGAGGAGTTTTGGCAATAGAAGGTGAAGGTGGGAGTCAATGTCACTTGGGATTTTAACATATCCAGCAGGTGCCAAGTGTTCCTGAACATAGTCGCTGTAAATCGCCAATTTGAGTAAACTGTCCACGAGAGTGCATAATAGAGCAGACCCACAAAATGGAACAGAGGCTTCTCCGGCATGAGGGCCTCCTAATGATATGAAATTCTTCACAGGAGGAGCGCCATCACAGAACTCAATGACCCCTCGTCCAACCAAGTTACCCTGGGAAAGTCCAACTATGTTGTAACCCTCACTGAGTTCACTCATTTTCTTCACCTTCTCACAAGCAATGTTTGTCTGTTCAAGAAAGGGCATGAACCAGGAATCTCGTGCCCCATTTCCAATTTCGATGCAATACCCTTGAGCACCGGACCGATTGCTTAAAATCTCAA
> Pq69830.4	tair10|AT1G10580.1: Transducin/WD40 repeat-like superfamily protein (E: 0.0); ppap|A9TZR5: Predicted protein; Physcomitrella patens subsp. patens (E:0.0); gi|XP_001784100.1| predicted protein [Physcomitrella patens subsp. patens] >gi162664351gbEDQ51074.1 predicted protein [Physcomitrella patens subsp. patens] (E:0.0); pfam|PF00400.26-WD40 (E:4.4e-32); kegg|K12816; 
CCAAAGGTCACTTACAAATTAAAAATAAAAGTATTTCACAGGTCAAAAACTTGGCTAGATTTATAGACTAAACTCACAAAGATGAGCTCATTTGTGAAGTTCCTAGGATTCTACATAACCAATACTCTTCACATAGTAAGGGGCCTTATATTCCCCATTGCAAGGTCCGATTCTAAAACCATTCTTGGACAATAAAACAACCATCTCTCAGTCATCAACACCCGCTGCGCTACAGTCTGACACTGAAATGGCTAATCCCAGTATTTGATTAAGCCATCCCAGCCACAAGTAGCAACTTTACTTTGCTCTAACGGATGCCACTCGCACCCTATACATACTCCCTCATGGCACTTGAGAGTTCTAAAGACTTTGCAACTCTTCCAATCCCAAAACCAGCATTTACCCTCACCATCTCCGGACATTACAAATCTCCCATCAGGAGAGAAATTGACTTGACAGGCATATCCAGCAACAATGTGCCCCGCAAACCTCTTTTTTTGTTGAGCTGAAATCTCTCCCTGGTGCTATAAATAAGAATTTGATTGTCTAAACTCTGTGCAGCAAGCCAATTCGTATTTGGGTGGAGGGATATTGATGGCATAGAGTGCATGTGAGGCTCACTTATATACTTTATAACAACAGGGATTCCATATTCCCAAACACGAAGAGACTTGTCATCACTAGAAGTGACAAATCTTCTGTTATTATCAACAAAGGTAATTGTATTCACCGCCCCCAAATGCTGATCATACTCCTGAGTAATCTGCCCAGTATTCATATCCCACTGAACAATCTTCTTATCACTCATACCAGCCAAAAGTATATTCTGCTTATCATCATCAGGATTGAGCTTAACCACATAAGGAATCTTCCCCGTGGAAAATGTGGATATCACCTGGCCCGTTTCAGTATCCCAATACTTAATATTCTTATCATACCCAGCACTCAAAAACTTAGTACCATCATTACAAAAGGAAATATCACGAACAGCCTTCGAGTGTCCCATGTAAGTCCTCATACACTTACCCGAATTAAACACATCCCAAATCTTCACCTTAGAATCCATCCCAGCTGACAAAATCAAATGACCATACTTAGGGAAAAACCTAATTGCTGACACCCCTTTTGTGTGTCCACTCCAAGTATGCACCAATCTTTTCGGTATATAACAATGATCATTGGTAGCCTTGGCGTCCTTAGGCGGTGCAATCCATGACCTACCCTGATAATCTCTCTCCTCTTTACCATGAAATGTACTTTTATTCGCCACAACTTCACCCTTGTCTTTCTTCCCATCTCTCTCTTCCCCTTTCTTTTTGGCATACTCCTCGGCGTATTTTTGCTGCTCTTCAGTCAATTCAGTTTGCAATCCCTCTTTCTTTCCAGACCATGGACTCTTTCTATTCTTCAATAACCATGCCTCCGTAGAAGGATTATCAACTTCCTCGCCATTCACACCAGTGTCTCCATCATTATTCTCAGCCGCCTCTTTCTTCTTCTCAAGTTTTCGCTTCTTTTGCTCGTGCTGGGGGATATTGTAGACGGAGATGGCGTCATGTTGGCGTACAGCGTCCAAATCGCCGACGTAATTGTTTCCAGAGGCGCCGGAGGGGTCAGCAGCGTATCCGTATTTGTAGAACGTGTTGTACTGCTCATCAAAAAGGAAGGGCTCAATAGCGGCATTTTCGACAAACCCTAGCTTGTGATTGCGCATGCCCTGGGCGATGCCGTCTTTAGCGTAGGGATGAGCGGGGCCCTGGATTGGAGCCCAGAGCTGGTCGTAGGTGGGGTTGAAGGAGACTAGGTGTTGGGTCGGGTCGAGGGGTTTGGTGTTTAG
> Pq74850.3	gb|GR875244.1: Pq_R_02727 American ginseng Root cDNA Library Panax quinquefolius cDNA 5', mRNA sequence (E:0.0); tair10|AT5G12890.1: UDP-Glycosyltransferase superfamily protein (E: 7e-72); ppap|B9GM96: Predicted protein; Populus trichocarpa (Western balsam poplar) (Populus balsamifera subsp. trichocarpa) (E:6e-93); gi|XP_002283018.1| PREDICTED: hypothetical protein [Vitis vinifera] (E:3e-94); 
GGTGCCCATTTAACAATAATTAATCCCCTGTTTTGCTCTTCAATTCGCTTCAAAAATCCCTCCGGCAACCATTCTACAGCGTCGAACTCCAAGTTCATGTCAAATCCTAGAGGTGGCCTAACGACCCAGATGAAATTTATATCAATTGAATCTAAAGCTTTTGCTAATTGCATCATTTGTGAAGCAGAGATTGTATGTTGAGAACCAAATGATATATAGAGTACAGAATTTTTGGGTTTTGAATCTAACCAATTTATACATGATTCTGAAGAAATCCCAGATACTTTACTAGATCTAGCTCGGCTATCTACTGATAAAAGTATAGGTCCGATTGGCCAAACTGGTAAACTTAATTTTCTTCTAAAATAATCTAAACCAATTTTATCAATTTCTTCAATTGTATTAAACAAAATCCCATCTGAATCTACCCATGAAGAAAGCAGTAATTGAAGAATTTTAGACGAAGGATCAGTACCATCCGCCGCTAAAACATTTGCCGATAACTGAGTCCTGTGAATCAGGCCGGCTTCAGGGAAATCCAGCAAGGTGAACTCGACGGAGTCCGTATAATTATGAGGTAGATTCATCCAAACAGAGTAATAACAAGCCATTCCGAACCCACCAGTACTGCTAAAAATTGTATGAAATATACCAAATTCATGAGCAACCTCCGCCGTCCAGCCGAAAAATATATCCGCGATGACGGCGAGAGGCGGAGCGCCGCCGCGGACGAGGTCGGAGATGAGATTTCGGAAAGCGGGTTTGAGAGAAACAGAGGCTTCAAGGAGGGTTAAAGTGAGGCTAAAG
> Pq64250.1	tair10|AT2G27310.1: F-box family protein (E: 1e-66); ppap|B9SCY2: Putative uncharacterized protein; Ricinus communis (Castor bean) (E:9e-76); gi|XP_002273038.1| PREDICTED: hypothetical protein [Vitis vinifera] (E:2e-82); pfam|PB002810-Pfam-B_2810 (E:2e-79); 
ACAACTTGTCTTTGTACAAAATTATTATACCTTATTCCATTAAGCCACAAAATGTCCTCTTATCCTCTTATTGCCTCGGCCATCGTTGATGATGGCGGAAATAACAGTATTTCCGTCATTCATCCTGATATTATTCAAAATCATATTTTGACTCGGCTTGACGGGCAAACTTTGGCGTCAACTGGATCAACATCTTCTCAGTTAAACAAGCTTTGTACCGAAGAAAAACTCTGGACTCATATTTGTAGCTCCACCTGGCCTTCTACCGATGACCGGCGTGTTCGAGACATCATCTCCACCTTCCCGGCTGGTCACCGGTCGTTCTTCGCGGATTCTTTCCCTAGTTTGGATCACAAGGGACACCTCGTGGAAGAAGCAAATCATCACGGTTCATCACTTCCATCTGAATTCATCTCAGCCGTTGATATCCACTACAATAAAAAGTTAATATACTCCAAAGTTGAAGTGATAGAGACAGAAACCGAGTGGTTTATGTGGTCGCCTTTCCGTGTCGACCTACTCGACACGAAAGAGTCTGTCCCAACACCGGTCATGTTCTCCAGCGACGACGAAACCCGTCGGTCAAATCTTGACCAGAATCTGACTTTGAGCTGGATCCTGATTGACCCGACCCAAAAGCGAGCCGCGAACCTGTCCAGTCAGACGCCAGTCTCTGTTGAGAGGCACTGGTTGACCGACGACGTAAATGTCCGGTACACTACGGTTTTGGCCGGCGGCCGCCATGTCGGGTCGTCGGAATTTGTGCAGTGTAGCATGGTGGTGGTGTGTGGCGGGAAAGAAAGAGGGGAATTGCACGTGATGGAGGTGAGCTTGCACGTGCAGGACATGGATGGGAAGAGCTTGAGCGGGAGGGATAGTTTGGTAATTTTGCAGGAGGCCATGGAGAGTGGGAGGAGAAAGAAGGGGAAGAGAGGGGAGGAGAGAGAAAGATATGAAGAGTTCATGGAGATGAGGAGAGAGAAAAGAGAGAAAAAGCAGAGGGGAGAGAGAAGAGTGGATA
> Pq24430.2	gb|GR871459.1: Pq_F_00802 American ginseng Flower cDNA Library Panax quinquefolius cDNA 5', mRNA sequence (E:2e-32); 
TCGCCTCTTGCCCTGGTTAAAGTTATTTCTTCTCCTTCTGTTATTTGGATAACCGTCGTTGCCCAAATTCTTATCAGCTGGCACAAAAAAATTCAGTGCAAATTGATCGCGATTGCGATCATTTGAGTGGTAGGAAGGAAAGAATTCTTTGGCCATCGGATTCAACTTCAACTTGGACAGCATATCAACTATGTCTTGCATTTGAAATTCCGATTTGGAATCGGATTCCTTAGCACCATAGGACACAGATTTAGCATTTGCACTGGAATTATTACCAGTGTCAGTGTTCGGTGAAGAAGAATGAACAGCTACAGGAGCTGCCACAACTGCCTCACCAGTAATTTCTGCACCGGCGGCCATGGAATCAACCCCCAAACCCAAACGCGAAATAAAAAACAGGGACTGTTTTATGAACAAAACTACCCACTGATAAGATAAATTAAAGCAGCTCTCTTTATACAAAATTCCTTTAATAGAAATGAAAGATAAAGTTTTATTCAGATTTGGGTGTAATCTGAAATGATTCTTTCTTTACAAAT
> Pq19160.4	gb|EW712107.1: Gin-FeqS5ASeqP1E05_M13_E05 Ginseng F. equiseti subtraction library Panax quinquefolius cDNA, mRNA sequence (E:2e-157); tair10|AT5G53000.1: TAP46 2A phosphatase associated protein of 46 kD (E: 5e-74); ppap|D1HPC9: Whole genome shotgun sequence of line PN40024, scaffold_98.assembly12x; Vitis vinifera (Grape) (E:8e-90); gi|XP_002277330.1| PREDICTED: hypothetical protein [Vitis vinifera] >gi302143911embCBI23016.3 unnamed protein product [Vitis vinifera] (E:1e-88); pfam|PF04177.6-TAP42 (E:1.6e-40); 
CACCAGAATTTAGTCGGGATACAATTTAGAATGCAAGTAGGCACCAAGGGAACACTCAACCCCGTAGCTCAACAAAAAATAAATGAAAATTACTGCAATACTCTATACAAAAAGTAATAACAAAATTGGTATAACAACATCAACAGGAGTTGGGGAATTCTTAATAAAAGTGGTTTATTAATTTCATATCAGTTGAACACTCTGATAGATAGCTGCTGCTGCCTAACCACAAGGGGTGAGCTTCTTATTGCCAGCACCACGAGGGTTCTCATCTTTCCAGTCATCCCATGCCCTTGCTTTCTCTTGTGCAGCATCATCGTCATCGTCCTCCTCTTCTCCCAGCCTCAATTTTGGACCATCATTGTACCATGAAGAATTGGCTTCTTCCATCATCTTAGCATTTCTCTCTTGCCAATTATTCATCATCTCCATCTCTCTTAATCCAGCCTCCTCGATGCTCATTGTAGGCAATCTGTGGCCAGGTTGGAAAACCTGTGCGGCCATCCTTTCCCTTTCACTCGTTATTCTTCCACCCACAAGACTTGCTGGTCCAAACATCAACGGTTGCTGGTGTTCGTGTTCGTGTGCCTGTGAAATCTTTGCTCTCCCTTCTAAAACATCTTGGGCAAATGTAGCACATGTAATGGGTGTTGCTGGTTTTGTGTATTGAGCTCGAGCTGCAGCACCACGATGCCAAGCTTCTGCTGTCCTGCTTCGCTCATCAAGAACAGCCTGTGAAATTTCCTCATCCCCTTCCTGTAACTGCTTTTCCTTTATAGCAGTGAGCATTTCTTCCTCTTTCTTCAACATTTCCAAAAGATCAAAAGCCTTGTAGATATCCAAAGAGATGGTAACAAGCCATGCCTCTCTTTCTTCCTCTCCATCATCATCCAGTTCATCTTCCTCTCCTGCCTCAACTGGAGTAGATAAGGCAGCCGCTCTAGTTGAACGGTTGCGTCGCTCTTTCCGCTCCTTTATTTCCAGTAGCTTTGATTCCGCGGCTCTTTGTC
> Pq106270.2	gb|GR871581.1: Pq_F_00924 American ginseng Flower cDNA Library Panax quinquefolius cDNA 5', mRNA sequence (E:7e-139); tair10|AT5G47520.1: AtRABA5a, RABA5a RAB GTPase homolog A5A (E: 2e-45); ppap|Q41654: Guanine nucleotide regulatory protein; Vicia faba (Broad bean) (E:1e-44); gi|CAA82710.1| guanine nucleotide regulatory protein [Vicia faba] >gi1098296prf2115367D small GTP-binding protein (E:2e-43); pfam|PF00071.16-Ras (E:7e-28); 
TAAAAGTGTGCTGAATATGAGGGGGAGCAGGAGCGGAGTTATGCGCAGCGCTAGAACACGGGTGTGCTTGGCCTTGAAGGTTTAAAGCCTTAAAGGTGTAGATCATGTGAAAGAATTCTTGCAAACAATACAAGCATGCACTTCCACAGGGCTTTCAGTTCACAAGATCACAGTAGCCTTATGTTTCTAATAATTTGTTCTATAGGAAGTACAATCCATCTTGTCAACATTTTGGAAAGGAAACATCAGACAAGACAATAAGAGGTATAGTTGATTCTTATGGTTTCTTGACTTGCAGGTACCATAAAGCTGTTACTTTTTATTGTATGGATTACCATAAGGAATCTGACGCAGAAATCTTCAAATAGAGTTGCCTAAGTGACAGGAGGAAAAGGTGGGGAAGTTACCATCTGTTATTAGTTTGAACCATCTTAACTTTTGTTAAGTACCAACTTCCTTAGATTCCTTTCATGCTGCATCACATATTCACATTAATTACTGGACTACAGCTTTTGTCCCTAAATATACCTGCCCTGCCTTCCAAGCTTCCTCTTACCATTGCCTTTGTTCTCATGCTCTCGCAATTCATTGCCTTTACTTAAAGTGGAGGAAGTTTTAACATTTTATTGCAATTAGTGCCTGAAGGCTCCAGGTCTTACTGCTATATTAGTAAATATGGTTTTCTAGTAGTCTGAGTTGAACATGGCATTTTACTCTGAGGAAGACAAAACTGAAGATTACCTTTTCAAGATTGTACTAATAGGTGATTCAGCTGTTGGGAAATCAAACTTGCTTGCAAGATTTGCAAGAGATGAGTTTTACCCTAATTCGAAATCAACAATAGGAGTTGAGTTCCAAACCCAGAAGATGGAAATTAACGGAAAGGAAGTTAAGGCACAGATCTGGGACACAGCTGGTCAAGAGCGGTTCAGGGCTGTTACATCTGCATATTACAGAGGTGCAGTTGGAGCTCTTTTGGT
> Pq161400.1	tair10|AT3G46790.1: CRR2 Tetratricopeptide repeat (TPR)-like superfamily protein (E: 1e-112); ppap|B9HPC2: Predicted protein; Populus trichocarpa (Western balsam poplar) (Populus balsamifera subsp. trichocarpa) (E:4e-117); gi|XP_002280428.1| PREDICTED: hypothetical protein [Vitis vinifera] (E:5e-117); pfam|PF01535.14-PPR (E:1.5e-21); PF12854.1-PPR_1 (E:1.4e-11); 
CAAGATCATACAGCACCACCTTGGTCTGTGGCACATAGCCCATCTCCTTCATCTCCGTCGATAGTTTCATTAACAAAGCATGAATCTGTTCATTTTGTGGGTTGAGCTCGTCAGCTGACATGAATGAGTAAATTTTCCTTTTCACTTCAATCCTACTGCATCCTGAGAGCTTTTGAATTCCTCGAGCCTCTAGTAGCTTTTTAACCCTTTAACCTCATCCCACATCTCAGCTTGTGCATATACTTCAGCCATTAGTACATAGTTACCAGCATTTTTAGGCTCGAGCTCAAAAAGCCTTTTACTTGCCCTCTCTGCAAGCTCAACATTGCAATGAATCCTACATGATCCAAGAAGAGAACCCCAAACTTTAGGTCCGGGTTCCATCCGCATATTTGCTATAACCTTAGCTGCCTCATCCAATCGATTTGCTCTACCAAGAAGGTCAACCAGACAGGCATAGTGTTCAACACTAGGATACATCCTATGTTCTCTTTTAATTGATTCAAACAAACTCTTCCCTTCCTCAACAAGCCCTTCATGGCTACAAGCTCCCAAAACACTAACAAATGATATAAAACTCGGTCGGGTGCCACTGTATAGCATCTCATTGAAAACTTCAATAGCTTTCCTGCCAAAACCATGAATCCCATAACTTGAAATCATAGAATTCCATGACACGACATCTCTCCTAACCATTTGATCAAAAACACGACGTCCAAGTTCAAGATTACCACATCTTGCATACATAGTCACCAGGGCACTGATAACAGGTAAAACCGTATCAAGACCTTTACGAAGTACATAGCCATGTAT
> Pq50810.3	tair10|AT1G50490.1: UBC20 ubiquitin-conjugating enzyme 20 (E: 1e-51); ppap|A5AE59: RecName: Ubiquitin carrier protein; EC=6.3.2.-; Vitis vinifera (Grape) (E:7e-71); gi|XP_002275915.1| PREDICTED: hypothetical protein [Vitis vinifera] >gi147800943embCAN75562.1 hypothetical protein VITISV_032578 [Vitis vinifera] >gi296086039embCBI31480.3 unnamed protein product [Vitis vinifera] (E:1e-69); pfam|PF00179.1-UQ_con (E:6e-41); kegg|K06688; 
CTATTATTCTTCCGATCAACGAAAGATTGTTGAAACAGGCTAAGCTCCATCCTCGAATCGTCTGCTACCTTCCCCTTCTTCATCTCCTCTACCTAATGACAAACGATCAACGGTTGATTTTGGTTAGGGTTTATCTAAATTCCCACAAAATTTCTATACGCCGATAAACAGAGACGGAGAAAAGAGTGATGGAGGTTCAGAACGACGGAGATGATCAATATCGTCATCAACAGCCCCAACAACCATCGCCAACTCTAACTCCTTTCTTTAAAGCAGGGCAAGGCTTCTCCAAATCCCATGGATACCAATTCCGTTACTCAGAGGTTGCAGAAGGAGCTTATGTCTCTAATGATGAGCGGAGGAGATCTTGGAGTTTCTGCCTTCCCTGAAGGGGAGAGCATCTTCACATGGATTGGTACTATTGAGGGTGGTACAGGAACTATGTATGAGGGTTTATCTTACAAACTTTCTTTGCGCTTTCCCCTTGACTATCCTTTCAAGCCCCCCCAAGTGAAGTTCGAGACAATGTGCTTCCATCCAAACGTTGACCAGTATGGGAACATTTGCTTAGACATCCTTCAGGACAAGTGGTCGTCAGCTTATGACTGTAGAACCATTCTTTTGTCCATCCAAAGTCTATTAGGAGAACCCAACATTGATAGTCCTCTCAACAGCTCTGCTGCAGCACTCTGGAACAACCAGGAAGATTACAGAAGAATGGTACGCAAACATTACATGGCTGGAGAAATATTGGAGAGCTAATCCGCGAATCCTTGCCGCAAAAGCTACTAGGCAGGCTTCTCGTGAAAAAAATATTGGAGAAAAAGAGTGGAAGTCTGGGTGTGTATCTCAGT
> Pq219950.1	ppap|Q6L3S2: Putative retrotransposon protein, identical; Solanum demissum (Wild potato) (E:4e-24); gi|AAT38724.1| Putative retrotransposon protein, identical [Solanum demissum] (E:7e-23); 
TTCATCAACACTCAACTGATGGAATCTTATAGCTAGATCCTTTGAGAAAATACCGTAGCTCCATTAAGTTGGTCCAAAAGATCATCGATGCGAGGTAAGGGATACTTGTTCCTAAGGGTCAGCTTATTCAACTCTCTATAACCTATGCACAACCTTAAAAATTCATCAAACTTAACCGCAAACAACGTAGCTGATCCCCAACTCGAATGACTGGGTCTAATCAACCCTCTTCTTAATAGGTCATTGGTTTCTTTTCTAATTCATTCCTCTCTTTCGGGGCCATCCTTCGCTTTGGTTGAACCACTGGTGTAGGACCATGGACCAAATCAATATGGAACTCTATCTCTAGGTGCATGGGTAAGCTATTAACTTCTATAACACGTCGGGAAAAATCTTAACAACTTCTA
> Pq90430.1	tair10|AT2G30070.1: ATKT1, ATKT1P, ATKUP1, KUP1, KT1 potassium transporter 1 (E: 1e-124); ppap|B9S7C7: Potassium transporter, putative; Ricinus communis (Castor bean) (E:0.0); gi|XP_002521896.1| Potassium transporter, putative [Ricinus communis] >gi223538934gbEEF40532.1 Potassium transporter, putative [Ricinus communis] (E:0.0); pfam|PF02705.10-K_trans (E:1.2e-116); 
CTCTTAAACATTTCCTGTTAGACAAGAAGGAATCATTTCCAGAGCATATTCTCCATTCTATGTTTGAAACATGGATCACTATAACATCAAAAAATTCCATCACTTTTTCATGCTTGATTTCACTTGGGTAGAACTGTGATAGCCAAGGCAGATGAAGCTGGAAATAGGTTTAATATTTCAAGCCTCATAGAGCATTCCAATCTCAATACGCTGCGCTATGGGAACCCCCAAGGCAGGCAGCGCAGACCTACAATTACTGTGCAGAACTTCATAAAAAGCAAGCACGGTCCTATCAAACCAACCACAATTTTGGCCTATATAAAACCTCGCCTTCCCTCGAATATGAACCACACCTGTGCACTTTGACTCTTCCAAATAGAGTAGTTCATAATCTAGAGGCACTGATGCTTCATTATCTCTGCAATTTTGTATGTGAGCTCGCAAGCTCTCAGTAACTTGAGTAACCAAATCCCCTTCATGACTTAGAGAATCTGCATAGCCATACTGGATCACACATCCATATACCCCTTTAAGGCCCAGTTTTTTTACAACCACCCTATCATGTGGTGCGACTTTAGGGACCAACAAGTATCGTAGTGTTGTGAAAATAGTAACCTGGTGAAGAGATCTCATGTTTTTTATGTAATGACCTAGGATTGGGGTTAGTCCGTCTTGGATATTTGTGTAGAAGAAGCATAGTCCAGGAACCCTCTGAACACCTGGATCAGATAGCAGCACTCCAAGTCTGTCCAAGTCTATCTTGTGCGTCAACTCATACTCTATCTTTCTCTGCCTCCCATAAAACCAGCCAAACATAATGAAAGCAAGGATAAAAGAGATTGCAAATGGAATCCATCCACCTTCTGGAATTTTGGTTAAAACAGCGCTCACATAGACACCTTCCATCACAAAGAATACAACGAAGTAAAGAGCAACCAGAACTGGTGGAGTTCTCCATATTGTGATCATGACTAATGTCAGTAGTATGGTGGTGATGAGCATGACCAGACTAACAACAACGCCAAAGGCATTTCCGATATCTTTTCCGTCTCCAAAAATAAGTATGACAGCAACACAAAGAACCATGAGGATGTAGTTGATTTCTGGAGAGTAAACCTCGCCTTCTTTGCTGGAGGATGTGTGAACAACCTTTACCCGCGGGAAATAATCCAAAACAACAGATTGCTTGATAACAGAGAAAGTTGCTGATATCAGTGACTGACTTGCAACTATTGCAGCTGACGTGGCTATTACAAAAATAGGCCAGTACACTTTGGTTGGTATAAACTTGTAAAACCCATCATCATGATCGTTTGGGTTCTTGATTAAGTATGCCGTTTGTCCAGCATAAGTCAAAACCAGCGATGGATATATAGTACATAAAAAGGCTATCTGAATGGAGCTTCGGTTGAAGTGACCAAGATCAGCAAACATTGCTTCGGAACCTGTGATGCAAAGAATGGTACCACCAAGCAATAGCCATCCTTCTTTTCCATTTCTCCAAAAAAACGGAAGATATAAAATGGTGATACTGCCTTAAATATACTCGGGTAGTGATGCACAATACTATATATTCCTACAAGGGGAGTAGTGAAAGTCCATGCAGCCATGATGGGTGAGAAAACAAAACTCACTCGTGAAGTACCATATTTTTGCATCAGGAACAGAACAATAAGAACTATTGCAGATAGAGTTTCAACCAAGGACTTGCTTATAGAAGGAAAAGGTGCTCTGATCCCATCCATTGCTGACAACACTGAGATTGCGGGAGTAAGTATACCATCACCAATTAGCATGCACGTGCCTAGAATTGCAATAAAAAGCAGCAGCCGTCTTGCAACCATGCTCTTCTCAAAAAATATACCGAGTTTACTTTGCTTTTCAGATCTCTCATAAAGGCTATCATGAAAAAAGGTGGAATTCGAATTGACGTGTTTGGAAGAAATAATTCCAATATTCATATGCCTACACAGTAACGAATACAGAGCAAATGTTCCACCTTCACCCTGATCATCAGCTTTTAGAGCTATGCTTGCATACTTGACAACTCCAATTAGACTAAGAGTCCAGAACATGATGCTATAGATCCCCAAATAGTCATCTTCAGTTGGAGATTTCAAAAAATGCATTGAAGGATAAACATAAAGTGGGGAAGTAACAAGCCCACCAAACACAACTCCTAGTGTCCTGTAAGCAAGTACTAGAGTTGCCCAATGACCTGTATCCTTGTGGTCCGGTGAGGAAGGGACTAAATGGTTAGGACCACCGCTGAGGGTGGTGGCGTCAGATTCATATTCAGTATCAGCCACCACCACTTCCGACAGAGTTGTTGCCGAGTAACGTATCCCGGGTTGGCGATCCATTGACGTCTCTCTCCC
> Pq16880.2	tair10|AT4G28450.1: nucleotide binding;protein binding (E: 6e-155); ppap|D1HL61: Whole genome shotgun sequence of line PN40024, scaffold_28.assembly12x; Vitis vinifera (Grape) (E:4e-170); gi|XP_002276985.1| PREDICTED: hypothetical protein [Vitis vinifera] >gi302143337embCBI21898.3 unnamed protein product [Vitis vinifera] (E:7e-169); pfam|PF04158.8-Sof1 (E:1.2e-28); PF00400.26-WD40 (E:5.1e-27); kegg|K11806; 
AAGTGTACAAGTGGAAATTTCTCACTTCTTTATTTCTCCAGAACTCAAAAACAATGGAAACGAAGACCAAAAGATCATTCTGTTCGATTGACTGACATGGTTGTAAAATTCGATGAAAATCCATTTTACATGAAACTGATATAATGCTATAGAACAAACAGATAATAGAATCACTAATCTACCAAAACTGTCGATGCATGTATAGCTGAGCTCCTCGCTTATGTGCTTTGAGCTGGTATTCAACTTGGTCAGAGAAAGACCAAACCCTGCTGCATCATCATACATAATCCGACAAATGCCCCAGTTATACAGAACCAGCAACTCCGGGAAGCTGCTGCTGTAAAGAAATTCATTCCATCTCTTTAACAATTCTTCTTTTACGTGCAGAATCTTTCGGCATGCTTCCTGGGGCACTGTGAGCTCTCCTCCGTTCTTCTTTTCTCCTCTCAGCGTCAATCATAATGCGTCTGAGAGCAGATGCCTTGTATATTGGTTTTGGCAAGTGCCTATGCCTCACAATACGTTTGACTTCAGGAAGATGCTTGTAACGATTCTTGACAGCCTCCTGATACTCGTGCTGTTTACGTTCCCTAGGCAGAAGAACTCCCATTTGTTCAGATGCTTTAGCCTTCCAAAGTCGAAGGTTGGTGTCATCACTCCCTGAAATCACATAACTTGCATCACAGCTGAACTTGACACAAAATACCCTCTGCATTCTCTTAGTATGATAGATTTCCCTGCTATGGCCACCATTATACTGGAATATTCTCACTGTTCTATCATAAGAACCAGTAACAAATTCACGACCAGTTGGTGAATAATCAATGTCCATCACTGCAGACACATGATCTTTGTGCACACACTTGGCTTCATCCAATTTTCTAGCATCATAGCTGTAGCAGTTGCAATCTTCATTTGCAGCAGTAAAATTCATCGGTTCCATGGGATTCCAAGATATGGAATTAGTTTTTGTCCTCATGATAAGCTTTCTTGCTGGTGATGACATCCGCAAATCATATACCGCTATGCTACGATCGCTAGCTGATGTTGCAAGAATATTTGGTTCTCCAGGATTGAATCGAACTGATATCACTGTATCTATTCCCCATTCAAAACTGTTCACTGGCTGGGACCTATTGTGGTCCCATATATCCACTTGAGAACCAGCTGTGGCAAAGAGTACACCATCCCATTGATGATCAACAGCCCGAAAATTCGGATTTGTCCTTGCATAATCTGCTAATGGCTTGGGAGAGTTATCAGAAGAGCCTTCTGTCTCCATAACAGTATCATCAGGTACACTCCAGAGTTTGACACTGGAATCACTTCCGCATGACACAAGAATACGTCCATCTGTAGATACAGTCAAACCACGTACTGCACTCCGGTGACCAGGAAACTGACAAACAGTTTGT
> Pq107050.1	gb|GR871220.1: Pq_F_00563 American ginseng Flower cDNA Library Panax quinquefolius cDNA 5', mRNA sequence (E:8e-68); 
TGTGATCTTGAGTGGCTCATCAACGAAAAGGCTGCCGTTGCCGCCCTGCTTCCAGGAAGATGTCCCTTGAACTTCGGTACTCAATCCGAACAATCCGAACAACAGCTCTTCAACTAATTAATTCAATTAACTTAGCAGTATAAAATCGCTACTTTTTGCTGTAGAGGTCTGTTGTTTCGTCACAAATCGCTACTTCTAGGGTTTGCTGTTTCGCCTTGTTGCTCGTTGTCTGCTGTTTCGCCTTTTTGCTCGCTGTCGTTACAAATTTCAACCAACACGAAATGAATTAGGGGATTGTATTTAGGATTT
> Pq185480.2	gb|GR873665.1: Pq_R_01148 American ginseng Root cDNA Library Panax quinquefolius cDNA 5', mRNA sequence (E:3e-88); 
TGAGACCTATGAGCCTGAGGAGTCTGGTGAGTCTGAGGTGGATGATCCAGAACAAGAGGAGGAATCCAAATTCAACGAAGTAGTGGAAGAAGAAGAAGAAGAAGAAGTTCTGCTAATATTTAGTCTTTAGAGAGAGAAAGTGTGGGTGGGTGAGAGGCAGACAGCTCCTTTTCCGTTTAATCCATGGCTTCTTACATAGCTGCTGCTGCAACAACCACCCTTCTCTCAAACCCTAAATCCTACATTTCCCCAAAATTGAAGCCCTCTTTCTCCCATACCCTAACCCTTCCCATTTCCTCATCCGCCTCCTCCTTCTTCTATGGTCCCCGCAAAACCAGCTCCTCCAATCTCGTTCTATCTCTTCTCACTCACGTCGCAGCTTAGTTGTCAAGGCTAGTGAACTTCCGCTAGTTGAAAATGTAGCATCAGACTTTGAAGTAGAGGCTATGTTTGATCAGGAATTTATCAAGAATTTAATATTTGTTGCAATAAAGTCAAAATCTTGGTGATCAGGCGATATTTAATGCTCTTATTCATATAAGGAATGTCCAAGAAGAATCCGACAAGGAGAAGGAAAGAGGTTGAACAATCTTAGTGTGCAAGTCAAATTCAACAAGAGAAAGAAAAGTCAATCTAGAAGATCTCTTTATCTAGAAGATCTTTTTGACAAGTTGATTGCCACTAGGAAATTGAAACCTACATGGAAAGGGACAAAAGTGTCCAAGTTCAATGAATCTAAATTAGGGTTCAAACTTATTTTTTCTATAAATAGATCTCTTGTTTTAGAAAGACAGAAGAATTAGGTATTGTATTAGTTTAGAATAGGAGTAGGAGTAGATTAAATTACTTCTTCA
> Pq162500.1	tair10|AT5G23720.1: PHS1 dual specificity protein phosphatase family protein (E: 7e-65); ppap|D1H1D8: Whole genome shotgun sequence of line PN40024, scaffold_0.assembly12x; Vitis vinifera (Grape) (E:1e-80); gi|XP_002280806.1| PREDICTED: hypothetical protein [Vitis vinifera] (E:2e-79); pfam|PF09192.4-Act-Frag_cataly (E:2.9e-12); 
AACAGAGGAGATCCATGTACATAATTCATCAGAAAAAGGCATCTGCTCAGCTCAAGAGCCTCTAGAAGTTCTGAACATGTGATTTCACTAACTTCATCTCCTTCCGTAATTGCAGTATCTCTTGCCTTCTCAGCAGCTTCCTTGATCTGCAACCACTCATGACTAAGGTTGTGTACGACTCTGGCTTGTGGAGTTCGGACACCTAGCCACTTTGCAAATTCATAGCCAAGGCGTTCTGATTGAGTGGCCATTCTTGAAGATGATATTTTATTACTGCCGCTGCTTCCTTGGATTGAGATTCAATGTTCTCAGGTTGGTTGAATAGCGCAAAAAACACAACTCCTCCGGAGTTCACTGTAACCTCTAATGCTTTATTCATTTCATCCTCAGATTGTTCAGTGCTACTACTATGTTCAGTGTGGTGAAGAGAAGAAAGCATGTTCCATGATAAGGAGCTTGACTCAATGTCCAGCATGGCAGCTTTACCAAGTCTTTCCCACAAACTAAATTCCGTAACTTGCTCAAAAGGGGGAGAACAAGTTGTATCAAATCTTGGTTCTCCTGCACTGGACCAAAATCATGATGGCAATGACATAAGGATGAAATCAATCTCCTCAAGAAGGACATACTATCAGCTCGCTGAGGGCGGTGAGGGAAACCCGAAGAACGGTACTGACCGCTGCGTTTACGAACCAATTCCAACCATTGGGTGAACCTATAGGCCGGACCCGCTGTAATGTCACCTAACATGTACAATACCT
> Pq223300.1	tair10|AT1G79740.1: hAT transposon superfamily (E: 4e-14); ppap|D1HN34: Whole genome shotgun sequence of line PN40024, scaffold_50.assembly12x; Vitis vinifera (Grape) (E:4e-34); gi|CBI22554.3| unnamed protein product [Vitis vinifera] (E:8e-33); 
AAAAAGAACATAGCAATACTTCTCTCAGCATTTTCTTGCTCACTAGCTGATGAAGATCCCATTGGTGTCATGGAAGGGAAAACTTTCGCAACTGGGGATGCAGATGCCTTCACAGACATGAGAGTTCTGCTAGCAGAGATATTTACAAGAGATTTTGCTTCTGCAAGCTTTTGCTTCTTAGCACTAGAAGTTTCCTTAACTTCCTCCTTTGTCGCTATTATAGCCCTCACCCTATCAGTAACATCATCCCTTACTTTACTACACGGATTCACTCCTTTACTGGGAATTCGAGACAAATGATGTTTAATCTACTGATGCCACCATTCAGAACTCTGAAGCAGAACTTGCATCGCACCT
> Pq6521.27	tair10|AT3G11130.1: Clathrin, heavy chain (E: 9e-73); ppap|B9HHS7: Predicted protein; Populus trichocarpa (Western balsam poplar) (Populus balsamifera subsp. trichocarpa) (E:4e-74); gi|XP_002311238.1| predicted protein [Populus trichocarpa] >gi222851058gbEEE88605.1 predicted protein [Populus trichocarpa] (E:8e-73); pfam|PF00637.14-Clathrin (E:1.3e-22); 
TTAAAGTTCCCACTGAATGCAGAGTTTTGGAGCACAATCTTTTCTAGAAGTTCAATTAATTCATGAGGAAGATCAGCAGTCATGAACGCTTTAACAGCTGCAGAAACTTGCTCGGGGCTCTTGCTTTCCGGTAAAGCAGTAGAAACAACTTGATCAATGAGCTGCCTTCTATATTCATTTTCAGGATTAAGAACTTTCTCCCAGAGATCACCATCCATCCTTTCAACAACATACCTGGCCTGCAGTTTGAACAAAGAGTTCTTGTTTGTAACATTGATCAATTCATCATCACATTGCCCTCTCCGGTATGCGACCACCGCAAGTGTGGGATCACGCTTCTCACAATATTTACCAACAACACGTGAATCATAATACGGGTTGGTAGTTAAGAAGTGCTCTGGATTATTGTTA
> Pq25720.9	
ACTCTTCAGAGTCACTACCGCTGTCATCATCGGAGAAGCTTATTACAAATGGCACTCGATTCTTCTCAAACTTCTTATGATAATTTGGCTGTACATAAGATCTGGAAGCTGCTCCAACAACCCTTGAAGGATTACTGGTCAAAGCAGACTTCGCTGCAGAGAGGAAACATCAAAATACAGGTTTATTGATATAAATTCCTGCAGAATCTGACAAATACTCAAAGCTACACCATATATGGCAGGGATACTCGAGCATTAGACTGTCTAAAATATAAGGAAACATGCATTGAACACATATAAAACCTAGAAGCATTATATATAGTTTCATAATAAAGATCATCATATAAAGACCAAGCACAATCAGACCCAGAAAATGGATCATTTGAATTATTACTACTATTACCATCAATCTTGGTAGGAGCAGAAGAAGAAGGAATTGTTTGTGCCTGACCCAATTGAAACAAGTTTGAATCTTTATAATTCTCGTCGGGACCCAGTTC
> Pq19321.1	ppap|D1H3V4: Whole genome shotgun sequence of line PN40024, scaffold_4.assembly12x; Vitis vinifera (Grape) (E:2e-14); gi|CBI15854.3| unnamed protein product [Vitis vinifera] (E:4e-13); 
ATCTAAAGATGACTTTGTATATGACTTGTATGTTGTGAAGGATGATATTACCATGATTGCTGAAGATGTTTCAAATCCATTTCCTTTGGTACAAGTGGATGACGACGATGGTTTTTATGATGGCCCTAATGATTCAGAAAATGAAAGTTATGATTCAAATGCTGAAGATAACCCTCTGAACGAGTATCCTGACGAGGAGACATCTAGTGATGAGGAGGAAACTGAGAGCAGAAGCTTTGCTAATATATCAGAAGAAGATAAAAGTTCAGTTACCACTGATGAATTTCCAGGACCTGAAAGGTCAGGAGACAAAGATTTCTTTGAAGAAGAGATTTATGGCACTGA
> Pq24220.3	gb|GR873582.1: Pq_R_01065 American ginseng Root cDNA Library Panax quinquefolius cDNA 5', mRNA sequence (E:0.0); tair10|AT1G49670.1: NQR ARP protein (REF) (E: 0.0); ppap|D1IGC1: Whole genome shotgun sequence of line PN40024, scaffold_63.assembly12x; Vitis vinifera (Grape) (E:0.0); gi|XP_002285205.1| PREDICTED: hypothetical protein [Vitis vinifera] >gi297741296embCBI32427.3 unnamed protein product [Vitis vinifera] (E:0.0); pfam|PF00106.19-adh_short (E:1.2e-20); PF00107.20-ADH_zinc_N (E:1e-30); kegg|K07119; 
GCCTTGCCTCCCACGACTAAATTTATTGCAATATTTAAGCAAATCAAATTACTTTCTGAACTTGGTGCCAATTCACAAAGGTGTGAGAATAAAAGGCCCTTTGTGTAATACGTACAACAAAGGGATAATATTTTTTTGAAAAATGACAAGGTACTCTCCCCCAAGGACAGTTCTGGTAGTGTTATTATGGGTATGCTTTCTGCGGTTTCAGTCACGATGATTTAGTTCATAGTTTAGCAACTTGTTCACTATAAGATGGATCGATACAAACAACCACCTTGCCAACACTTTTACCAGAATGGAGATGTTCAACTGCATCGGCAACAGATTGAAGGCCCAAGAATCTTTTTGGGTCTAGTGCAACCTTAAGCACTCCCATGGAGTAAAGATGAACCAGCCTGTCTAGATGCTGTTGCCACAGGTGTGCGTAATGATTGAGAAAAAATCCAGCCAAAGTTTGGCTTTTTGCCAGAAGTTTCTCACATAGTCCAGCATAATTTAATGGTTTCCATCCCTGTTCTCCTTGATACTGAGAAATCATTCCAATCACAACTAGTCGTCCATAGATTGCTAGTGCATTCAAGCATAGATTTAACATTTGACCACCTACGGACTCATAGATGATATCAACACCTTTGGGGAATTCCTCCTTTAGAACCGTTTTGATATCTTCTGCTTTGTAGTCTATGACTCGATCCGCGCCCAACTCTTTCAAAAGCATTGCCTTCTCTTTACCTCCACAAGTTGCAACTACTGTATTTCCAGCCAATTTTGCAAGCTGGACTGCAAACTGCCCAGTCCCTCCTGCAGCAGCTGTGACAAGAACTACTTTCCCATTATCCATTTGTGCTGCCTTTTCCAGAGAAATTGAAGCAGTGAGTCCAGACGTAAGCATAGCAACGACTTCAGGATCTGGCCTTGCCACGGGAAGGATGTGCTTTGAGGGTACCATTGTGAATTCAGCATAACCTCCAAAAGACATGATTGCAGCCGGAGAGCCAATTTTTAAGTGGCTCACTGAATCACCCACAGCAGCAATTAGCCCCACAGCCTCAAATCCAGCATTAAAAGGAAGACGAGATTGAATGTCCTTGCTGTTTCCACTAAAATAACGACCAGAACTAAAATTCACATCACTTGCATTAACGCCAGCATAAATGATTTTCACAAGGACATGATCTGGTTTAATTGGCAATCTTAATGGCGTCCGCACTATGCTGGTTGCACTACGAAAATTGTGACTCAGAGTGTGTACAATTATTTTCTCAAAGTTCTGAGGGATTTGGAGACTTGATGGGCCGACAAATTGAGATTTTCTACCCAATTTTGAGGGACGCACCAAATATTTTGCTTCTTCCATGGGAGTTGGCCAATATTCCATCCCTCTTCTGTTAGTAATCCATAAACAGGATCCTGCCCTGTTCTCATCGCTAATAAGCTCAAAGGCACCTTTCACTACCATTTCCATGGAAACATAGCCACCCATTTTATCAATTATTTTGGAATCCACTTTCAATGCTAAATCCGTTAGAACAAACTCAGGGCAAAGCACGTTTATCCGAATTCCTTGTTTCTTGTAGGGAGCAAGTGATCTGGTAAATAGAACAACACCCCCTTTGGAACAAGAGTAGATAGGGTCCCCATACATCGGATAGAGTCCTGAAGCAGATCCCATATTTATGATGACGCCAGGCTTCTTTGCAGCTTGCATGGTTTGGATCGCAAGACGAGTACAGTCAACAATAGCAACAAGGTCGACATTGAGAGTGTGCCTCCACGAACGTGAACCATCAGTTTGATCCTTATTAAATGGCACAGGATTATTAATGCCAGCGCTATTAATACAGATATCCAACCCTCCATATGTGGCTACATGGGTCCTAAAAGCAGCAGTCAATTCTCCTCCATTAGTGACGTCACATTTGATAAACACAGCAGATGGGAATTCCAACTTAGAATGGAACTTCGCATTCTCTTTCTCTACAAGAGCTGCAACTTCCTTTCCTCTTTCCTCAGAGTAATCAACAACTGAAACAAATATCCCCTTCTGTGCAAGAGCCAAACTAAGAGCTTTGCCTATTCCAGAAGCACCACCAGTGACAATAGCGGATAGACCTGGCTTAAGCTCCATTTTTCTCAGTGTTT
> Pq97960.2	tair10|AT4G29790.1: unknown protein; BEST Arabidopsis thaliana protein match is: unknown protein (TAIR:AT2G19390.1); Has 538 Blast hits to 357 proteins in 124 species: Archae - 0; Bacteria - 74; Metazoa - 109; Fungi - 58; Plants - 105; Viruses - 2; Other Eukaryotes - 190 (source: NCBI BLink). (E: 2e-25); ppap|D1I4C6: Whole genome shotgun sequence of line PN40024, scaffold_16.assembly12x; Vitis vinifera (Grape) (E:6e-35); gi|CBI27872.3| unnamed protein product [Vitis vinifera] (E:9e-34); pfam|PB001959-Pfam-B_1959 (E:7.1e-22); 
TATAGTGCTTTCACGCAAACCATGCTTGAACCGCTTAAGTTCCTCAGGTGATGAAGAAGTGAGCTTGACTTTTGAAGAACCAGATGGAGAGTCATCTGGTGGAACACCAAATGCAAGACCTGCAAGTCGCTTAAAATCCCCTTGTCGGTTGAATTTATGATCTGCCACCATTTGTTTTGGATCAAACCGCAAACACTGTAAGAAGCTCATCACATCTCCTTGTGTGACAACTGAAGTGCTTCTTGATATGCTTGGAAGAGCTGATAAAATAGGATTTTCCATGTTCTCACGAAAGCTACTTGATCTGTCCAAAGAAGCACGTGCATAGGATCCGCGCTGCCCAGAGGCATATAAGGGCCTATCTGGGCTATCAGAAGACAGATCAAATTTACTAGATGCTGCCATTTCATAAGTTTCCAAACTTCCTCTTTGTTACAAACCAAGTAAAAACAATTGTGCATGACAATATATAGTACTGCAGGACATGAGAGCTACGCTCAAACTCTTAGCGACAGCAACCAAAGCAATAACCTGAGTAGTATTAATTAGTTCAAGCTATGACCAGAGCCAAACCACCAGCTACTGAAAAGCAAGGTCAATACAAGCAACTGGACTAGGACTCATAAATCTTCAACACCCTTCAACTGCAACATAAACT
> Pq50780.1	
CCTTGCCTCCCACGACTATTAGATGAATTGTTTCAAAGCTTTGGAGTCCTATTTCTTGATTATGATGGATGGAGTGGAGATCAAATCAGCATTTTTCTGATTCTGGTGTTCAACAATACTTCTGCCCGACTCATCAGGCGATGATGAATAATCATCTGCTTTATTGGTCTGCATGAGACTCCGACTCAGCTTGGGACTCCCCATTTGGTATTACTGGAGGCCTATCAGCAGTTGACGGCGGTTCAGCAAAATTGGTAGAGGCATCTGATGGTCCAACAGAATCTGGAGTTGCATTTGACAACTCAACAATATCCGTAGGTGCACTAGATGGTTCAACAGAATTTAGAGTTGAACCAGATAGTTCAACAGAACCCGAATTTGCACCAGATAGTTCTAAAGAATCTGGAATAGCTTTGGATGGTTCAGCGGAATCTGCATTGGACGCAGAACCAGTCGTGGGAGGCAAGGC
> Pq65570.3	tair10|AT1G51310.1: transferases;tRNA (5-methylaminomethyl-2-thiouridylate)-methyltransferases (E: 4e-94); ppap|D1H5D3: Whole genome shotgun sequence of line PN40024, scaffold_4.assembly12x; Vitis vinifera (Grape) (E:0.0); gi|CBI16383.3| unnamed protein product [Vitis vinifera] (E:0.0); pfam|PF03054.1-tRNA_Me_trans (E:7.8e-59); kegg|K00566; 
AAATCACAGTCATGAAGACAAGGTTTTACTTTGATCTTTACTGGTTTCCCAAGCTTTGATTTATCTTCCATTCTTGCAATTTCAAGAGCCTTTGCACAAACGGGAAATCCCAAATCGTCCCAGGACTCCAAGATCATGCCAGAGCCGAGGCAGGTTCTCCCATCGTAGAAGGCTGCAAACTGACCAGCTGCCAGGCCCTGATCATCTTCAAATAATTGGACAACCGCTACTTTATCATGACTATTTTCACCATGTTCCATTGTCAAGCTGCAGTCGTAAAAACCAGGACCATGTCGAACCTTGCATTGGAGCCGGTTGATCTGGTTCGGATGCATCCCACTAAGCCATTTCAAGGATCCGACACGAAACAAGTGCCTTCTTTTATCAACTGAATAATAGCTCCTTGATACAAAGACTACATTATGTTTAACATCTTTCTCGACAACATACCAAGGCCCTCCTGAGAGCCGTAAGCCTTGGCGTTGACCAACTGTGTTAAACCAAAAGCCACGGTGTTTTCCTAGGAAATCTCCCGTCTCAGCTTCCAAAATTACTCCTTCTGTCTCCCCAATGTGTCTTTCTACAAATTCGCTAAACTTTATCTTTCCAAGGAAGCATATTCCCTGCGAATCCTTTCTAACCTGATTTGGCAAATCAAAGTTTTTGGCAATTTTGCGGACTGTATCCTAACCTTTGGAACACATCCAAGAGGAAAATAAGCCTTTTAAGCTGAGTCTGAGAGAGATGTGAAAGGAAATATGTTTGATCCTTAACCATATCTTTTGAGAGTTGCAGTACAGAAGGGCCATCTGTTCGATCTGTAAATGGGTGAACGACCTTTGCATAATGTCCAGAAGCAACAAAGTCAAAGCCCATACTACTGATAGCATCCATGAAAGCACCAAACTTTATTCTCGTATTGCAAAGAACATCTGGGTTAGGAGTACGGCCACATCGATACTCTTCAATAATGTAGGAAACCACATTACTCCAATACTCATCTGTCAAATGCACAACTTCCAACGGTACATCAACCTGATTGCAAACAGCTTTAGCATACTTTAGATCTTCTTCCCACGGGCATTCAGACCAAAAGTTTTGAAAGTCTTCTTGGAACCAGATTTTGAGGTAATAGGCAGTGCAGGAATGACCGGCAGCATGGAGGAGGCGAAGGGCAACACTGCTATCAACACCACCGCTGAGAAGAACTGCAATTTTGAGACGCTTATTGGGCATGGAGCAAGATAGGTAAAGGGGGTCAATATCAACATCTG
> Pq71040.3	tair10|AT2G40070.1: BEST Arabidopsis thaliana protein match is: proline-rich family protein (TAIR:AT3G09000.1); Has 35333 Blast hits to 34131 proteins in 2444 species: Archae - 798; Bacteria - 22429; Metazoa - 974; Fungi - 991; Plants - 531; Viruses - 0; Other Eukaryotes - 9610 (source: NCBI BLink). (E: 3e-12); ppap|B9HSQ1: Predicted protein; Populus trichocarpa (Western balsam poplar) (Populus balsamifera subsp. trichocarpa) (E:4e-12); gi|XP_002315162.1| predicted protein [Populus trichocarpa] >gi222864202gbEEF01333.1 predicted protein [Populus trichocarpa] (E:5e-11); 
TGTGCTGGTGTAGCTGACACAAAATCAAATATGGGAGAACTTCCCCTTGTTGATCCAAGTGGAGCATCGAACTCATCCGAGTTCTGAATAAGTAGATTGATCCGCTCCTTCTCCCGTTTCCGCATTTCGAGAAACAACGCAAGTTCTTCTTCCTTCTCTTTCATCGCCGATGCCCTCATTTGCTGCCTCTGCTTCGCCATTGCCGGTTGCATTCCCCTCTCCGGAGCCCTAAAACTCCTATTCATCGTTAAATCTACACTCTTTAAACCCTAAATCCACAATTTATCACCAAATCCAAAGTCCACCGAGCAAAGCCCTAACTTTTCATTCAGAACCTCACAAAATAACGTTTAGCTGCTTTTTCAACCAAAATAAATAGCTCCAGAGAATGGGAGCTCGAATTCGTACAAATCAAACCGCATTTTTCAAATTATTTGTACAAATCGAAAGTTATCACACTTGAACAAACTCAATACAGCTGAAATATAGAGAAAGAACGTTAAATAAATAGAGATAAGAAACAAAAACTCTAAACAATCACCATTGATGGAGAGAGAACTGTTGAGAAAGAAACAATTTGAAGTCT
> Pq215880.1	tair10|AT2G38310.1: PYL4, RCAR10 PYR1-like 4 (E: 2e-57); ppap|B9SL06: Putative uncharacterized protein; Ricinus communis (Castor bean) (E:4e-60); gi|XP_002526675.1| conserved hypothetical protein [Ricinus communis] >gi223533975gbEEF35697.1 conserved hypothetical protein [Ricinus communis] (E:7e-59); pfam|PF10604.3-Polyketide_cyc2 (E:6.6e-11); 
CGTAATCCTAGCCAAAGACTGCAAATTGCACATCACAATTGTATCCGCAAATCCACACGTTTCCTCCTCCGTATTCCCCGCCGGCACATCCACCACGTACGATTCAACCACCACCGTCCCATTTCCGGCCGCCGTAGGGTGGAGCGTGGTGACAGACCGGTAGTTATTCAGCCGGTGATCTCCCCCGACCACACTAAAGCTTATCACGTGCCGTTCGTCGTCTAGAATATCGAGACGCTCCGTGCTGGAACCCGCGGGTAGGCCGGACACCACGTGCACTTCCCGAAGAGTGCCGACATCACCGTCGCCGTCGATCACGTGACAGCTCTTGAGGAACTGTTTGTAGGATTGCGGGTTGTCGAAGCGGCGCACGACGGACCAGACGGTAGGCACGGGGGAGAAATTTGTTCATCGCATGGTG
> Pq129530.2	tair10|AT4G00440.3: Protein of unknown function (DUF3741) (E: 2e-12); ppap|D1J448: Whole genome shotgun sequence of line PN40024, scaffold_46.assembly12x; Vitis vinifera (Grape) (E:5e-36); gi|XP_002274895.1| PREDICTED: hypothetical protein [Vitis vinifera] (E:4e-36); pfam|PF12552.2-DUF3741 (E:1.4e-19); 
AAAAGAAAGCTAAAGCATGTTATGAGGTCCGCTCTTTTCCCATAACATGCTTTAGCTTTCTTTTAATTTCGTGCAAAGAAAATTGGGAAGCATTCCTTTCACTCTGTGGTTTACTATCCATGCTGTGAGAAGATTCCACTCTTGTGCTACTGATGCTTCCAATACCGTTATTTTGAGGAGACGCTGGTCCAGGCTTCAGAATTACAATTCTACTTGAAGGTGTCAATTTTTCAGTGTCCTTCAAAGAATTACTATCCTGTGACTTGCTTCTTCTTCTGAAGAAGCTGCGATGTTTACGAATTATGAGGTCATCTGGTCTTGGTTTACTTGGTTCTTCTTCAAACAAGTTGGATCTTAATAATGAGCCGTCTTTATCTAACTGGGCATCCTCCATGCTTTGAATGTGCTTAACTAACAGCGAGTTTGGATCTTGTAAAAGTTCAAAAAACAATTCCTTGTTTGAACTTAACGTCTGAAGTGCATCCCTAAATTCTTTGGAATGGTGGGTTTTCCCATCTTCTGTGAGATGCTTATCATTACTAAACCTCTGACAGATAAACACCTTAATTGCTGCACCTATTTTTTCTTCAACAACAGAATACACCTGATTCAACTCCATGTTAACATCATCATTCAAATCATGCTTGAAACAACTACCTTTCTGATTTAAT
> Pq93770.3	tair10|AT3G23530.1: Cyclopropane-fatty-acyl-phospholipid synthase (E: 2e-46); ppap|B9HKT3: Predicted protein; Populus trichocarpa (Western balsam poplar) (Populus balsamifera subsp. trichocarpa) (E:3e-48); gi|XP_002311690.1| predicted protein [Populus trichocarpa] >gi222851510gbEEE89057.1 predicted protein [Populus trichocarpa] (E:4e-47); 
TACAGTAAGCCATTGAGGACGACCAAAGAGCTGAAGTAGATGGTGATTGCGGCAAAATGAGAGAACGACATAAGCAGAAAACTCATTACTCCTCTGAAGGGCAGGACCAAATTGATGAACACATTGGAACAAGATAAGCTTTCTGAAATAACTCAGAGTAACCATGTGACTTGATGAAATGACCCAGTGTTTCATTGCGATCAATATCTGGGTTGTTTTCAAGATCTTCAACGTATCTAATAACGTCATCTTTGAACTTAAAAACTTCTCGTAACATTTTCCAAAAGTACAGATTCAATACATTCTTCTTTTGAGAGAACACACTTGACAAACCATTTCGACTTCCCCGCTCACAGCCTTAATATTTTTGGAATACCTCAAACGTTCCAGTACTACCAAGTAATAGGATTTAATCCTAATGTCCTTTATTATAAGCTAAAATAATATGTTACTTGTTACTGAGATACTAAGATCAGCAGGTTAGAGAAGAGCTGGTTAGTAGAGGTTGCCAAATATTAAGTGGTTGCAAGGTACATTCTGTTGCAACAGTTGATGAGGGTGAGTGCTTGACTTCATGTTTTTCCACCTTGTAAATTGACACCTTCCATTTCTCTAGTTTCTTCCTTAATTACTTGCTATAAGCTGTTTAAGTTTAATACAATAGCTGTAGTAGGTTCCATTATATTTTAACTTGAGCACACTATAATTCTACTGAAACATATTTTAACTTGAGCACACTATAATTCTACTGAAAC
> Pq29130.8	tair10|AT2G35940.3: BLH1 BEL1-like homeodomain 1 (E: 5e-19); ppap|A5AWN3: Putative uncharacterized protein; Vitis vinifera (Grape) (E:1e-43); gi|CAN62927.1| hypothetical protein VITISV_029711 [Vitis vinifera] (E:1e-42); pfam|PF07526.5-POX (E:1.1e-23); 
ATATTGAAGAATTCAAAATATTTGAAGCCAACCCTTCAGTTATTGGATGAATTATGTGGTATAACTTGTCCAAATCAAATTGAATCACACGAGGTGTACTCCAATAAGATCTCTGAAGAAGTTGGGGTTTCTTCTGATCAAGCTGTTAATGCGGTTGAAAGCGCGGTAATTGGGGCCAAGGGTGGTGAGTCAGGTGTCTCATCCTCAGCATTTTTCAGTTCAAACGAAATCAGTGGAGAAGCTGGAGGACGAAGCAGCTCTAATGAATGTTATCGGCCCGAGTATCATCAAAAGAAGACAAAGCTATTATATATGCAGGAAGAGGTTTTGCAGAAGGTATAAACAGTATCACCAGCAGATGCAAATGGTGGTTTCATTGTTTGAATCTGTGGCAGGTCTTAGCGCTGCCACCCCCTACATTTCGATGGCTCTGAAGACGGTATCAAGGCACTTTCGCTGCCTAAAACATGCCATAACAGACCAGCTCAGGCACATGGGGAAAGCACTGGGAGAGGATTTGTCATCCCCAACTGCTGGTACGAGTGATACAAGTACTTCACGGGAAAAATTCATTGACCACA
> Pq97950.2	tair10|AT5G39450.1: F-box family protein (E: 7e-48); ppap|B9RRG0: Putative uncharacterized protein; Ricinus communis (Castor bean) (E:4e-65); gi|XP_002516329.1| conserved hypothetical protein [Ricinus communis] >gi223544559gbEEF46076.1 conserved hypothetical protein [Ricinus communis] (E:6e-64); pfam|PB014267-Pfam-B_14267 (E:2e-45); 
GTTTTACCCAGTACTAGGTTTTCATCAATCTTTATCATGTTCAGATTCTGTTATGATTGAAGAATCTGAATCCTAAGCACTTCAGAAATAGATCCTTTTTGTTCCCAATTACTACTTTTTTATTTATATATGCAGGAGCTAACTAACCTGACCCACAAACGGGTCAGAATCTAATCAATATGGGCGATTTGGGGTTCATGGGAGGCTTTGTGGGTGATTGTTTCATGTAATTAATAGTGATTTTTTGTGACTTATTATACTCGTCCTGCTGTAGATTCAAAATTGTTTCATGGTGTTGTACAGTTTATGGATATAAGGCATATATGCCATTAGCATAGCCGTCTTCATAAACCCATTGAGATATTCTACTTTTGCTATGTTGTCTGATCCTTGTGGTTCGATCTTGCTTCTTGCTCTTCCTGATGATGTTTTTGCTCTGGTAACACGGTCTTTAACTCCGAAAGATGTGTGTAATTTATGTCTGTGTTGTCGAAGCCTAAATGTACTTGCAGCCAATGATAAGGTCTGGTTTAACCAATGTGATATGCTCGGGGTTATTTCCCCTCGGGACCTTGTCGAATGGCGAAAGGGAGTTTCATCTTACAAGGCGCTTTGCAGGTTCCTTGTTGGTGTACAGCCATTAATTGGAATTTGGGTTCACCAAAATCCCGAACTGGGGAATGTAGTTTATGTAATGCCAGGTTTTATTTCAATTGTTGGGTGCAGGATCATCCCTCAAGAGCTCGGCCCATTAGGCCTTGCTGATGGTCCAATTTTATGGGCACCAGTGTTTGAAATTTTGAGTGATTTT
> Pq28671.3	gb|GR871629.1: Pq_F_00972 American ginseng Flower cDNA Library Panax quinquefolius cDNA 5', mRNA sequence (E:0.0); tair10|AT4G30690.1: Translation initiation factor 3 protein (E: 8e-60); ppap|D1IT61: RecName: Translation initiation factor IF-3; Vitis vinifera (Grape) (E:4e-66); gi|XP_002276984.1| PREDICTED: hypothetical protein [Vitis vinifera] >gi297743667embCBI36550.3 unnamed protein product [Vitis vinifera] (E:5e-65); pfam|PF00707.16-IF3_C (E:2e-22); PF05198.10-IF3_N (E:1.7e-24); kegg|K02520; 
AGGTAATTTTACAAAACTCTTGAGCTAAACTTCCAAGTTGAATTTCATGTCTTTGCTGTTTTGATGGTTTAAAATAGGTCAGAAAATGTCCGGCTGATAGATGACAAACAAAATATGATTGGAATAGTGTCCAAGGGTGAGGCTCTTCAAAGGGCTGACGATGCTGAACTTGACCTGGTAATATTGTCTCCAGATGCTGATCCTCCAGTTGTCAGGTTGATGGATTACAATAAATTCAAATATGAGCAGCAAAAGAAGAAAAGAGATCAGCAGAAGAAAAGTGCTGCCCATCGCATGGATTTGAAGGAGCTGAAAATGGGTTACAACATTGACGTGCATGACTATTCTGTGCGTTTGAAAGCTGCTCAGAAGTTTTTGAAAGATGGCGACAAGGTCAAGGTTATAGTGAATTTAAAGGGCCGTGAAAGTGACTTCAGGAATAATGCTATCGAGCTTATCCGTCGTTTTCAGAATGACATCGGGGAGCTTGCAGTTGAGGAGAGCAAAAGCTTCAGAGAGAGGAGCATGACTTTAGTATTGGTTCCAAATAAGGCTGTTGTTGTACAGAAAGCTCCAGAATCACCAAAGAAAACAGAGAAGACGGCGTCTGAAGTCTCAGCTGGTGTTTGATTGCGCCAAACACTTTATGATGGCTTTTTTCTAAATCAGGACAATCTTATTCAACTACTAGAATAGATATCTCAGTCTTGTATAGAATGCAGTGTATTAAGGTTTTTTCTTCTTCTTTATCTTAATACAATAGCAGCAGCCATTGTTGGTTCCCATGGTAGCAATAATTAGTTAAATAGTCGTGGGAGGCA
> Pq69530.4	tair10|AT1G55020.1: LOX1, ATLOX1 lipoxygenase 1 (E: 4e-127); ppap|D1ITW2: RecName: Lipoxygenase; EC=1.13.11.12; Vitis vinifera (Grape) (E:5e-148); gi|CBI36801.3| unnamed protein product [Vitis vinifera] (E:8e-147); pfam|PF00305.13-Lipoxygenase (E:9.4e-83); PF01477.17-PLAT (E:7.9e-22); 
CTTGAAGAAGACGAATGCTGACAGGATTCATTCCCGCAAGCATTTCTCTTGCAAATTCTTTATCTGTCCTCCATGCAGACTTATCCCCTTTGATAACTTGTGGCAATGGGTATTTTGCGAGTCCCGCGCCATCAGTGCGAAGGAGTTCCTTTAGCAATTCCAAGGGAATGTGTTCCCTTATATTGTCGAGTAAAGGGCCTTCAGGTAGCTTAATTCCACCTTCATAAAGTTTTAATACATCTTGGAAAGTGTCAAACTCATCAGGAGTGCTGTCACATAGAGCCTCAAACTCCGGGAGAAGGAACTGAACAATGGATTTAAGGGCATAAGCAAGGAAATCCGACAGCTTCAAGTGTCCGAATCGTTCATCTCTAGGCACATAAATGTTTAGGCTCATAACAAGGGGTAACCTGCTCTCAGTTTTAGGATCTTCCTTTGTTGATGGCCTGCCTGTCCTTCCTCTTCGAGGATATGGGTACTCAGAGGAGCCCCCAAGTACTGGACGAGCATACTTTGGATCCTTATCAGGATCTCCCAAGTCATTGTAATATGCATAATCGTATACCCTGTCCCATTCCTCGAGCTTTCCAGTTCCATTTCCTCTCAAGTTCACCAAGTCTTCTTTTCTGTATTCAAGTAATGGCGCCGGCGTTTCACTAGGAAGATATGTCTTATTTGAGAAGAAAACGCGATCTGTTGTATACTTGTTAGCTGGGTAGACCCAAGAATTGCAGATAAAATGGATGTGACCCTGGCCGGGAACATCTGCTAGTGTAAGCGTCCTAAGGTAGAATTCACTATGATGAAGATTTCTTATGATAAATGCCCCTGGAACTCCAATGTCTTCCTCCCAATCAAAGGTGACATCAAAACCGGATTCGCCTGCATTTAGAGGGGTGATTGTTGTGATCCAATCTTCCAAATATGCAGGACTTCCAAGTTTCCCTCGCACCCCATTCTCTGCAAAAGCAAAAAACAGGCTTGGATTTGGATCCTTGATT
> Pq34900.4	
GTTCTATAATTTTCAATGTTTTATTACACACACAAGTTTGAATATCAATGAATTAAATAAATGTCATGTTACAACAAACAAAACAAAATGCTTCCAATAATTAAAAACAAAAGCATTTAGTTGGTAGTAAAATACTACTACACAAGCAACCCAAGGAGATTATTCTGCACTAGTTACATCTTGGGAAGATTGGTAAATACCTATATGACCATGATGCTTCAAGCCAGGCGGTACTAAATGATAAGAGTAGCAGCAAACTTGTCCTGCACAGCTACAGAGCCAGTCTTGCTCCATGACACACAGAATTCACCTTGTCAAAATA
> Pq67160.2	tair10|AT2G27810.1: ATNAT12, NAT12 nucleobase-ascorbate transporter 12 (E: 3e-110); ppap|D1H7D1: Whole genome shotgun sequence of line PN40024, scaffold_61.assembly12x; Vitis vinifera (Grape) (E:4e-119); gi|CBI17081.3| unnamed protein product [Vitis vinifera] (E:6e-118); pfam|PF00860.14-Xan_ur_permease (E:5.4e-33); 
ATTTTAAGATACAACAGAGCATATTCCAACAGATCCTCCAATGTACACAAATAACTCATCTCTAAGAAACCTATCATCTCAAGAAGTCACATGGTGTAAAGGAAAAAGAAAAAGAAAAGAGTTATACAAACTACCACCTCCGCGTACCTGTACTCCGTTGGAGTTGGACTTGTTCTTCAATCCTGTTGATGACTTTGAAGATAATATGATGATGATATCTTAAACTCCGACCCATTTGACCCATCTGAAAGCCTTCCCAACTCTGAAAGGTAACTCGTAGTCTTTAGCAACAGCAGGCTCCCTACGTGCAGCATCGGCTTCAGACCACACGTAAACTCCTCGTTCTTGCCGACTGCCTGGTACAGTGTTGTCCAGGACTACCGCTACTAGAAATGCAATCACCATGTGAAGTGAGAGCAATGTGTTCATGACATAGTTTAGCCCTCCAAATTTGGTGCGGAAAGGACCATGAGAAGCCACAGAGTATGGTTGAAAGTAACTTGGAACAGACAAGTTGCTATTTGGAGAGAGACCGTATTGCTGAAAGTAAGCTGGTACTGAGAGGGAGAAAAACAAAGATAATCCGACTATGATAATGTTCCTGGAGCTTCCAGCCTCGCTGTAACGTAGATTTGACAAGCCCAATGCTGCAAGCATTGCCCACATAAAGCACAGTAAAGCTGCAACCATGACTTCAGGAATTAAAGCAATAAATCCTCCAACTTTACCTATGAGAGACAAGACAATCAGAACACATGCACCCAATTCAACTGCTCTGCGGCTTCCCATTTTTGTAACAGCAATAGTATGCACATTTTCGGTTAGCGTCGTGGACCCAGTTCCGGTGCCCCATAGACCAGCTAAGACGCTAGAAAGACCTTCAAGACCAATTCCTCGACTTAGAACACCTGGAGTTGGAGGTCTGGATGCAACCAACAATGATGATGCATGGTATGACCCAACTGAATCAACAGATGAAATTATGGACACCACACACATTACAAGAGCCATTTTCCAGCTGAAGAC
> Pq35240.1	gb|GR873505.1: Pq_R_00988 American ginseng Root cDNA Library Panax quinquefolius cDNA 5', mRNA sequence (E:2e-22); gi|CAJ30046.1| hypothetical protein mgI388 [Magnetospirillum gryphiswaldense MSR-1] (E:1e-18); 
CCTTATCCCGAAGTTACGGAGGTAAATTGCCGAGTTCCTTCAACATAGTTCTCTCAAGCGCCTTGGTATACTCTACCAGTCCACCTGTGTCGGTTTCGGGTACGGTCTAATGTGGAGGCTATTTCCTGGAACCTCTTCGAGGCCCGACCAATCCAATAAGGTCAGACAACATACGAGATTCGTCACCATCCACTGGCTGCAGAATATTCACTGCATTCCCATCGACTACGCCTTTCGGCCTCGCCTTAGGGACCGGCTAACCCTGCGAAGATTAACTTTACGCAGGAACCCTTGGACTTTCGGCGACACTGTCTTTCACAGTGTTTGTCGTTACTCATGCCAGCATTCGCACTTCTGATACCTC
> Pq172120.1	tair10|AT2G22780.1: PMDH1 peroxisomal NAD-malate dehydrogenase 1 (E: 2e-52); ppap|D1I7R6: RecName: Malate dehydrogenase; EC=1.1.1.37; Vitis vinifera (Grape) (E:1e-55); gi|CBI29427.3| unnamed protein product [Vitis vinifera] (E:1e-54); pfam|PF02866.1-Ldh_1_C (E:8.8e-30); 
CTCTTCTATCTCAGGTGAAGCCTCCATGTTCTTTCACCTCAGAAGAAACTATCTATCTCACATCTCGTATTCAAAATGGTGGAACTGAAGTTGTTGAGGCAAAAGCTGGGTCAGGTTCCGCTACTCTTTCAATGGCATATGCTGCTGTAAAATTTGCGGATGCCTGTTTGCGGGGCTTGAGAGGAGACGCTGGCATCGTACAATGTTCGTTTGTGCCTTCTCAGGTGACTGAACTTCCTTTCTTTGCATCAAAGGTGCGTCTTGGCCGTAATGGAGTTGAGGAGATACACCCTCTTGGTCCTTTGAATGAATATGAAAGGGCTGGTTTGGAGAAGACAAAGACAGAGTTAGCTGCAAGCATTGAAAAGGGTTTTGCCTTCGCCAGAAACTGAGTATGTGTTCCCAGAAAGATTTTTAACCTCTTACATCTTAAGTCAAAGTTCCTGGAAATATATAAGTGTTGGCATCTGTTGTATTAAATCTGGATCAAAGTGAGGTAACTTACACGTAATTGAAGTAGTCCAGCAGATAGAGAAGGTAGGAAAAGAAAAGAAGAGAAAAAGGGGTGGGGTGGGGATGAAATAAAGTTCTAAAGTCTTTTAGACCAAAAAGACGAAACTATGGGAATGCTTTTACAGGTTCAGTTAGAA
> Pq205400.1	
TTTCTTGTTTTGAACTGAGGGGAACTTGTTTTCATACATTGGGATAGTGAAGATATATACAGTAAAATCTATGCACTTAAAACTATTTTTAATAATTTTAACTTTATATTAAAACAAAGACTACAAAATTTCAGTAGACATGCAAAGATGACAGTGTTTTAGGACACGAGGCATCTAACAAGGCGACAACCTCCAAAGAATTGGTATGAGTATAGTTACTGGTGTCTAACATCACGACAACCTCCAAAGAACTTGTTGTGCTTATCACTATAGGCCTAACAAGTATGTAAGCCTTTAGAAGTTTAGATCGACGTATGCGTCAAAAATGCCAAAAAATGTATTTTAAATAAGCATATATGTACATGCTGAAAGTGCCAAAAGTGAAAATTTGACTAAGATATGAGTGTTCTTGTTGCATATATCTACAAAGTACAAACCACAGTTTATGGTGACGTTATGTAAAACAGCTAATTTACTTTCAATCCTTTTTACACTTGGAACTCAGACATGTTACTTTGACAATGTTGTATGCATCTGTGCTCCAGATTTCTTTTCA
> Pq18970.11	tair10|AT1G60900.1: U2 snRNP auxilliary factor, large subunit, splicing factor (E: 1e-94); ppap|D1H8P7: Whole genome shotgun sequence of line PN40024, scaffold_23.assembly12x; Vitis vinifera (Grape) (E:9e-105); gi|CBI17547.3| unnamed protein product [Vitis vinifera] (E:1e-103); pfam|PF00076.16-RRM_1 (E:2.6e-13); 
CGCGCAAAGGACCAAAAGACTCGAGCAGTTCCCTAATTTGTGCCTCTGTGAAATAGTAGGGGAGCCCGCCGACAAAAATACGATCAGGACCTTCAAGCCCACCAGCAGAACCAGGTGTGAGCCCAACAGCACCAAGATTCAGGTTAGGATTAGGCTGGCTTGGACCAAGAGTTGTAGCCAGTGAGGGATTGTAATCACTTGGTCTCCTAACCTTTACTGGCGCTCCCTCAAAGATAATGTCATCTAATGCCATTGCATTACTGGCCTCCTCAACAGATCTCATCTCCACAAAAGCAAACTTCTTTTCATGGTTTATATAAACATTGACAACAGCATCCCCTGGACCAGCAGTGTTTCCGCCAATTGCAGACATAACATGACTGAAGAAGGTTGCCACAGACTGTTCATTTGCAGTAGGAGGAAGCCCACCAACATAAACCCGCCGAGCATGTCTAGTAGCCTGCTGAGTCATTGCCTGAACTGGCATAACAGGAAGAGCTCCAAACTGTCCAGATGCTAATGATGGAAACATGTTTGGAAACATTCCAGGAATGGCTGGGGTGGTACCAGGAATCTGACCAAAACAGGCAATTCCCAGTTGAAGACGACCCATCAAACCGGTGCACTGATTCTCTCTTGTGCATAAAAGCTACAGATGTCGGCTCACGCCCATTGCACAGTGGGGCTAGTAGCCCAACATTG
> Pq127850.2	tair10|ATMG01320.1: NAD2B, NAD2.2, NAD2 NADH dehydrogenase 2B (E: 1e-21); ppap|A5AZW9: Putative uncharacterized protein; Vitis vinifera (Grape) (E:2e-61); gi|XP_002273583.1| PREDICTED: similar to At2g07733 [Vitis vinifera] (E:2e-63); 
ACCTATCCTGTACTCGAGAAGGTCCCTCAGTTCCTCGGCCTCGAGGTGCATTTAGTTGTCTTACATGAGACTCGGGATATTCCCCACTCCATGGCATGACACCTTTCGCTCATCCATTCCGCCCGCCCGTCCAGACGCGGCGCCCTTTTTCATTATCATCTACCGCCCTTTCTTTCCTCCCGGCTATTCACGCACGAAGATCGTCGTATGTATGCTCGACTTCGGTTGGCGGTGCTATAGGTAGGAGTACCTTATGGCAGGATCAGTCACCCGGGCAAACCAACCCTCCTCCAAGAAGAATTGTGCTATACCCCCCCCCGATCCCTATAGAGCGAAAGAGCTGCCTGGTGATCCCTAGGTTGCAGCACGTTCGGTCGTTAACTCCTCGCGCCGCTGCCGCCGTTTCTAGGACCGACCGACGCCTCACCTGCACAGGTACCTACGTAGTGTCGGTCGCACATTCAACATAGCGTTCGGACTCATGTGCCTTCCAGAACCAGGGGTCTTCGAGCCTGCTGCGTACGATTAGCCAGCCTTGCGGCGGCAAAAGGATTAGACGTTCCCCCATGCTACGGTTCCCTGCGGTCCGAACCCGGTGCCGCATTAGGTTAGGGAGCTGGGCGATAATAGCTGCTCCGCTTCCCAAAGCGCGCTGCCCTCCTAGGCGCGCAACACTAAGTAATCCAAGCCAACCCACATTACTGACTAACGGTGGATAATCATATTTCTTAGACGTACTAAATACAACTCCATGAATGAGCAAAATGAAGGTTGCATTAATGATAAAGATCTCTGGGAAAACCGCTAAAAAAAGATTGAACATGTGGGAGGATCCGAACGAATTCTGCTTTCATTTCCCCCGTCAGGAGCACTGAGTTACTGTAGTTACGGTCTTCCGCAGGCAGGCTGCACTCTAGGCGGCTAGGAAGGCTCGCTAGACCAGCAGCAAGACCAACAATGAATGTGTAATGATGGTGATTCCACACCAGGCTCAATAAAGAATTGAATGT
> Pq182690.1	tair10|AT1G69830.1: ATAMY3, AMY3 alpha-amylase-like 3 (E: 4e-80); ppap|D1HJ84: Whole genome shotgun sequence of line PN40024, scaffold_68.assembly12x; Vitis vinifera (Grape) (E:1e-123); gi|CBI21221.3| unnamed protein product [Vitis vinifera] (E:2e-122); pfam|PF00128.18-Alpha-amylase (E:1.5e-13); 
GCTCTTCAACGAAAGACCATTCAGTGGCAGAGGACTCCAGAACAAACAAAATTAGAGCCAGGAACCGGTACTGGACGAGAGATTGTGTTTCAAGGTTTCAATTGGGAAAGCTGCAGAAGACAGTGGTACCTTGAGCTGGCTCCTAAAGCTGCTGATTTATCTCGCTGTGGTATAACAGCAGTGTGGTTCCCACCACCAACCGAATCTGTTGCTCCACAAGGTTATATGCCTTCTGACCTCTACAATTTGAACTCAGCATATGGTTCTGTAGAAGAGCTGAAATATTGTATAGAGGAAATGCATAATCAAGATCTTCTGGCCTTGGGAGATGTTGTACTAAACCATCGATGCGCTCATAAGCAGAGTCCAAATGGTGTGTGGAACATTTTTGGTGGCAAGCTTGCATGGGGACCTGACGCTATTGTGTGCGATGATCCAAATTTCCAGGGGCGTGGAAATCCTTCAAGTGGTGATATCTTTCATGCAGCACCAAACATTGATCATTCCCAGGATTTTGTACGAAGAGATGTAAAAGAGTGGTTAAATTGGCTCCGAAATGATATTGGTTTCGATGGGTGGCGCCTCGACTTTGTGAGAGGGTTCTCAGGTGGATACGTTAAAGAGTACATAGAAGCTTCAAATCCTGCATTTGCTA
> Pq58120.4	tair10|AT2G22360.1: DNAJ heat shock family protein (E: 3e-159); ppap|B9T7J3: Chaperone protein DNAj, putative; Ricinus communis (Castor bean) (E:3e-165); gi|XP_002534212.1| chaperone protein DNAj, putative [Ricinus communis] >gi223525697gbEEF28168.1 chaperone protein DNAj, putative [Ricinus communis] (E:5e-164); pfam|PF00226.25-DnaJ (E:4.2e-22); PF01556.12-DnaJ_C (E:3e-28); PF00684.13-DnaJ_CXXCXGXG (E:1.6e-13); kegg|K03686; 
TGCCTTGCCTCCCACGACTCGCATGGTAACCTGGGTAACCATATATATTTACACTTCTAAGTTTTGAATAATATATGTTGAACAGATAAACAAAGGTTAAATTCCAGAACAAATTGCAAAGTCTACCTATAGTTCTTTCTCATAGCTTTAATTGTATGTATAATACATATAACAATCTACCAAAAAAGTCCCCTGGAGTACAATGCAGCGCATGCATAGCAACGAGTGATCAGTAATGAAAATTGCCGCTGATGTTTTTCAGCAATAAAGCCACATCACTCAAAACCAGAAGAGAGACAAATTCCTGATCAACAAGATAAAAGGCCACCCACCCACTATCTCCTACTGTTGAGAGCTTTGCCCTTGTTAAGGTTGGAAAGTTCTTCAATGAGCTTCTTCTCCTCGCTGCTTAACCGTTTGGGTATCTCAACTTGCACTCTCACTAGCTGATCACCTCTCATGTTGTTTTTGTTTAGAAAAGGCACACCTTTTTTCGCCATCACCAGCGTTGTCCCCGGTTGGGTACCAGCTGGAATCTTCAAATCTACCATTCCATCAACCGTGGGAACCTTCATTGTTGTTCCTAAAATAGCATCAATGTAGGAAACCTTGCAAGTGTAAAGAATACTGGTGTCATCACGTTTCAGTACCGGGTCAGGAATAACATCAATGATCACAAATAGATCTCCTGGAGGTCCGCCTCTCTTTCCTGCATTACCTTCTGACCGGACCCTCAAACGACTCCCACCATCTACCCCAGCAGGAACTTTCAGGCTAATCCTCTTGGACTTCCTCACTCGCCCGTCCCCATTACACGTGTTGCAAGGAGTTGAAATCTCCCCGGTCCCACCACAAGAAGAGCAGGTCATTACCTGCTGGAAGACACCCAATGGGGTTCTAGCCGATGAGACTACTTGCCCTTGCCCGCCACAAGTGCTACATCTGGATGGATTTGTCCCTGGTTTTGCCCCTGAACCATTACATGTGCCACAGCTCTCAAGCCGAGTTATTTCGATCTCCTTTTCAACCCCAAATACAGCTTCTTTAAAATTCAAAACCAGATTGTAGATCTGGTCTTCACCTTCTGTGGCCCTATTACGCGAACCTCTTCCTCCCATGCCCCCCATACCACCCATGCCACCCAGGCCATCAAATAATGACTCGAAAAGATCAAAGGGATTGCTGAAATCCCCTGTGCCCATTCCAGCACCTTTAAGCCCAGCCTCCCCATACCTATCATATATGGAACGTTTCTCATCGTCCGATAAAACCTCATAAGCATTGCTAATCTCCTTAAATTTTGCTTCTGCTCCAGGTTCTTTGTTCACATCAGGGTGGTAACTCCTAGCAAGCTTCCGGTAAGCCTTAGGGATAGTAAACCTCATATTAACTAGGACTGCCATGTGATAAGCCCAAACAACAGTGAAAATCAACTAGCTTCAGCAATTCTACTAGTGCCCAACACTCTTAATTTCTGATTTGCTGGAATTTTTTGATACACCAAGGACAGCATAGTAATCACTATCAGCTCTAACAATGAGACGAGCTCCCCTGCGATAACATGGACTCTTAAATGGCCCGGAATTAAATAGTGTTTGCAAGGAATC
> Pq202060.1	tair10|AT5G47850.1: CCR4 CRINKLY4 related 4 (E: 1e-24); ppap|Q9FUK3: Cytokinin-regulated kinase 1; Nicotiana tabacum (Common tobacco) (E:3e-42); gi|AAG25966.1|AF302082_1 cytokinin-regulated kinase 1 [Nicotiana tabacum] (E:5e-41); 
CTTGCCTCCCACGACTAAATTTCTTCTTCTAATCAACAATTCTCACAGCTTAAATGTACTAGTTTCCCCCAAGGAAATCAAATTCCTCTCAGTTCATCAAACACTTCCTTCGCCGGGATTGTGGGTGGAAATGGGTTCTTATGCGCTTTAACTACTTCATCCTCAATCATGGTTTGTTGGAGATTCTCTCCTAATGGTACGATAACTTCGTATAAAAGGATTTATCATGGTCCGGCTCTGAGTGAAATTGATGCCGGGTACTCCCATATTTGTGGTCTTGTAGCTGGGACTAATCGGCTCCAGTGCTGGCAATGGAGAAGATTCAATTCCACCCAAAACCATTTTGTTTCCAGCATTGCTGTTGGGAAAAATTTTGTTTGTGGGTTGTTGAAATTCGGGAAAATTCAATGCCAAGGAAATTATAGTAGTGTCACTAATGGCGAAATCCAGCTGCAACAACACT
> Pq20000.2	tair10|AT4G12710.1: ARM repeat superfamily protein (E: 4e-89); ppap|D1I510: Whole genome shotgun sequence of line PN40024, scaffold_57.assembly12x; Vitis vinifera (Grape) (E:2e-113); gi|CBI28471.3| unnamed protein product [Vitis vinifera] (E:3e-112); pfam|PF00514.17-Arm (E:4.4e-16); 
CTTGCCTCCCACGACTATTAACTATTAGTTGTAACTGTTTTTACTTCATTTCATGGCTTGTGTTTGTTCTATCATTCAATGTATAATATTTTATTCTTCTCAACGAATTCCTTTCGATGAGAGTAGGATATCGTGACGAACTCAAACGTATAGTAGGATAGTGGGTCAAGAATGAGAGCAAGGTCCAGAGCATCAAGCACTTCTTTATATGTCACTTCTTTAGCTAACCCCTTGGGGGTTTGTCGCTTGTGATTTTGAAGCACTAAATATAGCCTTCATAGTTTATGCATTTGCGGAAAGAAACAATTGCTAGTTAAACTAATAACTACATTAAAAGCACTTGTGAAAAAAATAGTAAATACATCAAAAGACAAACCCAAGGGGTTAGCTTAAGGGATAGTGATCTACTGATAGTGATCATAGTGACACGTGTCTTTCAAGGCATAGGTCATAGGCACATGGAATGTCCTTTCCTGTTTTTCTTCTCCATAATAGAGTAATATTTGATTCTATCAAAAAAGGTGTTAACTGGCCAATATTAAAGGTTGGTTGGCTACTCATTGTGGCTGTATCTCATTTACTCCTTTCCACATATGACTCAAAGAAACAAGGTCAGCATAGCTACATCTGGTGCCATCCCTCCTCTTGTGGACCTCCTGAAATTCCAGACTAGCAATTTGAGAGAATTAGCAACTGCTGCAATTTTGACACTGTCATCTGCTCCACCCAACAAACCAACCATAGCATCTTCAGGAGCTGCACCTCTTCTTGTGCAGATCCTCAGCTCTGGAAGTGTTCAAGGAAGAGTTGACGCTGTTACAGCCCTCCACAACCTCTCCACCTGTGAAGAAGTGCCTGCTCTGGTTCTTGATGCTAGAGCAGTTCCTCCTCTCATCAACCTCCTCAAAGAATGCAAGAAGTACTCCAAGTTTGCTGAGAAAACTACTGCGCTACTTGAAATCCTTTCTATGTCCGAGGAAGGTAGAACAGCAATTACAGATGCAGATGGTGGGATACTGACCCTAGTAGAGTCAGTCGAAGATGGATCCCTTGTTAGCACAGAACATGCAGTTGGAGCTTTACTTGCATTGTGCCGGAGCTGCCGAAGTAAATACCGCGAACTCATTCTCAAAGAAGGTGCAATACCAGGACTTTTACAGCTAACTGTAGAGGGTACACCTGAAGCTCAGCATCGAGCGCGAACACTCCTGGACTTGCTTAGAGACTCTCCTCCAGAGAAGATACTAGCTTCCTCTGTTTTGGAGAGAATAGTTTATGACATTGCGGCACGGGCAGACGGATCAGATAAAGCTGTCGAAACTGCCAAGAGATTATTGCAAGACATGGTTCAGAGAAGTATGGAGCTCAGCATGAGCCGCATCCAGCTCAGGGCTGCATCTTGTACTCCTTCCGAGGTTCCATCTGTTTGAGGGATTCTTCTTGATTCAAGGAGGTATACATGAAGACCTAAAAAGGTCTTGTGGCTGCATCAGCTGCATAACTTTAGTACACTGATAACTGATCAGTACTTTTAGGGCCCTGTGAGGTGATTTTTGTGAGCTTATATTGGGCACTGTTTCAACTTTTATTTAACATGCATCTTGTAAAGGTTTTTACATGTATATTTTTTCTTAATTTTAGCAGTAGAAAGCCAAGGGTGTGCTGATTGGAATATACTACTCCATTTTCTCACCGGCTTAGCTGTTATTACCTGCAGATAATGATTGTTTCTTTTGTCTAAGGTGTCAAAAATT
> Pq910.1	gb|GR873234.1: Pq_R_00717 American ginseng Root cDNA Library Panax quinquefolius cDNA 5', mRNA sequence (E:1e-56); tair10|AT2G09990.1: Ribosomal protein S5 domain 2-like superfamily protein (E: 3e-69); ppap|Q9M5L1: 40S ribosomal protein S16; Euphorbia esula (Leafy spurge) (E:1e-71); gi|XP_002300225.1| predicted protein [Populus trichocarpa] >gi118481666gbABK92774.1 unknown [Populus trichocarpa] >gi118483691gbABK93739.1 unknown [Populus trichocarpa] >gi118487129gbABK95393.1 unknown [Populus trichocarpa] >gi222847483gbEEE85030.1 predicted protein [Populus trichocarpa] (E:2e-70); pfam|PF00380.13-Ribosomal_S9 (E:1.2e-35); kegg|K02960; 
TTTGATTATGTGTTGTCTCTGTATTTCTTTTGAACAGTCCAATGTCTCTGTTCCGTCTATCTCGAGCTTATCGTAGGTTTCAATCCTCTGCCCTCTCCATCTCAGTCATCCAATCTATCTTATTCCATCAATCGCCTCCGAAGCATTCTTTAGGTTTAGGGTCCTGAAGACTTCACAGGAGCAAAACCAACCATGGCTACAGCCCCAACCGATTCCGTCCAATGTTTTGGCCGTAAGAAGACCGCCGTTGCCGTGACACACTGCAAGCGCGGCCGTGGATTGATCAAGATCAATGGTGTGCCGATCGAGCTCGTCCAGCCGGAAATCCTCCGCTACAAAGCCTTCGAGCCGATCCTCCTCCTCGGTCGCCACCGTTTCGCCGACGTCGACATGAGGATCCGCGTCAAGGGTGGAGGTCACACCTCTCAGATCTACGCCATCCGCCAGAGCATTTCAAAGGCACTCGTCGCGTTCTACCAGAAGTACGTTGATGAGCAACAGAAGAAGGAGATCAAGGACATCCTTGTTAGGTATGACCGGACTCTGCTTGTCGCCGATCCGAGGAGGTGCGAGCCGAAGAAGTTTGGTGGACGTGGTGCTCGTGCTAGGTTCCAGAAATCTTACCGTTGAGAGCTTTATTATGTTAGTATTGAGTTACTTTACCTATCAATGTTTTGTTGTTTCCTTACGTATTATAGACCTGAAATGAAATCTTATTAGAGGTTTTCTTGGAAACCTTAGATTATGGTTTTGAGTTATTAAAGCTTTGAATTTAAAACTTTGGAGTTAATTATTGATATTTTTTGTTATATATCATGAATTGTTATTGTTGTTTAAAAAAAAACTAGCAATTAGGAAACTAAACTATTAAAAACACCGCAATTGTCCCATTTGGACAAATTAATCAAACAGTCATCCAAATTAAATCTTATTTTTCAGTCGTGGGAGGCAAG
> Pq115010.1	tair10|AT5G59250.1: Major facilitator superfamily protein (E: 9e-107); ppap|B9S3F0: Sugar transporter, putative; EC=1.3.1.74; Ricinus communis (Castor bean) (E:1e-110); gi|XP_002520519.1| sugar transporter, putative [Ricinus communis] >gi223540361gbEEF41932.1 sugar transporter, putative [Ricinus communis] (E:2e-109); pfam|PF00083.18-Sugar_tr (E:2.5e-45); 
GGCAGACCTGCTTCTGACAAAGTTTCTGAAAAACAAATTGATGACACGCTTGATTCACTGAAATCTCAATATAATCAGGAATCCGAGGGGAGTTTCTTAGAGGTGGTTCAGGGGCCAAGTCTGAAAGCGTTCATAATTGGTGGAGGTTTAGTCCTTTTTCAACAGATAACTGGGCAACCAAGTGTTTTATATTATGCAGGTTCAATCCTTCAGACTGCTGGATTCTCTGCGGCTTCTGATGCAACACGAGTTTCAGTAATTATTGGTGTCTTTAAGTTGCTGATGACAGGAATTGCTGTACTAAAAGTTGATGATCTCGGTAGAAAACCTTTGCTGATTGGAGGTGTCAGTGGAATTGCCATTTCGCTGTTTCTCCTTTCAGCTTATTTTAAAATCCTTGGAGGGTTCCCTGCTATTGCTGTAATTGCTCTTCTTCTTTATGTTGGTTCCTACCAGGTATCCTTTGGACCTATTAGTTGGCTTATGGTATCAGAGATATTCCCACTTCGCACTAGAGGGAAAGGCATTAGTCTTGCCGTTCTTACAAACTTTGGTTCAAATGCCATTGTGACCTTTGCCTTTTCACCATTGAAGGAACTTCTCGGTGCTGCAAACCTTTTCATCCTTTTTGGAGTAATTGCTTTGATATCACTCGTGTTCGTAGTACTCTATGTCCCGGAGACAAAGGGTTTGACCCTAGAAGAAATTGAAACAAAAATTTTGAAGTAAAAGCTAATCGTGCAGAGCTATAAATACGAGCTTCCAGTCCCCCAGATTCAGTCAAGCAGAAAACTTATTTCTCCGCAGCATCTGAAGTTCTCTAGGCCTAAATGTTCATTAATCCGGTAAACTAGCTATGTGAATATTATTCCTCTTTATAGCAAATATACACCAAAACTCTAGTAGTATTTGTTGACTGCTTGTTTTGATTTGGTTCGAGCTGTTGAGCTGGAATGCTGTGCTTTTGGCAAATTTTATGGCGAACTCGA
> Pq9220.1	tair10|AT4G14800.1: PBD2 20S proteasome beta subunit D2 (E: 3e-52); ppap|Q93X32: Putative beta4 proteasome subunit; Nicotiana tabacum (Common tobacco) (E:6e-57); gi|CAC43325.1| putative beta4 proteasome subunit [Nicotiana tabacum] (E:1e-55); pfam|PF00227.1-Proteasome (E:9e-21); kegg|K02734; 
AAGTATGCACCGTACCCAAAGGCTGCCTTGTCTACTTTGTGAAGTGTGGCAATGTAATCAATGAAAAATAGAGAAGGGCCCGTTTCCTTGTCATAGCCAGCAAGGACTATGTTCACCATGTATGGACTCTTACGCAAGGCAGTGGCAAGCTCCCCACGAGTGAAATTAGCTGCAGCAGCAGTAGTCAGAGGGATCCCGTTGCGGAACTGATACAAAGCCACATTCTTTTGAATGAACTCGGTAAACTGAGCTCTGTCACCGGCTTCGCCACTAGCGCCCATGAGCTTGTGAGAATCGAGAAGCATGATTTTGTCCTCATCGGATTTGTGGACCAGTATACTGTGCACCGCCGAT
> Pq52280.1	
CTTTGGCCCGTAGTGCAAAGATGACCTGTTGTTGAATATCTTTTGGCCTGTAGTGCAAAGATGAATATTTGATTCCAGATGTATATTGATTGATGTTACAGGGATAAAATAATGATGATGGACTTTTAAATTCATAGATTATAGTAGATTTCATTCTCTACGTAACTTATCTATGAATTATTATTTCCGCTGCGAATATTGATCTGAAACTTGTTGTCTATTGTATTCTATCAGATTTTTCCCTGTTGGAGACTAACGATAATTTGTTGTATATTATCTTAGTCATAATATTCTTTACTGGGCTAGTTGAGCTCACCC
> Pq47330.1	gb|GR872928.1: Pq_R_00411 American ginseng Root cDNA Library Panax quinquefolius cDNA 5', mRNA sequence (E:6e-54); 
TGTACTACTACTACTGCTACTGCTACATATATTCTTTATATGCAGCTTGGGGTTTGATAAGAGTAAATTAATTGTATCAAGAGCTGAAAGAATGTTGGTTAACCACTGGTCTGGTCTCTCTTTGGTTTGTAACATTCAAAGGGTGTTTATAACTGCCTTTAATACTATATTAATGTACGCACCTCTTTTGTATTGCGACTTTCTACTGGTTTTCTATTTCATATACTAATATTTAAGAACATGAAACTATACTGGGACACAGACTACTGCCGAGACATCTCCACCGCGTGGACCAACTTTGACAATAAACTGCTGCATTGAGTCCCCAAAATTTTTGTACCAAAACTAAAGTATAAATAAATATCCCAAAATGGAAGGGAGAAATATGATGACTAAATCCCTCGTGCCC
> Pq28850.1	gb|GR874135.1: Pq_R_01618 American ginseng Root cDNA Library Panax quinquefolius cDNA 5', mRNA sequence (E:0.0); tair10|AT1G76010.1: Alba DNA/RNA-binding protein (E: 1e-48); ppap|D1HAM4: Whole genome shotgun sequence of line PN40024, scaffold_72.assembly12x; Vitis vinifera (Grape) (E:1e-68); gi|XP_002264932.1| PREDICTED: hypothetical protein [Vitis vinifera] >gi296081198embCBI18224.3 unnamed protein product [Vitis vinifera] (E:2e-67); pfam|PF01918.15-Alba (E:4.6e-15); 
GTGCAATTTCAAAATTAAGAATGAAAGAATGTACTGCTCTATTATTTCTAAAAAAGAGTTTACAGCTTCTGAATTTCTGTCAACATTAAAATAATAATCCTACCTTTAGCTATCAAAAACATACCCACCACGCACGCAACTGTAGCAGATCACTACAACTACTATACCTAGAGATTTATGACTGGAATTCACTTTTTCTGTTTTTAATTTTAATCTGCAATACGACATAACAGCGAGCAGGCATCCAAATTTTCGATTTAAACCACATCCTATATCTCACTAGTCTAGGCTCTCAGGCAGCTACCTGGACTGGACCATCTGACCTGAAATCACGCCCGCGTCCACCTCCACGCCCGCGTCCACCTCCTCTGCCCCTCCCACGACCACGCCCGCGGCCTTGAGCAGGCACTACACCTGAACCACCATAGTCGTTGTAACCACCAAACTCTTGTTGAATTTCCCCACCACCATAGCCTCTTCCACGTCCACGATAACCGCGTCCTCTTCCACGTCCTCGAACCCTTCCACCATAACCACGCCCACCATCCCAGCCACCATAACCACGCCCACTATCCCAGCCACCATATCCGCGTCCACCTTCCCAGCCACCATCTCCATTGTACTCAACCACTCCATTGCTATTACTTCCTCTGCCTCTGCCCCTTCCACGACCACCACGACCTCTCCCTCGCATGCTAGGAGAGCCCTCTCCTTCATATTCATATTCGTTCAATGGTTTCACTTGATCAACCGGAATAGGTTGTTGGTACCCTGGAGATGATGTATCTAGCTCATTCTTGGACAAGGTAATTGTTATCACTGACACATGGCGAGTAGTTTCTAGGGGAAGAAGGCCTTCTTCTAATGGTTCCCACATATCGGTTATATCTGTAGAACCAATCACTGTGTTCTGATGGAGACCTGCAATCCTCCTCTTAATCAGTTCAGCAATCATCACAGTTTTGCTAATAGCTCTGCCCATGGCTTTAAGAGCAATTTCATCAGCACCTTTCTCCTGCAGCAGAGTCGTAGCATAAGTAATGAAATTCCTCATTCTCCCCTGAGTGGTTATCCGAATCTCATTCTCATTAATCGCCGTCTCCGGCCTTGGCTTCTCCACCCTCTGATACCGATCCATCGTTAATTCTCAAATTCAGCGAGATGGAGGAGAAAAGGTGTTACTCTCCAAATCCTCCCTTTTACTTGTTCTACACTTCTACTGATTCCGCACACGGTTTGCTACTTCGTCTGCTAAAAATCCGTTTATATTTTAGAGAGAAAATTTGTAGAGAGAGAAAGGTGAGTAGGGTTTTGC
> Pq93610.1	tair10|AT1G32330.1: ATHSFA1D, HSFA1D heat shock transcription factor A1D (E: 7e-26); ppap|P41153: RecName: Heat shock factor protein HSF8; AltName: Heat shock transcription factor 8; Short=HSTF 8; AltName: Heat stress transcription factor; Solanum peruvianum (Peruvian tomato) (Lycopersicon peruvianum) (E:6e-60); gi|P41153.1|HSF8_SOLPE RecName: Full=Heat shock factor protein HSF8; AltName: Full=Heat shock transcription factor 8; Short=HSTF 8; AltName: Full=Heat stress transcription factor >gi19492embCAA47869.1 heat shock transcription factor 8 [Solanum peruvianum] (E:9e-59); 
TTTTTGCATCTGAGCCTTTTGGCCCCCCCATTTGCAAATGGCTTCAATTCATTTGTCTGCGGAGATTCTATAGGTGGAGTAGAATCCATCTCCTCGGTGTCTGTGGCTAGCGGGCTCTGCGCGAGAAACTGTTCCCACGAGGGGTCACCTGAACTAAATAGCTTTTGCATCTCATCGAGCAAAGACTTGTCCCAGTCGATATCCTCATCAGGAGAGAAACTGTCAATGTCTAAGGGCAGGTTTCCATCGTCAGGTAACTGGGTTGGATCCAGGAATACACTGGGATTATCAACATTGCTTTCCGGAACCATTCCTTGTAACTTAGACAGCTCAGGGATAGGGATGCCGCTGGGAGGAATACTGACAGAGGAAAACTCTTGTGACCCAACTAGTGGGCTTATATCTGGAAAATTTGTAGTTCTAACCGCATCAGAAGTCACACCAAGAGGTAAAGACTGAACCTCAGACATTGAAGCTGAAGAGCCACTAGGTGTAGTAACCCCAGAAGCTGATGGCATATATGATTGCCCAGAAGTTGGTGGGATATCGTGAAGCGTCACTCCTGAGGCATGAACTGAAGCACTTCCATCGTCTACAAATGCATTGGATGGCGATGAAACATCACTAAAGAGGTAACCGTCAGAACCATTGTTGAAGGTCTCCCGCAGAGGAGATGCATCCAGATTCATAATCTGACTGAGCATTGCTTTTGCCGCCTCATTTGTGTAAGGCTGGTACTTGACAATCTGTCCACCAGCAGGAGAGACCAAATCATCGTCTGGAACAACATCTGGCTTAAGCCTCCTTTTTTGTTGCCTTCAGTTATGCGCCTGTTGCTCTCGTTTTGCTGCTGTACAAATTGCGCCAAAAAGCCAGGGCTATTCACAGCTTTTGCCAGGAATGACATCATTTGTTGTTGCCTTTGCTCCATCCCTTGA
> Pq113940.2	tair10|AT1G79110.2: zinc ion binding (E: 1e-56); ppap|B9NA56: Predicted protein; Populus trichocarpa (Western balsam poplar) (Populus balsamifera subsp. trichocarpa) (E:2e-86); gi|XP_002332154.1| predicted protein [Populus trichocarpa] >gi222875204gbEEF12335.1 predicted protein [Populus trichocarpa] (E:3e-85); 
TTACTTTTACTTTTAACTTTCTACCTCAAGACCATGCTGGCCTCAAGACATGCTAACGTGCACCGTTGCGTTCATGCTCGAGTGACATACAGGGCAGGTAGACTGAAGGGTGGTCCCACAAATTGTGCAAAGGCAAAGATGCCTGCATGGCAGCAGCAACACGCACGATTCCCTTTCCCCACACTTCCTGCACATCCTATTCCCACCAACCTCCTCCGATGCTAACGTGCGCCGCTGCTCCACCACCTCCTCGTCTTCCTTATTCCTCCCGTAACCACTACTACCGCAGCACGACTCCGCTTCATCCTCACCGGCCGGAGTCTGTTGCTCATTGCTAACGTGCGCCAGAACTTGCTCTAAATTGAACCGCAGTGCAATGGCAGTGGCTTCATTTGATTGTGCTAAATCTTTCCATAATTGGTTCTCTAAGTAAAGATTCTTCACTCTTTCTTGAAGAGCCAAATTCAATTTTCCCATTTTCTGAATTTGTTCATCTTTTTCTCTCAGTTTCATCACCACACCACCTCCTATGGCAGATACCAACAATCTTGCTTGTTGCTTTTGTCTCTCTTCAATTTCCAGTCTTATCTTCTTTGTATGTTGGGCAATGATATGATCCATTTCCAATTGTTGTTGTTGGATCTGGAGAGAGAAACTTTCTTCACCAAGAACAGATGAAAAATCATGCAGATTATTGCTCTTTTGTGCAGCAATCACACTACTGTTTAACTGGTTGTTCATTGAATCTCTTGAACGCTTAATTCTTGGGGCAACCGGTAAATTATAAGTCAGTCCACTTTCCGCCTTCATTGAAGCTTTCCCTTGAATTGAATCACAAATCATAATAGATTGATTCAAGGGCAAGAAATTTTCCGCCATTGTTGTAGTGAAAATAGCTCCAGAACCCATTTGGGTATTATATCCATACCCGTTTCCTTGATGAGAATTCATAATATCTCGATCTATATATTGGTGATGACTTGTTGAGGGAATAGATTAATTCATATGTCTAGCTTCTAGCTTCAACTGCCA
> Pq155230.1	
TCTGTCATTCCTAGCAAAATAATAAGCAAGCAGTGAACGCATTATAGGATTAGTGATAATTCAGCATGTAATAAGATGGAAAGTTCAGCAGTACATAAGTTTAGTATAAACTTGAGCAGAATTCTAATACAACTACTCAAGATTACTTCTATGCGGGCAAAATAAATATATAATAAGGGAAAAGAGAGAAAGAGAACTATAAAATGCTCTCTCTTAGGAAATTCCAACTGGAGTTTACTCCATGAGACCATAAAGATGCTATAACTAAACTTTATAAGGCGAAATACTAAAGAAAGAGAAGGCATTAACAAAATATTAATGCTTTACTACCCTGAGCACAAACACATGACATGCCTCTTCCAAGCCATGCTGCTGA
> Pq32150.5	tair10|AT2G15220.1: Plant basic secretory protein (BSP) family protein (E: 3e-13); ppap|B9RY80: Putative uncharacterized protein; Ricinus communis (Castor bean) (E:7e-24); gi|XP_002518664.1| conserved hypothetical protein [Ricinus communis] >gi223542045gbEEF43589.1 conserved hypothetical protein [Ricinus communis] (E:1e-22); 
AGATACTTCCCTTCAAGTGCACAGAGTAGCCTTGTGGTAGACCGGGTTATGTTGAAACCTTTAACCAAAAATTGAGCTCTCTCAGACACGGAAACTGCAATTGGCTTGAGAAGGAGAGTTAAGGAATTAATACAATATATGTCATGCATGGCTCATTACATAATGATCCTCTTTGTGTCATCAATTATTTGCATGGCAACTCTACAAAGAAGCCATGCAATCAAATATACCGTTACCAACCTGGCCGGAACCACTCCCGGAGGTGTCCGATTCACTAGTGAAATTGGCCTACCCTACACCAAAAGAACCTCATCCTACGCCACCAGTTTCATATGGAGGATTTTCCGGCAGCATACCAATGCAGACCGGAAGAACGTGGATCGAGTGAGCTTATTCATCGATGATACCGACGGTGTTGCTTACGCCTCAAAC
> Pq51110.3	ppap|A5B110: Putative uncharacterized protein; Vitis vinifera (Grape) (E:7e-41); gi|XP_002265203.1| PREDICTED: hypothetical protein [Vitis vinifera] (E:1e-40); 
ATTGAAGTGACTCTCAACAGAATTTAACCCAGATGAATTAAACTTATTAGACAATGTGTTCTTTGAAGCTTGTGGGATCATCCCCAAGAGTTTTTCAGATACTTGAGTTACACTGTAGTGCTCATGGTTGCCCGGGATGATCAGGGGATATGCCATGAGTATTCCTGAAGTATGACTTGAAGATGTCTGTGATTGAGATGACAGAAGAGAGAGAGCACGACCAGAGTCTGATAAACCTGATAGCGCTTGAACAGTCAATGATGAGTTGAAACCAGTGAAATCTTCACCTCCTTGTGAGGTATTCTGAAACAGGTATCGGCTACTGTTTCCATTGAATTTGTTTCCTGATACAGCATGTACTCCATTTTTATATAAAGGAGGGCAATGTTTTTCAAAACCATAAGGAGGAAAAGGGGATTTTGGATGCAATTCACCATTTGCAACAGTAATTGCTGACTGAGAACTATAATCAGCCCCCTCCTCAAGTTTTATATGCCTACACCAGTCATTTGTATCATATTTCTGTTGATGCGGAAGGCTGCCGGGAAGTACATCTTGGCA
> Pq30740.2	tair10|AT3G09700.1: Chaperone DnaJ-domain superfamily protein (E: 1e-35); ppap|B9MT90: Predicted protein; Populus trichocarpa (Western balsam poplar) (Populus balsamifera subsp. trichocarpa) (E:6e-38); gi|XP_002326335.1| predicted protein [Populus trichocarpa] >gi222833528gbEEE72005.1 predicted protein [Populus trichocarpa] (E:8e-37); kegg|K09539; 
GAAAATTTAAGGAATAAATAATGGTGTATTTATGTTTTTCAACTTATACTACGACACGGTCCTATAGAATTAATTGCACATAGACTCTCAATTCAACATCGAATTCCTGGAAACTATTGGAAAGAATCCTCCTTCAATAATCAAGGAAAGCTGCAACAGAATCTGATTTCTGTTTGAGGCAGTATCTCAACTCTTGGAAATTCATCTTACCCGGGAAAAAAGAGGAAAATTTGGCAGTCTTATCAACTTTTGGAACTCACCTTCTAATAAGAGTAATCTAAAACAGTCTTTGCAAGATCAGAATGCAGACCCACTACCCTTGGTTTTCCCGAACATCATCTCTTTTGCTTCATTTATTTTAGAAGCAAGATAATGGCTACCACCCGAATCTGGATGGTTTGCAACCATCAACCTTTTATGTGCTTCCTTAATCTTATCTGTCGGAGTACTTTCCCTCACTCCAAGAATAAGAGCTGCTTCTCTTCTTGTCATCGTATGTTGGAAACCTCCTTCATAAAATTTGCGAAGTCTTGCTGTAGGTGGTCTTGCCTTGAATGCATTCCAA
> Pq212180.1	
TCTTTGACAATCAATTTTGGAACCTTGAGTAGTATGCAGCAGTGATCAATGAGTATAACAGCACTTAAAGCAACATGATTTAATTTTCCCAACACCGTAGGGTATAACCCAAATGACAGTCCAGGAGTATTCACAAAGAAAATCAAATCACTGCACTGTATAGGAAATAGAATACCTACTTGCTATTTTGATACCTTTCTTGATGTGAAAATGATGTGTGCTGATGGCTTCAGTTAGCGCTTAAGTGCGTATGATGCTCCACTAACCTAATATAAAAAATCAGTGTGGAATCCCAATCTCGAGATGAGCACTCCCCTGAATTGCACTATGAGAATCCTTAAATCCGATTAGGAGACAAATTAGGAAGACCAAATTTGATGGGTTTGGGCCTGAGAGAGGTTTCTGGGTTGCTTCTCAGTGATTAGGGCAAGTAGCAGTCGAGTTCGAATAGAGAGGAAGTGTTTTAATCGGCTACCAAAAGTATTTTTTAAAAACTGAAGTTCGACAACACTGTCGGGGCGGCACATTTTTGTTCTTGAAAGCCCGCCGGGGCCGTAATTGATAGAGAGTTAGGCGCCGGGGCGTGTTCTGGGCAGGCTGGGGCGGCCTTGGACAGAGGGGTTGTCGTCGGGGCTTGTACTTTTTGCTATCCATGACTTTTACACTTATACTGCAAACTTCTCACTTGATTAGGTCCCAAATTGCATTC
> Pq61280.3	tair10|AT4G15090.1: FAR1 FRS (FAR1 Related Sequences) transcription factor family (E: 0.0); ppap|Q9SWG3: RecName: Protein FAR-RED IMPAIRED RESPONSE 1; Arabidopsis thaliana (Mouse-ear cress) (E:0.0); gi|NP_567455.4| protein FAR-RED IMPAIRED RESPONSE 1 [Arabidopsis thaliana] >gi75213095spQ9SWG3.1FAR1_ARATH RecName: Full=Protein FAR-RED IMPAIRED RESPONSE 1 >gi5764395gbAAD51282.1AF159587_1 far-red impaired response protein [Arabidopsis thaliana] >gi332658153gbAEE83553.1 protein FAR-RED IMPAIRED RESPONSE 1 [Arabidopsis thaliana] (E:0.0); pfam|PF03101.9-FAR1 (E:1.5e-15); PB008573-Pfam-B_8573 (E:1.2e-31); 
CATGTTAATATCAATTCACATTTTTTGCCCATGTATTCACATTAATTTAATTTACAAACTGTCGCAATATATATAAAATTCTATGTATAGTAAATCATCAACTAGTAACATACATCATTTTATGAACAAGTTTTCCTAAGAAGTCTTTGGTAGCAATAATCATATATTTTCTTTTAAACCACAAGGGCTCAAAAATTTATTATTACGCTTTATCTCAAATTTCTAACAATTATATTTCAACACTGACGATGTACTATTTTCTTCGCCTACAGTCAAGTGGGCAATTTTTCCCATCTAGCTTTGGCTCACAAGAGTTGATTTCCGCGATACCAGTAAAACCTAGAGAGGTCTCTTCCTCAAGCATGTCTTATCGTGTTTCCATGCAACTGCGTAGATCTCAAATTTCCTTCATCCTGCAATCCGTAACTGAAATTTGATGGTCTAAATTCCAATGGCCCCAATCCATGCAAGCTTTGTTGAGCCCCAAAGAAACTATCATGGTTCGATGCTAATGAATTTAATTGTACCAGTCCTTGCATACTCTGTTGGCTAACATAGTAACCATCCTGTGGCGGCTCCATCAAGTTCAATTGTATCAATCCCTGCACGTTATGCTGAGACCCATAATAGCTATTGAGGGTCATCCCGTCTGAATTTAAATTTTCCATTTGCTGCAAGCTCTCTTGAGACTCAACAACCATAGTTTCTGGCTCTGATTGTACCTTTCTTTTCCTATTTGTGCTTTTTCGTTTCTTACTAGTTTCAGTGGCAAGAATTCCCTGATTCTCTTCCTCCACATCGCGAAGACAAAGAGTAGTGCTGCTAGATTCTGCAGCACTTTTATTATTAACATTCACGCAGGTCTTTAGAGCTTCTACTAGTGCCCGAAATGCAATATTGTAACTCTCCCCAGATAAAGACCCTTCTTCACTCAATTCAATAGCACGTTTACACAAATCATTATATTGCTGCACCCTATTCTGCATCCGTTCTGTAACTTCGGTTCCTTCTACCATCGATTGCTTGCTCTTCGCATCTTTTGTCCACCTCTTTACAATGTAGTGAGATGGAATGCTTGAAAGACCACAAATTTGGAGAACAATCATAGCATGTCTACAGAGAAAACCTTTGTATTCAAATAAAAGGCATGAACAGAAAACCTCCGACTTCACCTCGTTCCACATTACCATAAAGATTTCACTTTTTTCGCAGTCATCTACAGTAAATGTTATATTTGTACCATCTTCAATTTCTTTTTTAGGATGGCACCCAACTACACCCAAAACCTCAACTTGGAACTTCTTGAATATTGTATGCGTATATACTGTCGACATCTGTTTTTCCCAAGGTGAAGGAGACTTTAAAGCGGGCTGTTTGTGCCATGTATCAAAGTCAGATATGGCTTCCTCTTCGTACCTGTTTTGCAGGATTGTCCCATATTGTCTAACAAACTCCTTTAGAGTAATTTTCTTGTGAATGTACTTGTCAAAGTAAGAGTTTATACTTTCAGATCGCTGAGCTGTCGACATTCCAGCCAAAAAAGTATCTCTCATATATTTCGGCACCCACCTCTTACGATCTTCATACAATGAATGAATCCATTCACTCTCTTGAAGTTCAAATCTGCTAACCATTTTCCACCACCTCATATCAAATTGTTCATCTGTCAACGACTTAAAAATGCACTTCTTGAATTTCCCCATAAAATTTTCATTTTCTTTGATTACATGAGCAAGACTCTCAGGAATCCTTTCCAACACATGCCAAAGAGAAAAGCAATGACGTGAAGTTGGGAAAACTTCCTCAGCGGCAGCAGTCAGTGATTTGTCTTGATCAGTAATTATTACATTTGGAGCTTTCCACCCATTGCTCTAAGCCATGTCTTCATTAACCAACAAATGTTGCTTTGGACTCATCCGCAAGTAGTGCACATCCAAGCAACATAGGCTGAAAATGATGGTTCACCCTACAAAAGGAGCAAATGGCATTTTTCATTGCTTTTGATATAACTGGTATCAAAAGAAACAACATCGCTGAAATTGCCATAATCATTCCTACTTTTGGCATCAACCCATAACAAGTTTCTTAGACGCTGATCTTCATTCAAGTCAATTGCATAGAAAAGTAAGGATTCTCTTTCTGGATATGCATGAAGTACTCCAGCATAAGTTGTGCATCTCCCTCTTCTAAAGCCAAGCAACGGCCTTTATCACACTGGTAATTCAATTCATTCCTAAGAAAACCATCATTATGATAAACGCCAGATTGTCTGGACATCTGAACATACATTTTTCTTGTTCGTTCACTAACAGCGTGAAGAATATCAATATTACTCTTCTCAGCTAATTTCACATTCCTATGAACTCTAAAATGATATGCTAGTGCTGGTAAAAGTTCATGATTATGTTCTTTTACAAATTCATGAACATACCATTTTCCATCTCGCTTTCTTTTCACATGCATGCTGGCTTTGCAGTCTGTCTTCTTTACACATGGACGTCTACTGCTGCCGCTATCTGACTCTGGTGTAAGTCCATATCTGGAACATGCAAATTTAGCATCAATAAATTCTTTAGATTTCTTTGAACGCCGGCTATTTTAATTGAGGTGGTGAATCCCATAGACTTTGCATATTCCTGATAATATGAATATGCTACCTCGTGTGATTCAAATTCAATACCATCATGCGGTTCAAAATCAGTATCCCAGTCGTGGGAGGCAAGGC
> Pq2380.4	tair10|AT4G16830.3: Hyaluronan / mRNA binding family (E: 3e-28); ppap|D1H673: Whole genome shotgun sequence of line PN40024, scaffold_21.assembly12x; Vitis vinifera (Grape) (E:9e-52); gi|XP_002272562.1| PREDICTED: hypothetical protein [Vitis vinifera] >gi297734622embCBI16673.3 unnamed protein product [Vitis vinifera] (E:1e-50); pfam|PF04774.9-HABP4_PAI-RBP1 (E:2.1e-28); PF09598.4-Stm1_N (E:1.3e-12); 
TTCTTTTGTGGGTTTTGAGATCTATTATAGCCTGATGGATAAGGATTGGAATTAGTGTTTCAAGGGGAAGTCGCTGAAAGCTCTAAAGGCAGGTTTTTTTATTGGGTTAGGACCAGAAATGGCGACTGCAAACCCCTTTGATTTGCTCGGCGATGATGATAACGATGACCCATCTCAGCTGATTGCTATTCAGCAGCAAAAGATCGTGTCCAAGAAAGCGCCAGCTCCGGCGGCTTCTCAGCCTGCTAAGCAGCAATCAAAGCCGGTGGCTAAGCTTCCGTCTAAGCCTGCACCTCCGGCTCAGGCTGTGAGAGAGTCAAAGAGTGAAGGTGCCCGTGAGGGTGGACGTGGTGGTGGGCGTGGATATGGGCGTCGTGGTGGAGGTGGTTATAATAGAGAGTTTGCCAGCAATGAGAATTCTTTCAGCAACAGCGGTTTTGCTGGTGGTAAAGGTGTCATTGAAGAAACTGATACTGGAAGAACTTCTGAAAGGCGTGGTGGTTATGGTGGACCTCGTAGTGGTTTCCGTGGTGGTCGCCGTGGTGGCTATGGCAATGGAGAAGAGGGAGACGGGGATCACACTCGTAGAGTATTTGAACGTCACAGTGGGACAGGGCGAGGAAATGAGTACAAGCGCGAAGGAGCTGGTCGAGGGAACTGGGGAACACAGACTGATGAAATTTCTCAGGTGACTGAGGAAGTTGCCAATGAAGATGAGAAAATTTTGGGGTCTGAGAAGCCCCTGGGAGAGGAAGATGCTACGGATGGAAACAAGGAGAAACCTACAAACGAACCTGAAGAAAAGGAGCCAGAGGATAAGGAGATGACACTAGAAGAGTATGAGAAGGTTCTGGAAGAGAAAAGGAAAGCCTTGGATGCACTTAAAACCGAGGAAAGGAAGGTGGAAATAGATAAAGAGCTTGCGTCCATGCAACAGCTCTCCAGCAAGAAGAGCAATGATGAGATCTTTGTAAAATTGGGCTCTGACAAGGATAAGCGGAAAGAGATTGCTGAGAAGGAGGAAAGAGCCAAGAAGTCTCTCAG
> Pq54580.1	tair10|AT1G16250.1: Galactose oxidase/kelch repeat superfamily protein (E: 1e-165); ppap|B9HXC7: F-box family protein; Populus trichocarpa (Western balsam poplar) (Populus balsamifera subsp. trichocarpa) (E:3e-166); gi|XP_002315479.1| f-box family protein [Populus trichocarpa] >gi222864519gbEEF01650.1 f-box family protein [Populus trichocarpa] (E:5e-165); pfam|PF01344.19-Kelch_1 (E:2e-19); PF07646.9-Kelch_2 (E:2.3e-11); 
GCCTTGCCTCCCACGACTGGAGGGGCACAATAACAATATGAGATGAGCCCTTAAAGTGTGGTATTACAATGCTTCCTCTGCAAGTCATTTCATTGAAAATAATTTTGCTGCCCTTAGTTAGGGCTATGCAGAGTGCATTCAGGCTGACAACAACATCTTAAATAAATTATCTTTTACCTAGGCTAGGAGATGACTATTCTTCCATAGAAGCACATCCCAGAATAGAGCCATGAGCAGATCCACACATTGGTTTAGTCTCCCTCCAGTTCAAAGGCATAACCAAGGGGTCGCAAACCCTAACTGAACTCAACTTTACAATGTCAAATCTCCCGGCTCCTGATTCTTCCCACTTTAGAACTCTCCCTCCCAAGACATATAACTGCCTTCTTAATGCTGCAAAACCATAACCAAAGGCCTCCAATGGTCGAGGGTGGGCCGGAAGAAAAATGGGAGGAACTGATCCTACATGGTGCCACTCTCCTTTTTCAGTGTCCCTAGTTTTGATAGAGCTCTCACCCCAATCTACAACCGTGTATACACGATCATCTGACATCACCTGAACAGCGAATTGCATTGCCCTTGAGAAAGGCCAGATATCATCCACTGTGCACCATTTTCTGTCTGATGGATTATAAACATCAGAAGTTTTTTGTTCGGGCAGCCCTACCTGGTCACTCAGAACATAAAATTTGCCTTGATATGACAGGCCTAAGCAGTCCATCTGTGGGCTTGGCATTGGTGGCAAATCTTCCCACTCATCTGTCACCGGATCATAAACTTCTCCAACAGCAAGACCGGTAACACATGATGAGGTGCGTCCCCCAGCTACATAAACCTTGCCAGAGACAACTGTACAAGCAAAATGAGACCGAGGAGTTCGCATACTTGCTACACTGAGCCACTGTTTAATGAAAGGATCATACTGCACAACATCATTACATATAAAGGGCCTCTGATGGGGAAATACTGGATCCTGTGGTGCGTAGGACCCACCAATCACCATAAATTTGTTACGAATACTAACACATGAAAATCCATAATGTTGACAATCAGAATTGTTTCCAGGTATCTTGGGCAGAGAATGCCATTTATCAGCCTCAGGATCATAAGCAACCCACTGGTTCTTAGATCCTTCAGTAAGAACAAATAACCAGTTTCCGCACCATCCTTCTCTAGCTTTATAGTTAGAATAGTCTGAGCAGCGGATCAAATCTCGCCAACCCTTCGAGACAGCTTCTAGCAGTCCATGGTACCCATGGGACAATTTTGCCAAGCATCTCAGAGCTAAGTCATCCGGCAAACCAGGAATTATTGCTTGATTCATAGATTCCATTAATTAAACAGAGACGGAATGAATGATCTCATTTAGATCCATGAATCTTCGATTTTACACTTAGACAAGGGGACAGCAGGCGGTGAAAGATGAGCCGAGCGGTCCCAATTGAATCCAAATCCGTGAATGCTACTTTCCTATCCTATCGACTGCACACCTCGCTTGTCTGGATGGTTGTC
> Pq39480.1	gb|EW712296.1: GIN-FEQS9Seq2P8G09_M13F_D08 Ginseng F. equiseti subtraction library Panax quinquefolius cDNA, mRNA sequence (E:0.0); tair10|AT1G80460.1: NHO1, GLI1 Actin-like ATPase superfamily protein (E: 0.0); ppap|D1IR04: Whole genome shotgun sequence of line PN40024, scaffold_2.assembly12x; Vitis vinifera (Grape) (E:0.0); gi|XP_002273367.1| PREDICTED: hypothetical protein isoform 1 [Vitis vinifera] >gi297743524embCBI36391.3 unnamed protein product [Vitis vinifera] (E:0.0); pfam|PF02782.10-FGGY_C (E:5.9e-59); PF00370.15-FGGY_N (E:2.1e-65); kegg|K00864; 
ATCAGCTGCACACATCATCTTCTATACATTCCCAAAGTTGTCTCTTGTCCTCTGTTTCTCATCAATTAATCAATCGATCAATCAAATCTGAGGGAAGAAAAATGTCAAAGAAGGATGTGTTCATAGGTTCACTTGATCAAGGAACCACCAGCACCAGATTCATTATCTACGATGGCAACGCTCGTCCCATTGGATCTCATCAGGTTGAGTTCACTCAGTTCTGCCCAGAAGCAGGATGGGTGGAGCACGATCCAATGGAGTTATTGGAAAGTGCGAGGCTTTGTATGTCAAAGGCTCTTGACAAGGCCACAGCTGATGGTCACAATGTTGACAATGGAATAAAGGCAATTGGAATCACCAATCAAAGAGAGACCACTGTCATTTGGAGCAAGTCTACTGGTAGCCCTCTTCATCATGCCATTGTTTGGATGGATGTTCGTACCACTTCTATTTGCAGGAGATTAGAGAAAGAATTGCAAGGGGGACGAGACCATTTTGTTGAGACATGTGGTCTACCCATAAGCACTTATTTCAGCGCATTGAAGCTTTTGTGGTTATTGGAAAATGTAGCGGCGGTTAAGAAAGCTGTTGAAACAGGGGATGCCCTGTTTGGAACTATTGACACCTGGTTAATTTGGAATCTAACTGGAGGGGTTAAGGGTGGTTTGCATGTCACTGACGTCTCGAACGCATCCCGGACTATGCTCATGAGTCTCAAAACACTTGATTGGGACAAACCAACATTGAAAGTACTAGGAATTCCTATTGGGATTCTGCCTAAAATTGTTAGTAACTCTGAGATTATCGGAAACATAGCAAAGGGATGGCCTATTGCAGGAATCCCAATTGCTGGTTGTCTTGGTGATCAACATGCAGCAATGATGGGGCAATCTTGCAGGAAAGGGGAAGCCAAAAGCACTTATGGAACCGGAGCTTTCATACTTCTGAACACAGGTGAAGAAATCATTAAGTCAACTCATGGGTTATTAAGCACTATTGCATTTAAACTTGGCCCAAAAGCTCCAACAAATTATGCTCTAGAAGGATCAATTGCTATTGCTGGAGCTGCAGTTCAGTGGCTTAGAGATAGTCTTGGGATAATTAGTAGTGCAAGTGAGATTGAGCAGTTGGCATCACAGGTTGATTCTACAGGTGGAGTTTATTTCGTGCCAGCATTTAATGGACTGTTTGCTCCTTGGTGGCGTGAAGATGCTCGTGGAGTTTGTATTGGTATTACAAGGTTTACGAACAAGTCTCACATTGCTCGGGCAGTGCTCGAAAGTATGTGTTTCCAGGTAAAAGATGTGTTGGATTCAATGCACAAGGATGCAGGTGCAGTGGAAAGTAAGGAGAAGTTTTTACTTAGGGTGGATGGTGGCGCTACTGTTAACAACCTTCTGATGCAAATTCAGGCGGATTTGCTAGGTAACCCAGTGATACGACCAGCTGACGTAGAAACCACAGCTCTGGGAGCGGCTTATGCTGCTGGATTAGGTGTTGGGGTTTGGACAGAAGATGAGATCTTTGGTAATGGTGAGAGGGTGAAGTTGTCTACCACTTTCCGTCCAAATTTACAGGAGGAACCGAGGAAGAAAAAACTGGAGTCCTGGTCCAAAGCTGTTTCAAGGACCTTTGACTTGGCTGATTTATCCCTGTAATTCACGAGGAGTGTGATTAGGATAATAAATAAATGTTCATTCCAATTTAATTGTAGCGATTGCATAACCAACGCTGGTCCGTTTATTCGCTTTCATAAAGTCAGAGATGGATCTGGCCTGGTCTCTAAT
> Pq81810.7	tair10|AT1G53350.1: Disease resistance protein (CC-NBS-LRR class) family (E: 2e-33); ppap|D1ITM9: Whole genome shotgun sequence of line PN40024, scaffold_102.assembly12x; Vitis vinifera (Grape) (E:2e-123); gi|XP_002267553.1| PREDICTED: hypothetical protein [Vitis vinifera] (E:1e-129); pfam|PF00931.16-NB-ARC (E:3.8e-13); 
ATTCAACTTGAAAAACTTGGGATAGAACTTGTGAGGAAGTGTATGGGCTACCCTCTACGTATTTTAGCATTAGGGGATATATTATTGTCACGGAGAGCTGTGACAGAAGACCAATGGATGAAGGTACTAAACCAAGTTCTCGATCAAAACCAAGAATTAGTATTTAATGAGTTGGAGTTAGCTGTTTATTCATTGCCTTCACACTTGAAAGATTGTCTTTCCTCTTTTGAACTTTTTAATGATGACTTTGACATCCCCATGAGGCGGTTGATTGTGTATTGGGTTGCAGAGGGACATGTGCAGCAAGAAGGTGGCAGCGGGGAACCCCCAGAAATCCTTGCCGAGAAGCAGCTAATGGAGTTCATACAGCAAAACATGATTCAAGTGGTGAAGTGGAAGATTAATGGGAGAGTTAAAACATGTCGGATGAATTATTTCTTGAGGGATAATTGGTTGCCGAAAGTCAAGAAAGAGAAATCTGTTTATAACAAGACGAAAGATGCTACCTTTAAGTTGTCCTACTTTCTTAATGTCAACCACAAAGAAGCTTCGTCTAAGTCATCCAGTTGCACAGGTATGATCTTTCGACTTGCTGATCAACTCGATAATAAAGAAAAGTGTTTCTCCCACATTCATGGGAACCAAAAAATTAGTCATTCGTCTTTTAAAAAATATTATGGAGATCTCTGTTCTCTAGTGTCTTTTGATTCCCGGGAAGGACCTGTACCTGGAGAAGCTATAGGTAACTTTCTCCGCAGAGGCATTGCCGGGAGATGCTTCAAAATTTTGCGAGTTCTTGATCTTGAAGGGGTGTTTCGGCCTAATTTACCTGAACTAATCCGAAAACTACTTCAGTTGAGGTATCTAGGCCTAAGACGTACTTATATAGAGGGACTTCCTTCAACAATAGGCAAGTTGCTGAACCTTCAAACTTTAGATTTGAAGCACACGTGCATCAGGAGCCTCCCCTGTTCCGTATGGGAGATGCAGCAACTACGACACATATACTTGAGTGAAAGCTACCGTAGTAGAATTGTTGCTCCACCAAGAAATAGCTCTCTTGTAGACTTTCAAACGTTATGGGGTGCATTTGTTGATGAGGAGACTCCGGTTGTAGATGGCCTGGACAGGTTGATCAATCTCAGAAAATTAGGCTTGGTATGCCGACTAATAACTTCACAGCAGAAAGAATTGGCAGAGTGGATATCAAAACTGGGGCACCTTGAATCTTTGAGGCTGAGATCAATCAACGAAATGGTTCGGCCGTCTAACCTTTACTTGAAATCCTTGTCAAGCCTCTACAATCTTTCCAGCATATACTTACTTGGAAGGTTAGAGAATCCAGAATTTATGAATGCATTGCCAACTAGCCTTACTGAGATTACATTGTCTTCTTCAGAGCTAGTAGAAGACCCGATGAAGAAGCTGGAGAAGCTTCCAAATCTTAGGATTCTCAACTTATATGCAGGCTCCTATACTGGAAAAGCCATGGTTTGCTCTTCTTGGGGTTTCCCTTTGTTACGAGTCCTGAATCTGTGGAAGCTTGAGGAACTTGAAGAGTGGACGGTGGAGATAGGTACCCTTGTAATTCTCAGAGATTTAGAGATTAGGTCCTGCAATAAATTCAAGAAGATTCCAGAGGGTCTGAAAGAACTTGGGGCCTGTCGCGAATTTATTGCAGGACCTAATCTCAGTCGTGGGAGGCAAGG
> Pq5680.1	
TGGACAATTCCATGAAATTGCCAAACTGCATATTTAGTTTAATTAGCAGTGTATGGACACGTTTTCAGTAGCCATTTACAGGAAAGGAAAATAATATTTGATGGTCATAATAGTATAGTCTTCAAGCACTTTATCCTATACTCAAAACTATTGCCTTGTAAAATTTCCTTTTCAAGCAGCTATACATCAAGCCTTAAAGAGTTGAGTTGTGACTCGTAGAGAAATTCAGATAAAGAAAGAAACAGCGTATATTTTGCAAGTTCAGCATCCTCAATCATACAAACCCTCTTGCTCCCATATGTCCACCAAAAATCAACCATTTCAGAGTCGTGGGAGGCAAGGCAC
> Pq35310.3	tair10|AT3G42050.1: vacuolar ATP synthase subunit H family protein (E: 2e-88); ppap|B9I742: Predicted protein; Populus trichocarpa (Western balsam poplar) (Populus balsamifera subsp. trichocarpa) (E:1e-98); gi|XP_002319248.1| predicted protein [Populus trichocarpa] >gi222857624gbEEE95171.1 predicted protein [Populus trichocarpa] (E:2e-97); pfam|PF03224.8-V-ATPase_H_N (E:8.6e-43); 
TAGCTTAACCCCATCTGCTTGAACAAATGAAGATCTAACTGCAGGTTCTTTTAATAACGTTGTCAGGCAATTGATAGCTGTAGGAATTCCACGGCTAGGATGGGAAGGCTGCTTCAGCTGAGCGCAAAGCCACTCCACCAGCCCTTTCAAAACATCATCGACACTGGTGACTTTCTTATTTGAATTGGAGGCCTCTCCATTCATGATGACAACATCCTGAGTGTTTGGTCTTGAACTTACTATCAAAGAAAGTATCTTACAGAATTTCTCTTGTATAAACCAATTTCCTTTCCAGAGCAATCTTAGAAAAGGCTCATAGGGATCTTCACCTGCAACAGACTTGTCATGGAATAATCTGGCTCTTTTGGGGTTTCCTGTTAGCATTTCATCAATCAAAGCTAGAACATATTCTACTGTTTCTTCCTTGAATATGTCACGTAAAATGGTGAAAAACACACGAACATAAGCTGGACCATCATCATCCAGCAACTGTGCCTTGGAACTTTCAGGTTTTTTATCATAACGCCTTAACAGCTGAAGTCCTGTCCCCGAGATCAGCTTAGTTGTCATGTACGACTCCCACGGGATATCCCTCTTCAGAATCTGTTCGCTAGTGAGCTCGGCTTGATCCATCGGCATTTACAGGGTTTGGAATCGAAGTGCTTCAGACGAGAAAAGAAGAGAGAGATAAT
> Pq113870.2	tair10|AT2G31260.1: APG9, ATAPG9 autophagy 9 (APG9) (E: 4e-119); ppap|B9T2A0: Putative uncharacterized protein; Ricinus communis (Castor bean) (E:2e-123); gi|XP_002532369.1| conserved hypothetical protein [Ricinus communis] >gi223527925gbEEF30012.1 conserved hypothetical protein [Ricinus communis] (E:3e-122); pfam|PF04109.10-APG9 (E:2.5e-87); 
GTTCCCATGAAGGATAGTTACTTTTAAAGCTCAAGAATGACTTCTCCATTTTTCCCTGGGAACTTCTCTCGTTGGGAGGTGAATTATGTGGTGAACCATACTTGAGATTTCCATGGTTTTGAAAATCAAAGACACTAAAGCTGCAAACATGACCAACACCTTCAACATCCACTGTGAAATCAGCAATAAACTGCAAAATATCATCCACTTGCTCTGGGACAACAAATATTAGTAAATAAGGAGTAAGAAAAATTGAGGCCATCTCTTCCAGTAGCATCATTCCAGTATACTGAAATAGAGTTTCAAACTCCATCCGCACAATTTCAGAATTTTCTTTGCCACGCCATCTCTTTGGCATATAGTGTGTGTGTTGGACAACTAGAGACATTGCCCCTTGTGGATCAAGGACTAGATGATCATCCGTTACTGCAGCCCGACAAATAGCTGTTATGGTTCCAAAAACAGCAGCATACCAAAACAAATTGCGACCAAAAATATGGCCTTCCAGTAGGGACTCCTCCAGAAATGCTATGATGATCAAAATAGCAGCAAATCCACCAGAAACAAATGAGATAAACTTTGCAATGACAGACAAAATAGGAGATGGGAACTGTTTTAGATATTCAGAAGCATGTAGTACACTGCTGTTCATCCGGTGCTTGAATAAATGGTCAACCTCATTAAATTCCCTAAAGATCCACTTTGAAAGATTAGACCATCTTCGAGATGAAGCCGTACTTGGATGATTATAGAATTGTTCTGCATGCCTCAGGAAGAGATATACC
> Pq145200.1	tair10|AT3G01810.3: FUNCTIONS IN: molecular_function unknown; INVOLVED IN: biological_process unknown; EXPRESSED IN: 21 plant structures; EXPRESSED DURING: 13 growth stages; BEST Arabidopsis thaliana protein match is: nucleolar protein gar2-related (TAIR:AT2G42320.2). (E: 2e-49); ppap|B9RBL2: Putative uncharacterized protein; Ricinus communis (Castor bean) (E:1e-54); gi|XP_002509546.1| conserved hypothetical protein [Ricinus communis] >gi223549445gbEEF50933.1 conserved hypothetical protein [Ricinus communis] (E:2e-53); pfam|PB005741-Pfam-B_5741 (E:3.2e-69); 
TGATACAGAATCAGATTAGCTCATTTGTGTACAAACTAATATTTCCCGGTTTAATCAAGTAGCAAGATTTCCTCAAATCCCTTGAAACTTGAGTTTCTGGAATGCATCTAAAAATGTAATCTATAGCCCAAGAAGGGGGAAAAGAATATATAAGATAAACTGAGAAAGTCATAATTTGACAACCTGCCACCAGATAGATTCAATAATTCGAGAGAAGATCCAAGTTTCAACATTTTCCAAGGCAGAAGTAAATGTGTGAAGGTCCTCCCAGTCATCAAAATTTTCATGTAGAGCACTTCCAGTTTCCTTTTTTAAATTTAAAAAGGAGTCCTTCCATTTTAGTGCTGATGATTTTTCATTATTACCCTTCTGAGAACAAATTACTCCAGAGGAAAGTTTCTGATGATCGCACGCTTGGTTTAATATTGCTCTTAATACAACAGAATTTGATAACCAGAAAGTCAACCTTGGAACATCATTTCCGCATGCTTTTGCAACCAGAACTAGTCCAGAAATAGCACTTCTAGCAGCACTTGCTCTCCTTAGACGGGAGTTCCCTTTGCAAGCATGAAGATAGAGCCTAGAAAGGCGCCGAGCCGGAGCATGGACCTTATTTACGGAACTTCCATGTTCTGCAACCACATAATAAAGACTAACTTCAATAGCTGCAGCTTCTCTCAACTCCCCTTCAAGCATGTGTATTCTCCGTTCTAATTTCTGTACTTTGCTGTCCTTTGGATAAACCTTAGCATCTTCT
> Pq87650.2	tair10|AT1G01220.1: FKGP, AtFKGP L-fucokinase/GDP-L-fucose pyrophosphorylase (E: 1e-20); ppap|D1J4Q1: Whole genome shotgun sequence of line PN40024, scaffold_46.assembly12x; Vitis vinifera (Grape) (E:5e-20); gi|CBI40584.3| unnamed protein product [Vitis vinifera] (E:8e-19); pfam|PF07959.6-Fucokinase (E:8.8e-30); 
AGCACAAGATGTTCAGCTATTGTGTTTATGATTTGTTGTTCTTACATTTTGGAACCTCGAGTGAAGTTTTGGATCATCTAAGTGGGACTGGTTCAGGACTTGTTGGTCGTAGGCACCTTTGTTCCATTCCAGCAACAACAGTATCAGACATTGCTGCATCTGCTGTTATTGTATCTAGCAAAATTGCATCTGGTGTCTCTATCGGAGAAGATTCCCTTATATACGATTCTTCGATCTCCGGTGGTATACAGATTGGTTCGTTATCTATAGTTGTTGGTGTTAATGTTCCAGGAGTAGATGGTAGGACAT
> Pq207440.1	tair10|AT1G67500.1: ATREV3, REV3 recovery protein 3 (E: 1e-28); ppap|D1ITW5: RecName: DNA polymerase; EC=2.7.7.7; Vitis vinifera (Grape) (E:5e-45); gi|CBI36804.3| unnamed protein product [Vitis vinifera] (E:1e-43); 
AATCAGTGTGCAACTCCATGAAAAAATTGTCCATGAATTCAAGCCCATGGGAGAGAGTCCTCAAAACATCTTTTGGGAGTGGTTTTCCAGGCTCAGAAAGTAAGGATGCTCCATGCATTCCAGTCCTTTCAAACTCCTCCTCCCATATTGGTACCAAAGACTGAACCATTTTAACATCTGAACCGGTCTGTGAGAGGGAAGAATATGATAAAAATTGCTGATTAATTATCTCATCTACAGAAGCATCTCCTTCTAGTTGACAGGTACTTTGACGTGTAACAATGTGAATGTCTGGATCTGTTGGAAGATCAAGCTGACTAGGTTGTTGCCAAATCCAACCATCTGGAATCGTGGAAGAAATCCAGATTGGTGAATCTAAACATGCATTGCCACTTGAATCAGAAAATCAGCTGTCAAGC
> Pq2350.1	gb|GR872024.1: Pq_L_00171 American ginseng Leaf cDNA Library Panax quinquefolius cDNA 5', mRNA sequence (E:8e-108); tair10|AT1G69410.1: ATELF5A-3, ELF5A-3 eukaryotic elongation factor 5A-3 (E: 7e-73); ppap|Q9SC12: RecName: Eukaryotic translation initiation factor 5A; Short=eIF-5A; Senecio vernalis (Spring groundsel) (E:4e-79); gi|Q9SC12.1|IF5A_SENVE RecName: Full=Eukaryotic translation initiation factor 5A; Short=eIF-5A >gi6689385embCAB65463.1 translation initiation factor 5A precursor protein (eIF-5A) [Senecio vernalis] (E:7e-78); pfam|PF01287.14-eIF-5a (E:2.5e-27); 
GCTAATTAATCTGGTTTTTTATCCAAGCCAAACGCGACTTTAACCCTTCTATAGATATATATTGATTATTGACAACAGCCCCTGCTCGTTCCTTTCGTCAGTTTTACACTTCTATTCCCCTAATTTCAGAGGGTTTGCCTGCGATTGAATTGAATTAGGGTTAGGGTTTGGGTTGAGTAGGAGAAAGGAAAGAAAAAGAGAGAAGGAGGGAGATGTCGGACGAGGAGCATCAGTTTGAATCCAAGGCCGATGCTGGAGCCTCCAAGACCTTCCCTCAGCAAGCTGGCACCATTCGCAAGAATGGTTACATAGTCATCAAAGGCCGTGCTTGCAAGGTTGTAGAAGTTTCTACGTCTAAGACTGGCAAGCATGGCCATGCTAAATGTCACTTTGTTGCAATTGACATCTTTAATGGAAAAAACTTGAAGATATTGTACCCTCGTCTCACAACTGTGATGTTCCTCATGTCAATCGTACAGACTACCAGCTGATTGATATTTCAGAGGATGGATTTGTGAGTTTACTGACTGACAGTGGTAGCACCAAGGATGATCTGAAGCTCCCAACTGATGACGCCCTGCTGACCCAGATCAAGGATGGTTTTGCTGAGGGGAAAGATTTGGTTGCGAGTGTGATGTCTGCAATGGGAGAGGAGCAGATCTGTGCTCTGAAGGACATTGGTCCCAAGTAGCTTCCTATTGATTTTCAAACTATTTCAGTTACAGCAGGGAGATTTCTTTATGTAGCATCATTTCAAATTGGCAGCTGTGACTGTCTATGTGGGTTTATAAATAGTAACTATATCACTGGTTTCTTTATGCATTATGGATTCTCTCTATAGGTGAGTTGGAAAATTGCTGCAATATTAATGTCATTGTGTGTTGTTAATTAATATTTGTCAACTAGTATTATATTATTGCCGCATTAACGGTGTAAAGAAACGAATCTCCGAGTTTAAGAGGGCTACTTAGAAGTGGGGATAAAGCTTGCCGAATGTAATGGAATTGCCTTAAAACTGTGTTAGTTATAATATTATTTTGGAATTTTATTTTTCTTCTGCAAATTGGATTTTCAAGCGGAAGTTTCTGATTTGTTAAGCATGGATTTGTAGCTGAGCTG
> Pq2290.1	gb|GR872076.1: Pq_L_00223 American ginseng Leaf cDNA Library Panax quinquefolius cDNA 5', mRNA sequence (E:3e-97); tair10|AT3G62290.3: ARFA1E ADP-ribosylation factor A1E (E: 4e-100); ppap|C6SXM4: Putative uncharacterized protein; Glycine max (Soybean) (E:1e-100); gi|ACJ85464.1| unknown [Medicago truncatula] >gi224284028gbACN39752.1 unknown [Picea sitchensis] >gi224284100gbACN39787.1 unknown [Picea sitchensis] >gi224286854gbACN41130.1 unknown [Picea sitchensis] >gi255627305gbACU13997.1 unknown [Glycine max] >gi255645449gbACU23220.1 unknown [Glycine max] (E:2e-99); pfam|PF00025.15-Arf (E:2.9e-78); PF00071.16-Ras (E:3.9e-11); PF09439.4-SRPRB (E:3e-12); kegg|K07977; 
GCTTTGGTTGAATCTCATGACCAAACATTGCCCACAGGGAGAAAATTCTGAGAGTTGGAGGGAAAGAAAAAGAAAATAGACTAGATAAAATAACCCTGCATCCAGAATCAACTCCATCAAAAAACGTCTACATCAGCTCATGCCTTGTTAGCAATGTTGTTGGAAAGCCAATCCAACCCCTCATAAAGACCTTCCCCGGAGGTTGCACAGGTGCTCTGTATGTACCAGTGACGCTGCCGAAGGGAGTGGAGGCCAAGCTTATCAGTTATTTCAGCAGCATTCATTGCATTTGGAAGATCTTGTTTGTTGGCAAATACAAGTAACACTGCATCTCGCAGCTCATCCTCATTCAACATTCTATGCAGCTCATCCCTCGCCTCAACAACTCGGTCTCTATCATTGCTATCAACCACAAATATAAGACCCTGTGTGTTTTGGAAGTAGTGCCTCCATAATGGACGAATCTTGTCCTGACCTCCGACATCCCAGACAGTGAAGCTAATGTTTTTGTATTCAACAGTCTCAACATTAAAGCCAATAGTAGGGATTGTTGTCACAATCTCCCCAAGCTTGAGTTTGTACAGTATAGTGGTTTTCCCAGCAGCGTCAAGACCAACCATCAGAATCCGCATTTCTTTCTTGGCAAAAAGCCGGCTGAAAAGCTTGGTGAATGTTAGCCCCATTCTGTTTCTGAGAAATGATCCCTTTGTAGAGTCTTCAGGTAGGGATCTAATGCGTTTCTGTGTTTCTGCTGGGAGAGAGAGGAGAAAGAAAGCTTGAGACCAACGCGTATATATGGCAGCGAGAAAGGTCAGCGAGGAGGGATAAATAAGGAAGACAAGCTGA
> Pq32950.10	tair10|AT4G39100.1: SHL1 PHD finger family protein / bromo-adjacent homology (BAH) domain-containing protein (E: 9e-89); ppap|C6T2S0: Putative uncharacterized protein; Glycine max (Soybean) (E:5e-112); gi|ACU15947.1| unknown [Glycine max] (E:7e-111); pfam|PF01426.12-BAH (E:6.4e-23); 
TGTGTGTGTAATTAATGTATATAGCATTTCAATCAAAGCCATATTATAGCCATGTATATATGTAAAACATTGATTGGTGATAATTGTATCAAGCTGGTATCATGCCAGCTTTTCTGTGCAGACCAGGGGTTCAGTGAATGTCGTTGTGAAGTCCATGGCGAAAGCCCGGGCCTCGAGAAGAACCCTAGACTCTTACTCCGTCAAATCGATCAGCAAAACCGTCCGTCCCGGCGACTGCGTGTTGATGAGGCCGTCGGAATCCTCAAAGCCATCATACGTGGCGAGGATCGAGAAGATCGAGTCGGACAGCAGAGGCGCAAACGTTAGGGTTTACGTTCGGTGGTATTACCGGCCTGAGGAGTCGCTCGGAGGTCGGCGCCAGTTTCACGGCTCCAAGGAGGTTTTTCTTTCCGATCACTACGACTATCAGAGTGCGGACACGATCGAAGCCAAGTGTACGGTTCATACCTTCAAGAGCTATACGAAGCTTGACGCAGTTGGAAATGACGATTTTTTCTGTCGTTTCGAGTATAATTCATCGACCGGATCCTTCAATCCTGACAGAGTCGCTGTGTACTGTAAATGTGAGATGCCGTACAATCCTGATGACCTAATGGTTCAATGTGAAGGATGCAGTGATTGGTTTCATCCTACTTGTATAGACATGACCATTGAGGAAGCCAAAAGGCTTGACCACTTCTTCTGTCAAAATTGTTCATCTGAAGAGCAAAAGAAGTTGCAGAACTCCCATTCTACTTCCAGACACTCTGATACTAAGGTGGATACAAAACGTCGTAGGAGATGACACATGTAGTGAAGGGAATTTGGTGGTCTCTCTTTTGATCTTTTCTAGGAAGCAAGCAAACACGGAGCCAATGATTATCTATGTCACAAACACAAAGAGCTGATGTGAGAGAGGAGCTGGTTTTTGAGGACTCTTGTCGTGTCGGTTTGGTTTGAGCGACAGTTAGTCACCTTAAAGCGGTCAAAGATGTGTTTGGTTGTCTGTAATTATGTATGTAAAATCTAGAGTTTCTTTGT
> Pq145230.1	tair10|AT3G47090.1: Leucine-rich repeat protein kinase family protein (E: 9e-100); ppap|B9IED3: Predicted protein; Populus trichocarpa (Western balsam poplar) (Populus balsamifera subsp. trichocarpa) (E:7e-126); gi|XP_002322110.1| predicted protein [Populus trichocarpa] >gi222869106gbEEF06237.1 predicted protein [Populus trichocarpa] (E:1e-124); pfam|PF00069.19-Pkinase (E:7.9e-25); PF07714.1-Pkinase_Tyr (E:2.3e-20); 
ATGTTGGATATTTTAAATATGCAGGACAACCGTTTTGAAGGTACCATTCCATCTTTGTTCAAACAATTGAAAAGTATTGGAGTTCTAGATGTTTCGCGTAATAATTTGTCTGGCAATATTCCAAGTTTTCTTGGGGAGCTTCGTCTTTTACAAAACCTCAACCTTTCGCGTAACATATTTGAAGGTGAAGTTCCGAAAGGAGGAGTTTTCAGGAACATTAGTGCTTTTTCCGTCATGGGAAATTTGCAGCTTTGTGGAGGAATTCAGGCATTGCAATTGCCTGCATGTCCTAACAATAGCCTAAAGAAGGAAAAAGAGCATTTCTCCCATAGAATAACATATCTTCTAGTTGTTCTCCCTGTTGTTTTGTTGTTAGCATTTATTGCTGTAATTTTGGTTAGACTAGTTAGGAGATCTAAACAACAAAACTCCTCAGCCTCATCAGTATCGCAGGACCAATATCCTAAACTCTCTTACGGAGACCTTCTTCATGCAACAAATGGATTTTCCTCTGGCAATTTGATAGGTGAAGGAAGATATGGTTCTGTTTATAAAGGAATTCTCAATTGTAGTGAACAAATTGTTGCTGTGAAAGTACTAAACGTAGAGCTACGTGGAGCCAACAAGAGTTTCTTGGCCGAGTGTGAAGCATTGAGGAATATCCGCCACAGAAATCTCATCAAGATCATCACATCTTGCTCTAGCATTGATTTTAAAGGTGGTGATTTCAAGGCCTTGGTTCTCGAGTTCATGCCAAAAGGGTGTCTAGACAGCTGGTTACATCCAAGTCCATCGGAGCATCCTCACGACAAAACCTTACTCTACTCCAAAGGCTGACCATTGCCATTGACGTTGCATCTGCAGTGGATTATCTTCATAATCAGTGCCCCACAAGAATCATTCATTGCGACTTAAAGCCAAGTAACATTCTTCTCAACGATCAACTTTGTGCCCGTTTAGGTGATTTTGGCCTTGCAAGATTTCTTTTAGCTACAAGAAGTGAAATCAGTCATGCACACGCAAGTTCAATCGGGATTAGAGGAACCATTGGATATGTTCCCCCAGAGTATGGTATGGGTGAGGAAGTATCAACAAAAGGTGATTTGTATAGCTACGGCATACTTGTTTTGGAAATGTTCACTGGAAAAAGGCCTACCAGTACTGTGTTGGAGGATAATGTTAGCTTCCATAACTATGTTAGGAAAGCTCTTCCACATGAAGTGATGGAAATTGTTGATCCCCGTATTAAAATGGAAATTGAAGACGACTCGACTAAGGCTCAGTCCAAAAGTGCAAGGGAAAACATGGAGGTTTGCTTAGCATCAATTCTCCAGGTTGGAGTGGCATGTTCTGCTGAAGTTCCAAGAGAGCGTATGGACATTAAAGATGTTCTCGTGGAGCTACACGAGGCAAGA
> Pq172650.1	tair10|AT5G46850.3: FUNCTIONS IN: molecular_function unknown; INVOLVED IN: GPI anchor biosynthetic process; LOCATED IN: endomembrane system, endoplasmic reticulum membrane; EXPRESSED IN: 22 plant structures; EXPRESSED DURING: 13 growth stages; CONTAINS InterPro DOMAIN/s: PIG-X/PBN1 (InterPro:IPR013233). (E: 2e-33); ppap|A5BYQ3: Putative uncharacterized protein; Vitis vinifera (Grape) (E:1e-50); gi|CAN75134.1| hypothetical protein VITISV_018886 [Vitis vinifera] (E:1e-49); pfam|PF08320.6-PIG-X (E:9.7e-13); kegg|K07541; 
TTGTGTTGCTTCTTGCAAATACAGTAACACTGAAGACGTTAAAGACTAATAATAACTATTACAAGCACATCTCTATGTTCAATAATGATTTTCAATTAAATGTAAAATCTAGAAATGTAAAATCAACGTTCTATAGAGATGTTTACTATATTAAGATTGTTTCATACTGTTGCAACCTATATTTGAATGATAAATAGACGTGAGGATAATTAGAAGAGCTGATACAGTTGCAGAAATAAAAGTAACATAAGATACAGCTTCGGAGTGTTCCCTTTTTCCACAAGGTACTTCCCACACAACACCATCACTTACAGATTTAGCACTACTGTCAGTTGCAATGAAGATGCAGCTTCGATTGTGGGATTTCCCTTCTACAGTGCAGCGTGTAAATAATTCAGGTTGGCCAAATTCAACTATTGAAAATCCATTTTCTCCAAGGGGCGGATAACGTGCATGTAACGGAAGTTCAATGTTGATTTCCATCCCATTCTTCTTTCCTGATAATGCATTTGAACCAATATCCATGTGAATCTCAACAAGGGACCGGTTTGACCGAATAGAAGGCAACTCTAGATTTGTGTCTCCAAAAACAGATGCTTCTGTAAAAACGCCACGGTGTAGAAGATCTTGTAGCTCAAATGGAT
> Pq84040.1	tair10|AT1G78540.1: SHB, ATSHB, STATLB SH2 domain protein B (E: 1e-78); ppap|A5C4U7: Putative uncharacterized protein; Vitis vinifera (Grape) (E:9e-87); gi|XP_002283739.1| PREDICTED: similar to transcription factor-related [Vitis vinifera] (E:1e-85); pfam|PB010927-Pfam-B_10927 (E:1.2e-130); 
TAAAGTTACCACAGCTATAATGATCCCTATATCTACAATCTCTGATCCTCAAATTCATCTCTCACCCCCAAAGGGATCAACTTTCTGTCGAAAACAGGATATACAGGCTCTAACATCTCAAGCAAGCTAAAAGAATCTACGGACCCTTCCCAATCGAGAGAGCTCGGGTTCTTCAAGTAGCATTTCTTTTAGTGGTTTTACAGTCTTTTCCTTGACAGAAGAACTGTAGATGAAATCAACAGAGAGCAGCCTGTGGTGAATAGTGTAATCACTACCGACATAAGTGACCACAAGATTACCAGCATCTGGGTGGGGCCAGCTCCTTGATGCAGGAAACCGCAGTACAAATGTTCCAGGGCCTTGAAGGCCTCCTGAACCTTGAAGTGAATATTCTGCTTCTTCCTTTGTAATGAGTCCTTCGATCCATTTTGGTAACACAGAATCCCACAATGCATTTAGCCATTCTTGTGATAATGTAAAAGCTACTGGATATAGCCAGCACCACAACTTCTCAAAGTTTTCGCGGGCCACTAACTCTTGGCACCCAGCAATTCTCTTCAGAAGCTCAAAGTCCTCCAATGACAAATATCTGGTACTGCAACAGGAAATTATCTTGAACTGCTCTTCAATCTCAGAAACCAAATTCTCCCAAAGAACATGGTGATTGTTTAGTGAAATCAAATTCCAAGCTTTAACTCCATCCTCAATCAATCTCTTTGCAATTTTGATTTGGTGCCAGTGATGAAAACATCCTGAGAAAATAGAAACCTGCTGCGCGAAGTCCACGAGTTCTTGTTCAGAAGCTACCATTGCAATTTCCTTGAGCAGAAGAGACCTGTCAGTTAGGCCTCCTAGGCAGTATTTGAAAACAGTTGAATCTGAAACTATAGTTCTATTATTTGACATGCTCTGGGAAATTGTAATTGTTGCTTCACTGCTTTCTGAATCGGAGGAGGAATTGTCTGTTTCTACATGGTCTTCTGGTCTCCTCCCAAACTTGTCCCATATGCATTA
> Pq54490.5	tair10|AT1G13980.2: GN sec7 domain-containing protein (E: 5e-48); ppap|B9S916: Pattern formation protein, putative; Ricinus communis (Castor bean) (E:5e-49); gi|XP_002522485.1| pattern formation protein, putative [Ricinus communis] >gi223538370gbEEF39977.1 pattern formation protein, putative [Ricinus communis] (E:9e-48); 
GAAGAAGCCCAAACACAGCCTTCTCCACTAAAGTGCAGGGCATCACAGCTGACTGAACAACATTGGCTATGTGCTCATAAACACCCTGCCAGAGAATCATAATCCTGTCCCGGTTATTTAGTGTGACCGCAATCAGCAACTCCAGACAAAAAATTGCAGTTTCTTCATCTTCCAGATAGTTATTTCCCTTGTAAGATCGCCCTGCAGCTGAGATGAGAGCCCTGACAAGCTGTGATAGGGAGACAGCTTGTAGAAATTTACTTTCACCGAAAATGCTATTAATTTGACAGTTCTGAACTGTCTGAAGAGAGACCTGATGAGCGGCAAGCTGTTCTTCAGTTGGTGTTGACACAGGTTCTTCCGTATCAAGATATAAGAGTT
> Pq8220.8	tair10|AT3G09850.1: D111/G-patch domain-containing protein (E: 2e-50); ppap|D1HWS6: Whole genome shotgun sequence of line PN40024, scaffold_118.assembly12x; Vitis vinifera (Grape) (E:1e-65); gi|CBI25601.3| unnamed protein product [Vitis vinifera] (E:2e-64); 
AAAAGCAATGAACTGAAGATCAGCTCATCATTTCTGTTATGAGTCTAAATATAAATAATGCATAAATAACCTCTAAAAGAGCAAGGCGATATGGCAAGGGGAGTAGGGAAAGGGGGACCGTTAGCTAGCAAAGAAAAATATCCAGCAATAAAGCGGCAGCCAATCCAGACACAGCTCAATAGTCAGATAAGCTGATTCCATACCTGGGAACAATCCTGCGAATACATAGGCTGGAATGATAAAGTATCCACTCCATCCAAAACCATCTGCTGTAATTTCAAATTTATCTGCTCAAGATCAACTCCACGGCGAATCATTCTCTCCCAACGCTTCAGAGCAATCTTTTCTTTACGATGTTTCTTTTTTTCACCTGGGAATTTCCTCAAGTGTTTATTCTTTTGGGCCTCAGAAGGCCAAGACTGAGGAAACCTAGAAGCATGCTTCTTTTTCCCAAAAACAGTTCTATAATCCTTTACAAGCATAAGATCATCCAAAGCAGATGAACTGGTTCCGCATTTACTATCCTTTGCACGAAATTTCCTCCCTGATTGAGGTGTCCTCATGCCATACTCCCTTGATGCATCTTGAAGTTCAATCCCACCCAATTTCCGCAGAGTCTCGTTAAAACTACCACCAGAAATACCATCATCATCCACGACATGACGAAGTTTTCCTACCAACTGATCAGCATTCACAACTTTTTCATTTCCACCAATTCCCTCAAAGTAATCCTCTGCAACCTCATCAGCAATACTTGAATCACTATCAAATGAGCCATCACTATCAGATGAGCCAGAGGACTCTTCTGATCCAGAAGACTCCAAACTCTCACCATCTGATACATCATCTTCCTCATCATTCTCGTCACCTTCCCCATCTGAGATATCTTGGGTGTATATTTTGACGCCTGCGATAGACAAATAACCTGAATTTTTCTCCAAAGATGGTGTCTCAAACAGATCATCACACACACCAAACTCCTGGTCATAAGTAACATCAGTTTCCATTTCCTCCTCAGATTTCTCCTCGGTGGATGGTGAATCCAAACAAGAACCTACTTTCACTTCCATTTTCATAGACGAGTTAGTGACACTTGGGGACGCTTCGGCTTCATTAGAAAATCCCAACCCTCTATGAGAGGTATCATCCAATCCCAAACCTGCACTGTATTCATAAGTGTATTTC
> Pq224220.1	
AACCCACAAGCCGGGTTTATATAGATAGCAAACTTTATCCCCAAGTCACTCTAGAATATTCCTAGAGATATGGGATGTGGAAAAGATTTTAACAAACTTCCTAAATTTAACGAAAAAATAACAAACTAACAAATAATAAAAGTTAATTAAATATAATAAAAATAGAAAAGAAAACAATTTAAACTAGTAATCTGTCGAGCTTCGAAGTAAAAATGCCCTTCTTCTCCCGAAGTCGAAGGTGAAAGTGTTCCCGAAGCTGAATGAATTGATGCCGAATTCTTGACCGACCGAACGCTTGTCCGAAGCGGAAAGGATTAATGACGAAGGTGGCCTCGTCGTTTCTGACGATCATCCCGTTCATGATACTCCAAGGCAATAATCATATTATCCGATAGCTCGTTTTCTTCGGTCTCGGACCATCCTACATCAATCCCTCTATCC
> Pq212280.1	ppap|C6TBT2: Putative uncharacterized protein; Glycine max (Soybean) (E:3e-13); gi|ACU19284.1| unknown [Glycine max] (E:6e-12); pfam|PF03790.7-KNOX1 (E:1e-14); 
CCTTGCCTCCCACGACTATTACCACTCTGTATTCTTCTGATCATTCATTCATTTCATAAATCATACATATATATACACACATAAAAGTGAAAGAAAAAACTCCAGCTTCTTGGGCTAATTAATTTGAAAAATGCAAAATCAAGTTCTGGGCATGATGGGTACTAGTGGTGGAATTGGTGGTTTGAGTGAACTTTCCGGCGAGCAGCACCACCAGCTGAAGGCGGAGATCGCCAGCCACCCTCTATACGAGCAGCTTCTGGCTGCCCACGTGGCGTGTCTCCGTGTGGCCACCCCTATTGATCAGCTGCCACTT
> Pq134190.1	
TTTCCCTGGGTTGAAGAAGCCACAAGAGCGGGCCGATCTCATAGCTTATCTGAAGCAGTCAACTGCCTGATCCTATTTTTGCTGCTAATTGGAAGAGTTAGTTCACAATTATTTTTTCTACAGATCTATAGCTACTTATGCTTAATAAATAATACCATTGAGATCTTCACTGTGCCAGCTTGGTATTGGTTTGGAGAGAGTTTTGGCATCATTCTGCCCCTTTTGTCCGCTCTCTTCTTTATGGATTGGTTGTGGTTGGCCTTGTTTGCGGCATTCCTAGTTCCTAGTCTAAATTGGTTACCTTGCCTGCATTGATCACGAATGAAAACAAGTTTATAATAGATTGTTCGACATTTTGTACTGTTTTTAAAGTCGTGGGAGGCAAGGC
> Pq47870.1	tair10|AT3G60160.1: ATMRP9, MRP9, ABCC9 multidrug resistance-associated protein 9 (E: 2e-110); ppap|D1H6E7: Whole genome shotgun sequence of line PN40024, scaffold_21.assembly12x; Vitis vinifera (Grape) (E:3e-119); gi|CBI16747.3| unnamed protein product [Vitis vinifera] (E:4e-118); pfam|PF00005.21-ABC_tran (E:1.2e-18); 
TAAAAACTTGAAGATTCGTTATGCTGAGCATCTCCCATCTGTGTTGAAAAATATTACCTGCACATTTCCGGGAAGGAAGAAAATTGGTGTAGTAGGAAGGACTGGGAGCGGCAAATCAACCCTCATACAAGCCATCTTTCGGGTTGTAGAACCCAGAGAGGGTAGCATCATTATTGATGGTGTAGATATATCAAAGATAGGCCTTCATGACCTGAGATCAAATCTTAGCATCATTCCTCAGGATCCCTCTATGTTTGAGGGAACAGTTAGAGGAAACCTTGACCCACTGGACCAATATTCTGACTGCGAAATTTGGGAGGCTCTAGACAAATGTCAACTAGGCGATATAGTTCGTGCAAAAGAAGAGAAGCTAGATTATACAGTGGTTGAGAATGGCGAAAACTGGAGTGTGGGACAAAGGCAGTTATTCTGCCTTGGGAGAGCGTTGCTTAAAAAGCGCAGCATTCTTGTTCTAGATGAAGCAACAGCCTCTGTAGATTCCGCAACTGATGGAATTTTACAAGAAATCATTAGCCAAGAGTTTAAAGACCGAACCATTGTCACAATAGCTCACAGAATCCACACAGTCATAGACAGCGATTTTGTTTTGGTCCTTAGTGACGGAAGAATAGCGGAGTATGACACCCCAGCAAGGCTACTGGAGAGGGAGGATTCTTTCTTCTCAAAGCTAATTAGAGAGTACTCCAAGAGATCACAAAGTTTCAACAGCTTAGCAAAGTTAGGAAATTGAATGACGGTGCCAGGTAACAAAACATGTAAGGGTATTTGAGGAGAAATTAAGATCTCATAAGTTGAAGGCATGCAGTTCTAAAGCATTCATGTGTACAATAATTGTTTGGGTAGCCTATCAACCACTTGCAGGAGACTGATAAACTGCCTTGGGGTGATCAAGAGATATCTAACTGACCGCACCACTTCCTTGTGATTTATTGGTGTCATTTTATGGTGAAGAAGAAGGATAGAAAGATACCTTCTAAAGCCTCAGTATTAGTCATAAGAGGTACCTAGAACAATGTACTAGTATTATGTATTAAGAATTTTTGTGCTGACCTATGTCGAACTGTTGCTGAAAAATTCAAGTTTTTGAGAAATGAACTTCCT
> Pq10810.4	tair10|AT1G69640.1: SBH1 sphingoid base hydroxylase 1 (E: 1e-117); ppap|D1IF12: Whole genome shotgun sequence of line PN40024, scaffold_26.assembly12x; Vitis vinifera (Grape) (E:1e-121); gi|XP_002275229.1| PREDICTED: hypothetical protein [Vitis vinifera] >gi296086379embCBI31968.3 unnamed protein product [Vitis vinifera] (E:2e-120); pfam|PF04116.7-FA_hydroxylase (E:2.5e-16); kegg|K04713; 
GTTACATAATCAATCAAGCATTTTGGAAGATAATGAAAAATTAGGAAAGGGTAAAGAAAAACTAATATAGTTATACATATTTTTGCGATACAATCATTGTCAAATAGATCAACACTCCTTGCAGTCTTTAGTAGGTCGTGCTTCAAAGCCCCCATCTGCTCTCTTCTGAAGTGTGTAAGGCATGTAAGTACCAAGAATTCTATCCCACACAACGAAAAATGGTTGTGAAAAGTTATATTTGGTCCCATAAAGCTGGTGGTGAACATCATGATAGGCAGAGTTGTTATTAAAGAAGACATGGAAAAGGTTCCCCGGCAGCCACAATCCGCAATGGTCATCAACTGTTTTGATTGTAGCAAAGGAAAAGAAGAAGATGGAAGCTCGAGGGGACATGCCTGACAAAAGGAAAGATAGAGCCCCACCGACTGTATCTAGGAGAAGCCCCTCCACTGGGTGATTGTAAAGAGCTCCAAATGCATAAGGGACAACAAGGCGATGATGCTGAGAATGTATGTGCCGATACAAGAACTTGTTATGGTGCATGTATCTATGCATGAAATATTGCCAGGTATCTAAGACCACCATTGCAATAAAGAATTGTCTCGCAAGAACAATCAGTGAAGACTGTTCCCCTGTAGCAGCATCAGTATCATTTCCAGTAACCGTGAATAGGATAATGGCGACAACAGCCTGAACCGCCTGTTGGAGAAGAACACCTTTGACCACCGTCTTCTTTGATACTGAATTCTTGTCATCTTCATCTTTCTTCGAATGCAACCTATAATTCTCAAGAGATCCAAACATTAAGTATATGCCTGAATATGCCCAATACACCACAAGCGGTACCACGGTCCCCAATAACTCATCGGAAACACTAAATTCCATTACAAATCAAATACAGATACAGATACAGATACAGATACAGATACAGATACAGATACAGTAGTATCCCAATCTATGAATCTATAATTAATTAAATAGTAAAAGTTAGAAATTTTTCAATCCAGTGGAAGCATTAAAATGTGTTTGAGCTGATGTAGGTTAATAAAGGGCAAAAAAGAAGGGGAAAATTCTAGGGTTTCAACGTCAACACAGACTCGCAAATGAGACTCATTTACTCGCTACATCAGATCCAGATTTATTTACAAC
> Pq91410.4	gb|GR873147.1: Pq_R_00630 American ginseng Root cDNA Library Panax quinquefolius cDNA 5', mRNA sequence (E:6e-14); tair10|AT5G43900.2: MYA2 myosin 2 (E: 1e-60); ppap|O24517: Unconventional myosin; Helianthus annuus (Common sunflower) (E:5e-66); gi|AAB71528.1| unconventional myosin [Helianthus annuus] (E:8e-65); pfam|PF01843.13-DIL (E:5.4e-26); 
AGGCTAGATTCTCAAGAAGATATGCCGCAGGTTTGACATTTGAGAAATCCTTCACTTGCAGTGAATTAGAAAGGTCGTCAACTGAGAAGGGTATGCTGGAATTGTCATCCAATAGAAAGGAATTGCTGTCAGCATCGTTAGAGTTCTCTGTCATTAGAATCCTCATGCTTGAAATAACATCTCCAGATACACTTCGAGTATTGTACTTGTCATCCCAATACAGAGTACATATTCTGTACAGCTGCTGAACACTTAGGATAGGGCACAGATCGTTGGTAATCTCATCATAAGAAATTCTGTACTTCTGATGTATAACCAAGAACCCAACAGCTTGACGAATATGCTTAAGTTCGTCCCAAGCTGAGCCTGCATACTCCTCTTTTGCCTGGCAGCACCATAATTCCAGCTCTGCTAACCCAGATTTTACATATTCTCCATTGCTAAAAGTACAACATTCG
> Pq60420.4	tair10|AT2G36360.3: Galactose oxidase/kelch repeat superfamily protein (E: 2e-13); ppap|B9SAM3: Putative uncharacterized protein; Ricinus communis (Castor bean) (E:6e-13); gi|XP_002523042.1| conserved hypothetical protein [Ricinus communis] >gi223537725gbEEF39346.1 conserved hypothetical protein [Ricinus communis] (E:1e-11); 
AACAAATTCAAATTTAAAATAATAACTCAAATTCAAATATTCAAATTCAAATCTTCATCTCCCTTTCCATATTTTCTCTGTCCTTTGTAACTAAGAAATTTCATATAGCTCGTTCATGGTGTATGTGTAGCAGATGATCTGAATCTCCATCTTCCATTCTCTAAAATAACTTCAGATTTCTCTCCAATACTTGATTTGCGTACTGATATATGAAAGACTTTTTCACATTCTTCTTCAATAAGACCCTTCAAAGCCCATAAATCACCCATAATTGGCCCTCCACCTCCTCTTCCACCATAGACAAGCAAACGTTTCTCAACCATAGTAGCTGTATGGCCACATCTAGGGGGT
> Pq34580.4	gb|GR870993.1: Pq_F_00336 American ginseng Flower cDNA Library Panax quinquefolius cDNA 5', mRNA sequence (E:1e-46); tair10|AT1G53000.1: KDSB Nucleotide-diphospho-sugar transferases superfamily protein (E: 4e-23); ppap|D1HGM5: Whole genome shotgun sequence of line PN40024, scaffold_14.assembly12x; Vitis vinifera (Grape) (E:2e-23); gi|XP_002284913.1| PREDICTED: hypothetical protein [Vitis vinifera] >gi302143017embCBI20312.3 unnamed protein product [Vitis vinifera] (E:3e-22); 
TTTCTCATACGATTTTGGGAGCTCATATTACAGAAAAATGCCAAATGAGGCATCAAGACCTATTATCAGTTGCCTTTGCCAACAACTAAAACTGCTTGAATGAAGATTGGAAAACAGAATGACAATATAATAACAATTACAATTTCAGTGAAACTCAATTACAATTTCTTTCACAATTTCACCTCCATTACAACTTCCAACAAAAGACGACTAGTTTTTCATAATAACAAACAAACAGAGAATAAGTTATGCTCCCGCATGAAACTTTCTATCTTTCCAACATCTTCTGGGGTGTCAACACCATGAGCGTTATGGTCAACTTTTATCACCTTCATCTTATATCCATTCTCAAGGACTTTGAGCTGCTCCAGATCTTCTTCTAATTGTAGCGGAGTAGGTGGCAGCTCCGGATATATTCTGAGGAACTTTGAATCATAGCTCTGAATTCCAAGATGAAGCAAATATGGAAATTGAGGATTGACCTTCCCTGACCTAAAGGCTGATAGAAGAGAGAAGGAAGAGAGCCGCTGCTAGAAAAGAGAAGGAACGGAGCTGCGGCAGTGGCAGTACGTGGCGGCAGAGGCGGATCGACCATAAGATACAGGCATTGACAACACGATCACTTC
> Pq53720.1	gb|GR874024.1: Pq_R_01507 American ginseng Root cDNA Library Panax quinquefolius cDNA 5', mRNA sequence (E:0.0); tair10|AT5G06210.1: RNA binding (RRM/RBD/RNP motifs) family protein (E: 1e-32); ppap|B9HBW9: Predicted protein; Populus trichocarpa (Western balsam poplar) (Populus balsamifera subsp. trichocarpa) (E:5e-36); gi|XP_002309412.1| predicted protein [Populus trichocarpa] >gi222855388gbEEE92935.1 predicted protein [Populus trichocarpa] (E:8e-35); pfam|PF00076.16-RRM_1 (E:1.6e-22); kegg|K13195; 
GTTTGGATAAATATTTTACAGATTGTTAGCACCACCTACATAACAACACAGCATCTTAAACATGGATCGACTGCTGAAAATATATTACAAGAACACAACTTCGTTTGAGGTTTTTTGGCCAGTTCATATTTGTGTTCAACATAAAACAACAAATGAACCATTTACTCTTTATTTCAAAACTCCATCTGGATTTTGCAACGGTGGTTTAGCCGAGACAATATTCAAATCAACCCTTGCTTGCCCATGCCATGAGAAGAGGTGTTTCTATCATCATATGCATCTGGAATCTTAAAGTTAGACCAACTGACAAACCATTGGCCACAATCTCATGTTCAAGGATCCAATTCTTCTTTACTGGAATTGAACATGTATTGTGGCAGTAATCACTGGTCTCCTGCTGGTTCAGGGGGTCCTCTGGCTATTGGCATCCCACCATCAAAACCAGTTCTGGGTTTAGCACGGTCCACAAAATAACACGTCCATTCAGTGGCTTTCCATTCATTTCTGTTATGGCTTTTTCAGCTTCATCTTCAGATGCAAAGGTAACAAATCCAAAGCCTTTTGATCTGTCCGAGACTCTATCCATCACAATGTGAGCTTCAATTACTTGGCCGTATTGAGAAAATGCCTCTGATAATCCATTCTCCGTGGTGTAAAATGATAGTCCTCCGACAAATAGCTTGGAAGCAATGCCTCTGCGAAATAGAAGAAGGGTCGAAGGAGAAGATTGAAGGGTAGAGGGTGAAGACAGGAAGTTAGGGTTTGGTTGAGAAACACTCAGCTGCCTTGTTG
> Pq159390.1	tair10|AT4G00290.1: Mechanosensitive ion channel protein (E: 2e-147); ppap|B9I8N4: Predicted protein; Populus trichocarpa (Western balsam poplar) (Populus balsamifera subsp. trichocarpa) (E:2e-162); gi|XP_002275920.1| PREDICTED: hypothetical protein [Vitis vinifera] (E:5e-170); pfam|PF00924.12-MS_channel (E:1.1e-30); 
ATCACAGTGTTTGAAGATTGATGAGAAATTTGGGTTTGCTTTGGCTGAACAACTGCGAATTATTGTAGTTAATAATGGCTGCAATTAGGTTTTCAATGTTGAAATCACTTGGGTTTTGTGTCAAATTTGCTAGAAATTTGAATCAAATTAACGGTAGGTCATTATCTAGTTTGGTAAGTTGTACTAAATTCCGCACTAAAGAATCTGGGTTTCCCCTAACTAATGTCAATAATGACTTTAAGTTGATGGGTTTGAAAGCTTCTGTAGCTGATAAATGTTATAGGAACAGGAACAGTTGTGCTAGTACATTCTCTCCAATGGGGGAAATTTTGAATTCTCAGTTTGATGACTTTAAATTGATGGGTTGGAAAGCTTCTGTAGCTGCTCAATATTATAGGAACAGGAACACTTATGCTAGTACATTTTCCCCAATGAGGTCGAATTTGATTTCACACTGTAATATTTCTCCTTTTGGGGGAAGTGCTGTGCTCATGAGTTACCGGTGGTATTCATCATCCCCTGTTGGTAGCCAAGGAGATAACACTAGGGGCACTGAAGTTCCGGTTGCTTCAAGTTCAAGTGGTACTGATGTTAGTGATGGTGGTTTTGGTGGAGCTGATTTGTTAGATAAAGTTAAGAATGCTTGGCAGTCTGCAGCTGATGCTGCGAATTATACTGGGGAAAAGGTTAAAGAGGCATCTAATGAACTTACTCCTTATGCTCAGCAGTTACTTGATACACATCCCTATCTTAGAGACGTTATTGTTCCTGTTGGTTGCACTTTGACTGGTACAATGTTGGCCTGGTTTGTGATGCCTAGGGTTTTGAGGAGATTTCATAAGTACTCAACACAAGGCCCTGCTGCATTATTGTCTGGTAGCTCGTTATGGGGGCCAGTTCTGTATGAGAATAGTTTCTGGGGTGCTATGGAGGACCCGCTGCGATATCTAGTTACCTTTATGGCATTCTCATATATAGGCATGATGGTGGCACCAACCACGATTGCATCACAATACATTTCACAAGCCTGGAGAGGTGCTATTATTCTTTCACTTGTATGGTTTCTGCATCGATGGAAAACAAATGTCGTTACTCGTGCTTTGGTTGTAAAGAGCACGGAAGGACTTGTTGACCGAGATAAGTTGTTAACCATAGACAAAGTATCCTCGGTTGGTCTATTTGTCCTTGGTGTGATGGCTTTAGCTGAGGCGTGTGGGGTGGCTGTGCAATCAATCCTTACTGTCGGGGGCATAGGGGGAGTTGCTACTGCTTTTGCATCTAGAGACATTCTGGGAAATGTTCTTAGTGGATTGTCTGTGCAGGTGTCACGACCCTTTTCAGTTGGTGATACAATTAAAGCTGGATCTGTGGAAGGTCAGGTGATAGAAATGGGACTTACAACCACAAGATTGCTGAGTGCTGAAAAATTCCCTGTAATAGTTCCTAATTCACTGTTTTCTAGTCAGGTAATTGTGAATAAATCACGTGCCGGATGGCGTGCCATGCTCAACAAAATTCCCTTGCAAATTGGAGACTTTGACAAGATTCCCCAGATTTCAGAAGATATAAAGAACATGCTCAAATCAAACTCGAACGTTTTCTTGGAAAAGGAAGTACCTTTCTGTTACATGTCTCGAGTAGAAAGATCATTTGCAGAACTGACTCTTGGTTACAATCTAAAATATATGAGGAAAGACTTGTTATACGCAGCCGAGCAAGATATTCTTCTGCAGTCAATCCTGATAATCAAGCAGCACGGCGCTACACTGGGTAGCACCTTTGAAGCGTAACCAGTCAGTGATTATTACACTTTTCTTGTACTTGATCATCAGTTAGTGATAATACGCTAGAAGATTGTACGCACAAATCTCTAAGCTTTAAGATCACCAAACAAATTCCATTTCACATTCTCAACA
> Pq16411.8	tair10|AT3G15880.3: WSIP2 WUS-interacting protein 2 (E: 7e-81); ppap|D1I3V5: Whole genome shotgun sequence of line PN40024, scaffold_16.assembly12x; Vitis vinifera (Grape) (E:4e-85); gi|XP_002285344.1| PREDICTED: hypothetical protein isoform 2 [Vitis vinifera] (E:5e-84); pfam|PB000124-Pfam-B_124 (E:3e-33); 
GAGATTATTGACCTCCTCTGATATCCCAGAAGGTCTAGTTCTCCTCAACAAATGTTCAGAATCAGCATTATTGCCTATTGGACCTCCAGAAATCGCTGGGTGCGGCATGGAGGATGTGTTAGCCATCCATCCTCCAAGAGAGGAAGTTAGAGCTGCAAGTGCAGGTTGGAATGGTTTAGGCATGGAACCCATTAGCTGATTAGTGACAGGAGATGGAACCCGCGCACCATTTGGTTGCCCACATGTATGGTCCACAAAGAGGGTTTTTATGTCTGGGTTAGAGTTTGGACTCTTGCAGAGCTGATGCTGCCAATTTAAGCTCTGATTGATTAATGTCCGTAACCTTGAGTTCTTCAAGCTGGGAAATTGAAGTTTATCCCTGAAAAGTGGATTTGCCTCGATCAACTTTTTAAGCTCCACGAGCATTATACCCCTGGCTGACTTAGTATCTCCGTATTTTGAAAGCTGTTCATTTTCCCTAAAATTCGGCAAGGTCAGAAGCAGGGTAATCTCCTTAAAAAGCTCTTCGTTAAAAGAGGAAAAAACTTTTAAGTCCTGCCTCAGAACCTCCACGGCATTCCCATAATCGCCCTTGTCCAAAGCTTCA
> Pq186880.1	
CCGGTGACGGAACCGTTAGTGTGAGTATTAAAATGTAGAGACTGGTTAACATAAAGTTAATTTTAGTCAATTAATCAATACAGTGTTGACACGCAGACGGAATGTGATCTTTCGCTGCGTGTCAGCGTTGTATTGATTAATTGACCAAATTACCATGAAGTTAGTTAGCTTCACGGTAACACGATCCTAGAGTGTAGTAACACATATATACTGCCCCCTCCCTCTTACTTTGAGTGTCGGTAAAATACAACCTCCGTTTTGTTTTAAATTATAAGATTAATATATAAATGATATTTTTAAATTTAAAATTAATATGATTCATTTCAAATTTGAAAATTATCCAAGTGTT
> Pq4021.16	tair10|AT1G21630.2: Calcium-binding EF hand family protein (E: 3e-31); ppap|A5AMA5: Putative uncharacterized protein; Vitis vinifera (Grape) (E:4e-42); gi|XP_002279853.1| PREDICTED: hypothetical protein [Vitis vinifera] (E:2e-41); pfam|PB004828-Pfam-B_4828 (E:3.1e-55); 
AAGTCCCAGCCCACATCTGTATCATAGTGAGTGTCAAATGAACCCCAGGCTGGTTCATCAAAACGTCTATCCTCAGACAGCACTGATTCAGCACCCCCATGTTCACTCTGGATTTCTAAATCATGGGATGAACCATCATAATCAATACTCTTTTTAGATGGGGAGTCTTGGAAGCTTTTAGATGGGCTTTCGAAAGCATTCCTACTAACTGAACTATCAGGTGCGCTTCTTGCTAATACCTCTTCTTTGTGGATATTTTCCAACTCATGCTCAGCATTCTTTTCTCCATCCCCTTGTAGATTCTTTGAATTTTCATCAACACTAGAGGATGGAACAGTGACACCCTCATCTATGGAAGAATTTTCTTTTCTAATCAATGAAGCCTTGGGTTTGGGAGGGGCCATAACATTTTGTACATCCAGGGTAAGCTCTTTGACCAAGGTGTATCCTTCATCTTCAAACCGATCCCACTCTTCATCCCAATCAGCTGCTCCTCCTTGGATGCCAGGTTGCCAACCAAATGGAAGCTCAACCAGTGTAGTTGGTTTGGCACGTAATCCATAAGTTTTGCAACGTTCATTCAAGGCTTTTACTTGCTCTTCAAGATCCAACTGGATGCGATCAGCGAGAACCTG
> Pq161820.1	
CTCTTCAACACAGGAGTAACACGATTGAAAAACCCTAACAGTGGGAGCACACGCATAAAACCTTTTTTGCCAAATTAGCATTTTCACGGTCATCAACATGTCCGTCGCCGCCGCTAGATCCGTCTTCCGATCAGCCTCAGTCCGTAATGGTGCGGCAAGATTAGCTTCTGGAGTGAAAGCCGCTCGATCTCCCTTTCGTATGTCCACCAGGAGACCACTTTCACATCGCATCTTCAGTTGTCCTGCTGAAATGAGTTCGATGCAACCCTTCCATACTGCGACTGCTTCGGCATTGATGACTTCGATGCTCTCTCTCTCTCGCCGTGGTTACGGTT
> Pq220580.1	
TGTGGGTCTGCCTCACTAGTAGCTAAACCCAATAATAATTGGTAATCAAAGATAACAGCTACAGTCTCAGACTCAAAATCAGTGGAACAACTTTTTACTCAAGGGAAACCAAACATTAATTACTAAGGCATTTCAGTCATCTTATTATTGCCATCTGCATATAATCTACACCCCAAAATAGGTTACAATATTGCAAATAACTGATGTATGCTGATTTTACAGTATAATCATGTAGTATGTGTTAAATAATATATGAAATGAAATTAATCACCAGATTACCTGAACCAATTCATCAGAAGAAGA
> Pq208530.1	tair10|AT4G00490.1: BAM2, BMY9 beta-amylase 2 (E: 1e-96); ppap|D1J437: Whole genome shotgun sequence of line PN40024, scaffold_46.assembly12x; Vitis vinifera (Grape) (E:8e-100); gi|CBI40370.3| unnamed protein product [Vitis vinifera] (E:1e-98); pfam|PF01373.11-Glyco_hydro_14 (E:2.6e-51); 
CGAGTTCTTTGTGGATGGCGTCGTATCTGAGATTGAAATTGGATTAGGTCCGTGCGGGGAGTTACGGTACCCATCTTATCCTGCAAAGCATGATTGGAAGTATCCTGGTATTGGCGAATTCCAGTGTTATGATCAGTATTTGATGAAGAATCTGAAGAAGGCAGCGGAAACAAGGGGACACTCATTTTGGGGTAAAGGGCCAGAAAATGCAGGTTCTTATAATTCCAGGCCACATGAAACCAGGTTCTTTTGTGATGGAGGCGATTATGATAGCTACTATGGTAGATTTTTCCTTAATTGGTATTCTCAGGTTCTCGTTGACCATGGAGATCGTGTACTTGCTCTGGCAAATTTGGCTTTTGAAGGAACTTCTATTGCTGCAAAGCTATCAGGTATTCATTGGTGGTACAAGACAGCCAGTCATGCTGCTGAATTAACGGCTGGGTTTTACAACCCATGTAATCGGGATGGCTATGCTCCAATAGCATCAATGTTTAAGAAGCATGGAGCTGCTCTAAACTTTACGTGTGTTGAATTGCGTACACTGGACCAACATGAGGACTTTCCAGTGTACAGTCGTGGGAGGCAAGGC
> Pq54850.3	tair10|AT2G33620.4: AT hook motif DNA-binding family protein (E: 1e-18); ppap|D1J582: Whole genome shotgun sequence of line PN40024, scaffold_122.assembly12x; Vitis vinifera (Grape) (E:7e-30); gi|XP_002275328.1| PREDICTED: hypothetical protein [Vitis vinifera] >gi297745600embCBI40765.3 unnamed protein product [Vitis vinifera] (E:1e-28); pfam|PB006432-Pfam-B_6432 (E:1.7e-13); 
GTACCAGCCCATTGCCGCTGCCGAGGTTTCAGCCTCTCCCGTCGCCGTCTTTCCGCCGCAGCAGAACTTAAACATGAATTTGGGCGATTCCGTGAAGAGGAAGAGAGGCCGGCCCAGGAAGTACGGCCCAGATGGGTCCATGGCATTGGCTCTCACTCCTTCACCGGCATCAGCTCAACCTTTGAGTGGGGCCTTCTCTCCGCCACTTCAGTCACCGCAGCCTGCAAATTCTCCTTTAGGAAGCTCCGCCTCGGGATCTTCAACAAAGAAGGCCAGAGGCAGACCACCTGGTTCAAGCAAGAAGCAACAAATGGAGGCTATGGGATCAGCAGGGATTGGATTTACTCCGCATATTATCAGTGTGAAAGCTGGAGAGGATGTGTCGTCGAAAATAATGTCATTTTCTCAGAATGGTCCGAGGGCTGTCTGTATTTTATCTGCAA
> Pq46750.1	tair10|AT3G49310.1: Major facilitator superfamily protein (E: 2e-12); ppap|D1HPG6: Whole genome shotgun sequence of line PN40024, scaffold_98.assembly12x; Vitis vinifera (Grape) (E:2e-13); gi|XP_002274807.1| PREDICTED: hypothetical protein [Vitis vinifera] >gi302143948embCBI23053.3 unnamed protein product [Vitis vinifera] (E:2e-12); 
ATATAGATTTTATACAAAGTTTTGAGCTTCAGGACAATCATAATCTAGATAGGAAATGCGGGGACTTAACAGACGTACCCAACTTTTTCTTCTCTTGATAAGTTGATATAGAATAGTGAGCCACCACATGAATACCGTGAAGAATTGTTCTTGCCATTCACACTTGAATAAAAGAGAAAATGGGTAAAAATGTCGGAAACAAAACTAGTGTCTCAAAAGATACTTAAACTGAGACCTAGTTAACAGCAAAATTACATAAGATTAAACTAAAAATTTCCTACACTACATAGGCGCGTATGGGTTGAGAATCGGTGCTAAATTCCACCACGATTTAAACTCCAACAGCCTGGTTAACAGCTTCCCTGCAAGCATCCACCTTTTTTTCTCGCAGCAGCCACCACTACTTCTATAAATTGGCGCCACTAAATAGAATATAATGTTGACTAGATCGAGTTCTGCAACAGTTCATGGCTTGAGTTATGCAATTACCCTCCAACTTTTAAGGTACTATGCATCATTCAGTGGTTCAGTCTCGCCATCCCTTTCCTTCAATTGTGCCCAATCTTCCGTCTTTGTCTTATCTGCTATAACCAACAACCGCCTTTGCAATATAGATGCCACGAATAGGAAGATGGAGCACATGCCAAA
> Pq54090.1	tair10|AT5G12080.3: MSL10, ATMSL10 mechanosensitive channel of small conductance-like 10 (E: 1e-32); ppap|B9HD23: Predicted protein; Populus trichocarpa (Western balsam poplar) (Populus balsamifera subsp. trichocarpa) (E:1e-35); gi|XP_002309474.1| predicted protein [Populus trichocarpa] >gi222855450gbEEE92997.1 predicted protein [Populus trichocarpa] (E:3e-34); 
GGCAGCAGCAATTGCCTCCATCTCATTGGCTATCTCCTTATCAGTCCGTTCACCGTTCCCGTCAAAATTACTTTCATCTAGGGCATTGGATATGATGGATAACCCTGAATTAGATATCACATCAACCAACATCTTCATTGTCCAAGCAGAAACTTTCTCTCGCTTCAGCTGATGAAGCTTGTTTATGTCAATAACCGCCTTTTAATTTCTTCCTTCCCTTGCTTTCCTTTAATCGTGCTCTGGAAACTAAAGTGAATACTGCTATTTGTTCTCCCAAGCATCCCGGCAAACTCCAGAAGTGGAAGCCCTGATAGGACTTGGAGAACATACTGATGGAAGATTGATTCCTGAACTCTATCAAAGAAATTGTTCACATGGAAAGATGATGCTAACATCTTAAGAAACAAAGTCTTAAAAAGCCACAAGAATGAGCAAATGAGC
> Pq38230.2	
AGACCGGACTGATATATCTGGAGAAAAGATCAAGGCTTCCAAACCCTCCTCACGGTACCTTGACAGTTGATTTTCCTGCAAAATGAACCAAAGAAACTTGATCATCACAGCAATAAATTTCCCAAAATGTCGAGAATAAATGGTAAACAAAACTATATAAGGTGACGTAATATCTTCAAAAGGATACAGAATAGAATATTGGCCTCCTTGCAACTTTCACCATCCCCTGCTGTAATGAAACAAATTATAAAATTAGCTATAAAATTTAAGTAATATTTGTATCCTCGAAAAGTACAAATTCATAAACCATACTAGGAGAATTAGAAACAGGGATGAAGTTGCAGAGACCAATTCAGCACATACATCACAAACACCTAAAACCACTTCATCCCAATGAAATGAGTCTTCATGGATTCGACCTGAGATATTCTAGTTGATCAAAGAGATTATGTAATTCCTCGCTATCCCAGTCTGGTGTCTGTGCAACCAAGTTTTCAACTTCCACGTCAGGCTGATCACCTACTAAAACTTCTTCCT
> Pq17131.2	tair10|AT1G27330.1: Ribosome associated membrane protein RAMP4 (E: 4e-25); ppap|B9RMD3: Stress associated endoplasmic reticulum protein, putative; Ricinus communis (Castor bean) (E:3e-26); gi|XP_002514902.1| stress associated endoplasmic reticulum protein, putative [Ricinus communis] >gi223545953gbEEF47456.1 stress associated endoplasmic reticulum protein, putative [Ricinus communis] (E:4e-25); pfam|PF06624.6-RAMP4 (E:4.7e-21); 
TTAGGCGTACACATTAGAATTATAATTCGAGTCAACGAACAAAGCAGTTAAAAATCCGATCCCCTCCTATTTTCTCTCCATCTATCGGCATCCCCTTTCAGATCTTTGGCTACTGCTCGCTATCCAATCCATGACGACCTCCAGGTGTCTAGCAGATAGGAAAGTTGAGAGGTTTGAGAAGAACATCAAAAAGAGAGGCACAGTGCCTGAGTCGACAACAAAGAAAGGAAGTTCTTATCCTGTGGGGCCTATGGTCATTGGGTTCTTCATATTTGTTGTCATTGGATCATCTTTGTTCCAGATAATTGGTACAGCCACGAGTGGAGGCATGGCATAAATGATGGATTACCCTTTGGCAGCGCTTCTGTAGCTGTAGGCTTGCTATGCTTTGATTGAATGTATTGGTTAGGGTCAATTTTTGTACTGTTGGCTACAAATGTGATGTATTTTGTTGCAACCTAATTTATAATGTTGGAAATTGATGATTCTATGTGACGGAGGGAATAAACATAAATAACAAGAATGAATTTACTACTTTCTTGTCATCATTTGGTAATGCTAATTTCACTCCTCATATTGATGTTTACCACAACAGTCCCTACATTTTCCATACTACACGCTCTATCCATAGCAAGAACAAGCCTGAAAAGATCTCAAATAAAGGTCTCTAACTGCAGATTCAGACCTGTGACCCTGTCACTGTAGCCTATCCCCACT
> Pq201.5	gb|EW712071.1: Ginseng-Feq Contig34 Ginseng F. equiseti subtraction library Panax quinquefolius cDNA, mRNA sequence (E:3e-16); tair10|AT4G36960.2: RNA-binding (RRM/RBD/RNP motifs) family protein (E: 6e-39); ppap|B9SC73: RNA-binding protein, putative; Ricinus communis (Castor bean) (E:8e-39); gi|XP_002523592.1| RNA-binding protein, putative [Ricinus communis] >gi223537154gbEEF38787.1 RNA-binding protein, putative [Ricinus communis] (E:1e-37); pfam|PF00076.16-RRM_1 (E:2.1e-11); 
CGAGCAACAAATATCCTGGTGACTTTCTTTGATGGTGCTCGCATCGCCTCCTTTGGCGTAGCTACTTTTACTTCAAGGACTCTATTGCCAAGGAAGTGCTCACTAGATAATGCATTCTGTAGGGAGGAGACACCAAAAGAGTGAGATGTCTTCATACATAAATTTGATATCACTTCAACCTTTGCATCCTCCACTGTCGCAAATGTTACATATCCAAAACCACGAGATCGACCAGTAGATCGCTCCTTCATAACAATACAGTCGTCCAATTCCCCAAATTTGGTCATGTAATCCCTCAATCCATCCGTATCAATTTCCCACGGAATGCCTAAAACAACAAGCTTTCTGTCCGACATAATTGAAGTGATCGGATGAAGAAATCGGGCAGGGAAACACTCAAATTATCTCTCCTCTTGGCTCTAAGCACTCGCGATCTCACCTCTCTCTCCTCTACAAGTCTCTCACACTCGACGACTCTGACCCCTTCGATAGTTTCGGATTAACAAATACCTAAAAACGCACGCAGATCTCTCCTTGTCTATCTACTCTCTCGCTCTTCCAGGCGCAGCAGGGCACGGCACAGGTGCGA
> Pq91.2	gb|EW712209.1: Gin-FeqS5ASeq3P10C09_M13F_F08 Ginseng F. equiseti subtraction library Panax quinquefolius cDNA, mRNA sequence (E:2e-48); ppap|A5BMQ3: Putative uncharacterized protein; Vitis vinifera (Grape) (E:6e-32); gi|XP_002272399.1| PREDICTED: hypothetical protein [Vitis vinifera] (E:5e-32); 
TTTCCCTTCTTTCAGATCTGGAATCTCTTTCCTGTCCCTTTTCAAGCTCTCCATCATGTGATCTTTCGTCTTTGCCTTTAGTTCTGCTCTGGGAACTTTCACGATCTGAGAACTTCGAAGTCGATTTCTTTCTCTCATTTTCATCAGCACGACCATGTCCTCTATTCCCAGATTTGTCTCCACCATCGTGCTTATTCTCAGCATCACCATCCTGATACCAACTGCTCAATTTCTCAAGTGCACTCTCTTCTTGTTTCTTCTTCATCTGCTTAGAGCGTGACTCCTTTTTGCTTCATATTCTTCCTCATCACTACCCGTTTTGTTTAAGCTAGCTGATCTCTTTCGACTCTCATGTCTATCCCCAGTACTTCTCTTTCTCCCACTGCTGTCTACTCTTTCAGCATCCTCTCCATTCCCAGACCTTTTTGACCTGCTTGACCTGTGCTTCCTCTTATCATCTCTTCCTTGTACCCAACAGTGTCTCTTATATCAATATT
> Pq157040.1	
TTTCTATAAGTAATGGCATGTAAAGAATTTCATGTCAACGTATACTAATCCAGCTCGACATTTGAAACGGAAAAAGAAGAGGAAAATGAGCCAGATGAAATCATTTCTAATCTTGCTCGAATGCTTGATTCTGGATCAACCATTGACACAAACACCTTATTAGCCTTAAAATTTCCTACTTTTGATGCAAGAACAAATATATAGTAAATTCTAGCCGGCAAAAAGCGAAGATCCAGTCTCCATTTTCATTTAAGAACCTTCTGCAAGGAGCTTATTTTCCATCATTCGATACCATCAATTCCCCAAGAACTGCTAATTCACGCAGATTCAAGAAAGGTTCAAAGCACTACCGTAGGAGGTTTCCTTCATTTTGAAATGCAGGGTTTTTCTCTATTACAAGCATCAAGGAAT
> Pq33000.2	
CAGCATACAAGACAAAAGAAACCATTTCTATGTTACATCATTTAAATGCACCCTGGAACATTGAGATCCTTTCCTCGTTGAAAGTAAAGTGGAAAATTCACGACTCAGCAGAAACGTCAGCAGTCTGCATATTTATTTTCTGAGGCAATGTTTTTGGTTTCTGATCAATTTCCAGTTTGGAGTGATCCTTGACTTTGTAACTGCCATTTCCATTCTGCCCACTAATTTGATTCTTATTTTTGATATTGCTGGCATTACTATTTCCTTCTTTGTAAATGCCAAGGCTGTGGCGATTTCCGCGGGTACAGGCTCCCTTCTCCAATGATGA
> Pq172550.1	tair10|AT2G30900.1: TBL43 TRICHOME BIREFRINGENCE-LIKE 43 (E: 2e-60); ppap|C6TAV6: Putative uncharacterized protein; Glycine max (Soybean) (E:1e-70); gi|ACU18958.1| unknown [Glycine max] (E:1e-69); pfam|PF03005.9-DUF231 (E:1.1e-38); 
ATATCAGGAACTCCAGGTAAACACCAATGGCTACAATCCATGGAGATGTTGCCTCCATATCCATAGGCTGACGGGTGCCCATCTATTCTTAGCTGTGAGAGGCCCGTTATGTTGAGCAAATAAACGGCCATCGACATTCCACTCAAGACTCCCTCTAGCACAATTTGTGCTGGATGAGATACTACTGGCCCTGGCAATGGCCGTCTTGCACCAAAACAACTCTTCGCTTCAGCCTCTGCCCCACCGGCATGATCCGGGGAAACACCCTGAAAGATAACTTTGGTCTTAGTAGGATCAACATTAGACTCCACCCATCTAGCCCATGTATTCAATGCTTTTTGGTATGCAACTAAGCGATTCATGTCTTTGTATATCATTTGCCCTTCTTGGATAAAATCCCAAGGTTGTTGTCTCCCGGAGTGAAGCCACCAATGCCATGAGTTGAAGATCAAGACATCAATTCCCTTCCACATCTCACTAGTTTCGAGTGAGTCTAGGTTTAGAACGCGTCCAATTTTCTGGCTTTTAATGTCAACAAGAAAGGCATTGCGGAAGAACATTATTGAAATGTTGTAGGCCTGCAAAATGGTTGCATGGGTGCAGCAACATGCATGTTTGAGCTGAATCAATAACCTTATTTCTTTTATATATTTAATCTTTAACATATATAGAGAGAGTATACAAACGCAGCTCAGTTTAATTTCTATTATATAGGAATAGGAAATTGAGGGAGTGATAATATATATATACACACGGGTCCGGATCTTAAACTTACCCCTTATCTAATATACTTT
> Pq5660.1	tair10|AT5G19760.1: Mitochondrial substrate carrier family protein (E: 2e-139); ppap|A9PGY1: Predicted protein;  Putative uncharacterized protein; Populus trichocarpa (Western balsam poplar) (Populus balsamifera subsp. trichocarpa) (E:2e-148); gi|XP_002304855.1| predicted protein [Populus trichocarpa] >gi118487618gbABK95634.1 unknown [Populus trichocarpa] >gi222842287gbEEE79834.1 predicted protein [Populus trichocarpa] (E:4e-147); pfam|PF00153.21-Mito_carr (E:5.8e-54); kegg|K15104; 
CCATTAACGTGTAAAAGAAAATTACCAAAATGATGGCAAAAACCAGACCCTTACAAGGCAGTAGTAATGATTCATAGTACATAGATTATTGCTCAAAACAAATTTCTCCAGCAGAATCTCCAAATTACTAACCTTCCCAGAAGAACTTGGGGATAAATATGTAAAATTCCGAATTTAGTCCTACCCTAAAATTTCCAATTTAGTTCAGTACAATAGTTTTATCAGTCACTGTAAAAAATCTTCTGAGGCAACCGTTTTGACTTGAGGTTGTGAAGTTACTAAAAACCAAAAAGTACAACACAACCAAAGTATTATTCTGATAGAGCTCAACTCAAAATGCAGATCTCTTTCTCAAAATTCTATAACCCGGCGGATTTCTCCAGTTTCTGAATTTGGTTAAGGAATATCCATGTCATCATGACATGAGGGGCAATCCTAACACAATATACTGGGAATCCTGTATAAAACTTGAAGGGGCCTCCTGCCTTCAGGGTTTTCATTGCACAATCTAAAGAACCTGTGTATGGATATTTCCCCTGAGCATCAGGTTGCATCTTCTGTATTTGGGTTTTGACATAATCAAAGGGCAAACTGCAAGCTGCAGCAAAGAATCCAGATACCGAACTGGCCCCTAGAATCGTAGCACCCTCACCAAAACCAAGAGAATCCTTGAAAAACTCCACACTTTGATCATAAGATGCAAGCATCCCCATGTTCAGTGCCATTGCTCTCACTACAGTAGGGCCAGCACCTTTCCACAGCGCTAAAACTCCTTCATCTGCAGTAATTCGATAGAGAGCATGGAATGCATTGGTGTAATTGCGACGCTGAGCAACAGGTAAGGTGGCATCAGCCTGCATACGGATTAGTGCTAGATCTGCTGGACTACCAACACTAGCTCCAATTGCTCCAGCAGTTAGTCCACACAAAGCTTTCTGATACAAAGGCAGGGGCTTCCCGTCATTGGATTCGATTGCCTTGTTGGTCAAAATTCTGAATGATCCAAGCCGGGCAGTTGTGTATGTAGCTTGTCTAAGCAGTCCAGCAGATAACCCCTTGTAAAAGGCACCAATCCCCTCATTTTTAAGCATTTCCCGAGTCACATGAGCCGCTGATCCCTGACCCAACTGAATTCTCACCTTGATCATATCGACGGGTTGAATGACACAGGTAGCGAGCATACCTGAGGCTCCGCCATTAACAAAGGGCTTCACGGTGGGCCATACACCAAAAGATTTTGGCTTCTCCTCTCCCATTTCTTTGGATTTCAAAAATTGGAATCAACTAAAAGGGGAGAGAGATGGAGAGTAATGAGCTCAAAGTAAAGCAGAGGACTTCCCTAAAAATATAGCAATCCTCCTCCTTGTCCGCTAAGTTTGGAGATAGATTAGGCATATGGAACAAATTGGGCACCACATTTGAATTTAACTTGAATAAACTTTTCAAAATCTTTTGCCTGTCCATTGAACCTCCAATACCTACACTGAA
> Pq4330.1	gb|GR872309.1: Pq_L_00456 American ginseng Leaf cDNA Library Panax quinquefolius cDNA 5', mRNA sequence (E:0.0); tair10|AT1G21750.1: ATPDIL1-1, ATPDI5, PDI5, PDIL1-1 PDI-like 1-1 (E: 3e-171); ppap|D2YZU7: Protein disulfide isomerase 1; Daucus carota (Carrot) (E:0.0); gi|BAI67717.1| protein disulfide isomerase 1 [Daucus carota] (E:0.0); pfam|PF00085.14-Thioredoxin (E:4e-30); 
AATCAAAATGATTAAAATCCACCATTACACAATACAATCAAGGAGAAAAAACACATAAATCTACCCTTCTTACAAATAAATATATGAATCACACCAAAATAAATCCCTAAATCATTCTCTCCCTCATCGGGTGGAGTCAAATCAAATCAAAAGAAAAGAGGGACAGAGGAATGAAAGAGGGAAATTAGAAGAGGAGTGAAAATGAAAGGGTAGCAATTAGAGAGGCGATGGCAGTTGGGACGAAGACAGTGGCGTCGGAGGTGGGGCTGGGAGCCGGTTCATCCGCGGCGGAGACGCTCTTCACGGCGGAGATCGCCATTATCATCACTGTCAACGCTACAATAAGCTTCATCTTCATTGCCTCCATTGTTAATGGCTAATTTTAGGGATCTAGAGGGGAGAAATTGAAAACAAATCAACAATGGCGTCTAGGTTTTTGGGTACCCTTTTGGGTAGCTTAATGTTAGTGGGTCTGGTTCTATTGAACGTTTCGATCTTCTCAGTAGCAGAGGAGACTGAGTTTGTGTTGACTCTGGATCACTCCAATTTCAGTGAAACTGTGGGAAAACATGGTTTCATCGTGGTCGAATTTTACGCTCCTTGGTGTGGTCATTGTAAGAATCTTGCCCCAGAGTATGAAAAGGCTGCATCTGTATTAAGCAGTCATGACCCTCCAATCATTTTGGCAAAAGTTGATGCAAATGAAGAAGCAAACAAAGAACTTGCCAGCCAATTTCAGGTCAAAGGTTTCCCAACTATCAAGATATTAAGAAATGGAGGGAAAAATGCTCAAGACTATAAAGGTCCTCGTGAAGCTGATGGTATAGTAGCTTATTTGAAAAACAAGTGGGTCCTGCATCTGCTGAGATAAAATCTGTTGAAGATGCTAGCAATGTTATAGATGAAAAAAAGATCACCCTTGTTGGATTGTTTCCAGTTCTCTCCGGGGAGGAATTTGAGAACTTCACAGCACTATCTGAAAAATTGCGCTCTGACTATGATTTTGGCCACACTTCGGATGCCAAACTCATTCCCAGGGGTGAATCATCAGTAACTAAGCCTACACTTCGGTTGCTTAAGCCATTTGATGAACTCGTTGTTGATTTACAGAACTTCGAAGTTGATGCTATAGAGAAGTTTATCGAAGAAAACAGCGTGCCTACTGTGACCATTTTCAACCAAGACGAAAGCAACCATCCATTCCTAGTCAAATTCTTTGACAGCCCCAATGCTAAGGCAATGCTGTTTCTGAACTTTAGTTCTGAGCTTATTGATGCTTTCAAGTCAAAGTATAATGATGTTGCTGTGCTCTACAAAGGAAAGGGACTAGGCTTTCTTTTGGGTGACCTTGAGCCCAGTCAAGGTGCTTTCCAGTATTTTGGGTTGAGCAAAGATCAAGTGCCTGTCATCCTCATACAGAGCAGTGACAATCAGAAATATCTCAAGTCAAACGTGGAGCCTGATCACATTGCACCTTGGTTGAAGGAATACGTGGACGGAAAATTAAAGCCGTATGTGAAGTCTGAGCCTATTCCTGAAGTTAACAACGAGCCTGTGAAAGTGGTTGTTCGTGACAGTCTTCAAGATCTGGTCTTCAACTCTGGAAAGAATGTTCTGCTAGAGTTTTATGCACCTTGGTGTGGACATTGTAAAAAACTGGCTCCAATCTTGGATGAAATTGCTGTCTCATTTGAAAATGATCCTGAAGTCGTGATAGCAAAATTCGATGCAACAACAAATGATGTCCCAAGTGACATCTTCGATGTTCAGGGCTTCCCTACAGTGTACTTTAGATCGGCAACTGGTACAGTTGTGCAGTACGATGGGGATAGAACAAAGGATGATATCATTGAGTTTATTCAAAAGAATAGGGATACCAATGCCAAACCAGTCTCGGCTAAATCAGAGTCGGCAAAAGATGAGTTATGAGGAAGGTCACTTTCAGCAGTGAGAAACATTAGCTTTACATGGCAGACTTTTGTTATGTTAGTGGATCACCAAAATCTCTTTTTATTATCCTTTCTAGAATAAAAGTAGAAGTTCTACTGTCTTATTAGTATTTGTGATGTTTTAAGCTTTTTAATTTTAATGAACACCAATTT
> Pq15950.1	gb|EW712183.1: Gin-FeqS5ASeq2P9B08_M13_F08 Ginseng F. equiseti subtraction library Panax quinquefolius cDNA, mRNA sequence (E:0.0); tair10|AT1G03495.1: HXXXD-type acyl-transferase family protein (E: 3e-61); ppap|A5BWI7: Putative uncharacterized protein; Vitis vinifera (Grape) (E:4e-102); gi|CAN83656.1| hypothetical protein VITISV_009941 [Vitis vinifera] (E:6e-101); pfam|PF02458.9-Transferase (E:1.4e-43); 
TTAGTGTGCCCTAAGGAAATTAAAGCTGCTGCCTGCTGGCGCCGGACAAGGCCAACTACGTACTAGTTTAGAAAACACGGTAACTGTTTTTAATTAATGGACTAGGATTATCGATCATATTAATTCATAATAATATAATATTAAAGTTAACATTTGAGAACTTCTCTGGCTTTAGCTTAGAAAAAGCAACATTCTTCTAAGCTAATTAATCAAGGTTTCACCTTAACTAGTCCTTTGGCAAAGATATTAGTGAAAGCTTCGACCAAATTCTTAGTGAAGCACACTCCAATTTCCACATCTCCTTCCGAATTAAGGGAACATTTCTGGGAAACAACTTCAAGCTTTTTTGGTTTCCCCCACCCAAAATCTGTACTATAATAGTCAAACTTCGGTGATCCAGCAATCATAAAAGCCTTCTGCGTCGTGATCGTTTCAAAACCGGCGTACCACAACTCTGCGTCTTTCAAGACTCCTCCCTCCTCATTATTTAACTTTGTATGAATAGCCTCTCCTATCCCTTCAGCTGCAGCCAGAATCCCTTCCTCTCCTACTAATTCCGCGCTCTTTCGGGTTGCCGAACAACCCGCTAAGCAATTCCCAAAGTAAGTATCAGGTATGGGTGGATCCAAACGAGTGCGACAATCCATCACAAATATGAAATTCTCTTCTTCATTTTCATCGCGCACCTCCTGGCCAATAGCCACGCGTGCTTTTGCCATACAGGACCATAGATAAGCGCATACCACCGTAAAAGATGAGACATGTGCTAATGTTGGCAGTTTGGTTAACACCAAGTTCTTGATATCTTGAATATCGGCTCGATACATGACAATTGTGGCTTGAACAAGCTGTGGCGCAGCAGCTGGTTGAGGTTGAAAATTCTCCTGCTGCTTTATTTTTATCTTTAAATAATAGCTCCATAAAATGTTAGTTATCCCCTTGGGATCTTTGATCACACTCCTATCATAAAATGGAACCGGGAACAATATGGATGATGCCTTATCTTTATTATCTCCGGTGCTGCATAGTTGTTTGGCGATTGAAGCCCATGCCCGGATGAAATTGCACATACTTTTTCCATCGGCAGCGACGTGGGAAATTGTAAATCCGACAGTTGTGCCATGGTTGGGAAAAAAGGTCACCTGAACAGCGAAGAGTGGAGATACAACGCAGCCTCCCACGGAGGTACCGGGTGGAAGTTGAGGAACAAGAGGAAATAATTCATTGACATCTCGAGCGTGATTCCCTGCTAAATGATTGAAATCTTTACTAGTGCACTCGGCAACTGTTAGTGAAACCGAGTCCCCATTTAGGTAACGAATTTGGGGGCTGCTGCTAGATAGACTTGTTGAGGGGATTATGGAGTTACCGGCTAATGGAAAGTAGTGTTTAAGAGCTAGGGATAATGAATTTTTGAGATTTGGAACAAGTGTTTGGGTGAAGTCGGTTTTAGAGTTGGGTAAACCGTAGAAAAGAAGGCGGTGAACCGGAGGAATCATAAGCCATTTTATGTCGAAAAATGTGAGCGGTAAAGAGGTGTCAGCAACGGCACCAGGTGGTGGCGAGATTCGGCATTGCTCAAGGACGCTCACCATCATGTTGGTTGCACCCATTTCATTCCAATCTCACTGATAATTCTTAATTAAATAGGGATCGGAAAACAATTACCATTTTCGTAATTATCCTCTTCTGCACTTTCATCCTTGTT
> Pq18640.1	gb|GR874163.1: Pq_R_01646 American ginseng Root cDNA Library Panax quinquefolius cDNA 5', mRNA sequence (E:2e-59); tair10|AT5G65270.1: AtRABA4a, RABA4a RAB GTPase homolog A4A (E: 5e-43); ppap|B9HFE2: Predicted protein; Populus trichocarpa (Western balsam poplar) (Populus balsamifera subsp. trichocarpa) (E:2e-43); gi|XP_002310552.1| predicted protein [Populus trichocarpa] >gi222853455gbEEE91002.1 predicted protein [Populus trichocarpa] (E:3e-42); pfam|PF00071.16-Ras (E:1.1e-26); 
TCTTTTTTCTTTCTCTGTTTTGTACTAGCTGGAAGAGAGAGAAAATAAGAGGAGAGAGAAAATGGGTAGTGCGGGAGGGTATGGGGATGCCAGCCAGAAGATAGACTATGTCTTCAAGGTGGTGCTGATCGGAGACTCGGCGGTTGGCAAGTCACAAATACTGTCACGTTTCGCCCGGAACGAGTTCAGCTTGGATTCTAAAGCCACCATTGGTGTTGAATTTCAGACCCGAACTCTACTCATCAAGACCAAGTCTGTCAAAGCTCAGATCTGGGACACAGCCGGCCAAGAACGATATAGAGCAGTCACAAGTGCATATTACAGGGGAGCTGTTGGGGCTATGTTG
> Pq16700.2	
GATGCATATAGAAAGAGTTCAGGGGCAAGCAAGAAATGGGATGGAGGGGGTCCCGGCGGTCCATATGGTGGTGGTCCACGTGGTCCACCTCGTGGACTGGACAATGTTAGGGGGATTGATCATAGCTCTCTTCCTGCATGTGGCTCCTGCTGCGGTTAAAGGACAAGAATTATATGTTCATCTATCTACCAACGTAACAAGTGCTTGCGCTAAGATCAATTTACTTGTTAAAGTTATTGAATATATACCTACTTGTGAATGTCACTAAACCCTTTTAATAAATGAATATTTGTATCATGCACATTTAATCCGATATCTTACAAAATTAAGAGGACCTTACCTTGTATACCGTTTGATTATTGCAATCATATTTCGATTAATTTCCAGTCGTGGGAG
> Pq13010.2	tair10|AT3G62870.1: Ribosomal protein L7Ae/L30e/S12e/Gadd45 family protein (E: 4e-49); ppap|C6TBY0: Putative uncharacterized protein; Glycine max (Soybean) (E:1e-48); gi|ACU19332.1| unknown [Glycine max] (E:2e-47); 
TCTGGATACTAATGTTCAATTACAAATTCGATCGACCACAACTTTGTGAAGGAAAACCTCAAGATCACAGCTCTTCAAGACATACATCATGAAATTGACCAAATAAATAACTTATAACCAACTGCTAATCATCCATCAGTCTAAAGCAAACAACACGCAAATACCATAATTTGCTCTCAACAAAATTAAAACTCAGCAGTAATCTACCACTTAAAAACCTTCAAAATGTTTATAGCCTGATTGGCAGGCAACAGATGACTAAAGCTTCTAGTTCAGCCTCTGAGCAGCTTCCTTGGCAAGAAGCCTATCTTTGGCCTTCGTTTTTGCTTGGGATTTCGAACCCATGATACCACCTCCCCACTTCTTTCTATACTCATCATATTTGTCATTGAAATTAGCCTTAATAGCTTCCAATATTTTGCTGAATTCCAACTTATCTTCATTCTTCACTGTGGTCAAGCACAAAACAGCTGCAGTTTTTTGGTGAACAATAGTTCCCAACCGTGCTTTTCCCTTCACAATGCAGTATGGAATTTCCATCTTTCTGCATAATGCAGGAAGCCAGACT
> Pq122240.1	tair10|AT3G06030.1: ANP3, MAPKKK12, NP3 NPK1-related protein kinase 3 (E: 4e-15); ppap|D1HYJ7: Whole genome shotgun sequence of line PN40024, scaffold_20.assembly12x; Vitis vinifera (Grape) (E:4e-20); gi|XP_002281142.1| PREDICTED: hypothetical protein [Vitis vinifera] >gi297737007embCBI26208.3 unnamed protein product [Vitis vinifera] (E:5e-19); 
CTTGCCTCCCACGACTGCCTCATATTTCACCCCATTTAACATAATGAAAGATAGTTGTGCAGTAGCTGACCTAGCTATGCAAAAATTCAGAAGTTTGGGCCAATATTTCAATCATTCTCATGTATTAACCAATACCATATTACTCTTCAATCTCTTACAAATTTGTAATGCCCGTCCTAGATGTTTCCATATACTTTCCAAAATTGTCCTGCTGATTGCAAGAATACTAAGATTTACACAAGAAATCCGAAGGTAAAGATACGGATTTGAAATTTTGAGAATTGTATACAGACCAGAACTTAAGTGCGATACACAGGTTGGGCTTCCTGATATTCTCCAGTAACAAAAGGATGCTGCAACAAATCTAAAGCAGCAGGCCTGAAGTCTGGTTCCTTGTGTAGACATTTTAACATAACATCCTTAGCCTCAGCAGAAAGATGATCTGGACGGCGGATGAGATTTAGTTGTCCCTATATGGAAGAGAGCGGCAACCTCCATGAAATTGACAAACCCAAT
> Pq200930.1	
TTTTTAAAATCATAAGCAATTCTTGATGATGTTTTCTTGATAAAATAATCACCAAATTAGAAAGGAAAAATAAAAACTTGTACTTACAGAAAACTCCTCCCAACAACCTTCAAAAACATCTTCAGGCACTTGTTTCCAAAGTACCCAAGGCTCATTTATATGGCTTTTCAAAATAGGCCCACACTTATTTCGAGCCTTCTCAGTAATGAAGCTATTATCGCTAATCAAACATAGTGGTCGTAACTCCGGATCATTCTCAGCCTGAATCCCACGGGTTACACCTCTTAAACGATGAGGTTTAGCAACAGCAACGGTACGAGTAACAATATTATCAGCTTATTTTGGGCCTTGTGGACGCGATAGC
> Pq209570.1	tair10|AT1G70070.1: EMB25, PDE317, ISE2 DEAD/DEAH box helicase, putative (E: 3e-90); ppap|D1IFB3: Whole genome shotgun sequence of line PN40024, scaffold_26.assembly12x; Vitis vinifera (Grape) (E:2e-91); gi|XP_002267766.1| PREDICTED: hypothetical protein [Vitis vinifera] (E:2e-90); pfam|PF00270.23-DEAD (E:1.3e-17); 
ACCTACAAGCAGCGGAAAAACCTTGATTGCAGAAGCTGCAGCAGTAGCTACGGTAGCTAGACGAAGGAGACTATTCTACACCACTCCTCTCAAGGCATTATCAAACCAGAAATTCCGTGAGTTCCGCGAGACATTTGGCGATAACAATGTTGGTCTTTTAACCGGAGACTCTGCAATCAACAAAGATGCTCAGGTCCTAATCATGACTACTGAAATTCTCCGTAACATGTTGTACCAGAGTGTTGGAATGGTTTCATCTGAAAGTGGACTTTTCCAAGTTGATGTTATTGTTTTAGATGAAGTACATTATCTAAGTGATATATCTCGGGGTACAGTTTGGGAAGAGATCGTTATTTATTGCCCCAAAGAAGTTCAACTTATATGTCTGTCAGCAACTGTGGCTAATCCTGATGAATTAGCTGGTTGGATTGGTCAGATTCATGGTAAAACTGAGTTGGTAACATCATCCAAGCGTCCAGTACCATTAACTTGGCACTTCTCTACAAAGACAGCTTTGTTACCCCTTCTTGATGAAAAAGGAACCAGCATGAATAGGAAGCTGTCAGTCAACTATTTACAACTAAATTCATCA
> Pq84420.1	tair10|AT1G22280.1: PAPP2C phyto (E: 3e-118); ppap|D1HFC9: Whole genome shotgun sequence of line PN40024, scaffold_1.assembly12x; Vitis vinifera (Grape) (E:3e-128); gi|XP_002285790.1| PREDICTED: hypothetical protein [Vitis vinifera] >gi302141960embCBI19163.3 unnamed protein product [Vitis vinifera] (E:5e-127); pfam|PF00481.15-PP2C (E:3.1e-54); 
TGTTTAGTTGTTTTTCTGACAATCTTAAAAGTACTAAAGAAATTTTTGAGAGTGTCACTCCAGGTGGGTATAAATTCGAGTTTCGTTAACTATACGGACAAGCATCTAGTGCATTAAATTCTTATTCTTATAATCTGCAACATGGAAGCTATATGGTACAAGATGTTTTATCCCCGAAACCTAACTACCACGCAAGAAATATCATCTTTACTCTCTCGCTTCAAAGCTTCAGCTATTAATTGCTTGGACGCCTTCAGAGGGTCTTTTGTTCTTCTTGCAATATCAACTGCCTCTTGATTCAACATCACCTTCCACAGACCATCACTTGCCAGGATAAGAATATCAGAACCGGCTCCAATATCAGTATCTTGAATGTCGGGATCTGATCGTAGATGTGACTTAAGACTTTTATCGCCAAAAGCACGAGAAACTGCCAGCTGCCCATTTACTCTCGGAACATCCCCTGGCATGTTTGATACGAAACCTCCTTTGTTCTCAATGCTGCCTCGTTCTGTGCTAGGCTCATGATCAATGGTCATCTGCACAGCCTGACCTCCCGTAGAGAGAACAGCTCGTGAATCCCCTACGTTGGCAACCCACAACCTTCGGCCATTTATTACAATTGCTGTAACTGCAGTAGATCCACCTCGCCCCAAGTTGGAACTGTTGGAAAGGATTGCTTGGTCCGTCTTCTCATAGGCTTTTGAGATTGATCTAGCTGGGTCGATCCAAAATTCCCCCTCCTTTAAAATATTGGCAAACAAATGCTTCTGTAGATAGGATGGAACACTATCCCCCATATGGCCATCATAAATAGCAAACAGCCCAAGCTCATGCTCATCTATCTTCACAAACTTAGCAACATGATAATCCTCCATGGGATGATTTGCTTTCCCTTTCACAAGGCTGAAACCATATTTAAGTTGACCCTGATAGCTTTTTCCCTTGCCAGAATTATATGAGGACTGCCCTCCTGCACACTGCACACAAGCAGCATTAAAACAGCAAAACTTCTCCATCAAATGATCTGTTAGCTAAAAAGCTGCAACTTTTTTGAATCAATTCTCAACATCTACCACTTTCAAGTCCTCTGAATCAACTTGCAAGCACAACCCAAGTCCAAAAAACAAGATTCTCCAAATTCACGAAC
> Pq218740.1	
TTCACCAAGTTGCAGAGCAACAATGGAGACCCAAGGATAAGAGAATAAAGAGAATTCAGAGAGAAAAACAAGTTTCATTTCATTCATAATTTTCATAGCACTAAAGTTTACATTATATAAGAAGAGCAGTTGCACCTTTGACACGGTTGCAGCACGCGACTTCTTGCAAAATTAAAACAGAATTAAGGAAGTAACAAAACGACAAGCACACTTGCTAAATGACCTCAGATGGCTTCCTTCTAATTTACGGTTCATAACATTCCCCACCTCTTGTAAACATCCTTGTCCACAAGGATTGAATTGA
> Pq52900.1	tair10|AT5G67070.1: RALFL34 ralf-like 34 (E: 2e-28); ppap|D1HJT0: Whole genome shotgun sequence of line PN40024, scaffold_31.assembly12x; Vitis vinifera (Grape) (E:1e-31); gi|XP_002282668.1| PREDICTED: hypothetical protein [Vitis vinifera] >gi296082412embCBI21417.3 unnamed protein product [Vitis vinifera] (E:2e-30); pfam|PF05498.5-RALF (E:2e-20); 
TCGTTTTGTTGGAATCGGATCCCTATTTCGGATTTGCTTAAATTCTAAGCCAACAGTACAGTAACAGTACTGATTACAAACGAACAACGTCTCAATCCATTTCATAGCTCAAACAACTTGGCACAAATCACAAGATTTGATCCGAAATAAATTCAAGAAATCTGGTGACCAACATAGAGATAAATCTTGCAACAATACAAAATAAAATCAAACCAAACGGAACTAATTAACATTTAATATCACAAACTATATATTCGAAACACGCCCAAAACACTGAAATAGGAATACGTCTTTCTTCATCTTCTGCAACGGGTTATAGCAGAGCAGCCTCTAGTATAAGGATGAGCAGGGCCACTAGATCTGTAACAATTATGCGTATAATACGACCTTCCGGACCGAGCCGGGCACGGAATCCTATTCGCAGAGAGCGCTCCATAGGAAATATAATAGCGCATTGATCTCCAGTACAGAGATCTCCGGTCCATTATTTGACTCTCAATCCCTTCTTCTTGGTCTTCGTCAAGCTCCAGCTCTATGCCGTTGTAGGCAGACGCCGTTGCCGGCCATTGAAGAGTGCCGACGGTGAGCTTGAAGCCGGAATCGGAATCGGAATCGGAAT
> Pq23370.2	gb|EW712085.1: Gin-FeqS5ASeqP1A10_M13_A10 Ginseng F. equiseti subtraction library Panax quinquefolius cDNA, mRNA sequence (E:5e-91); tair10|AT4G35100.2: PIP3 plasma membrane intrinsic protein 3 (E: 1e-49); ppap|Q0MX13: Aquaporin PIP2;2;  Putative aquaporin;  Putative uncharacterized protein; Vitis vinifera (Grape) (E:2e-50); gi|XP_002279366.1| PREDICTED: hypothetical protein [Vitis vinifera] (E:3e-49); pfam|PF00230.14-MIP (E:4.4e-38); 
TCTCTTGGGGTCAGTAGCAGAGAAAACAGTGTAGACTAGAACAAAAGTACCAACAATCTCAGCACCCAGAGCTGTGCCCTTGCTGTACCCTGGTGCAACTGAGTTAGCTCCACCACCCAGTGAGTTGTAGTAACTCTTCATCAATGCCTTCACCAACCCAACACCACAGATAGCACCTAAACTCTGTGCTACCATGTAAGCTAAAGCTCTGGTCAGCGACACTTTCCTTGCCAAGAAAAGTCCAAAGGTCACCGCGGGGTTAATGTGACCACCGGAGATGCCGGCGGTGCAGTAAACGAGAACGAAGATCATGCCGCC
> Pq33470.2	tair10|AT2G38610.2: RNA-binding KH domain-containing protein (E: 3e-59); ppap|B9MTT7: Predicted protein; Populus trichocarpa (Western balsam poplar) (Populus balsamifera subsp. trichocarpa) (E:3e-63); gi|XP_002326275.1| predicted protein [Populus trichocarpa] >gi222833468gbEEE71945.1 predicted protein [Populus trichocarpa] (E:5e-62); 
TACTGGAATATCTAGGCGCAAGATCCTCTTCACAGTGCATGAACTAGGTCTTGCTGGTGCTCCTAGCCAGTCCATTGTCATCCCAGGGGGTCCACTTAATCTCTCCTGAGGAATGCCATTCCAGCCGCTCATTCCTGTTCCAGACATATTTGACATGAAATTTGAAGAAGCCATAGGACTGGGGCTTCTTTGCCTTAGTCTGTCGAGTTCATTAAAACCTTGGTTTGGCAGCATCCCAGAAAGCTTTAAAATTTCTTGATTCAAGAGTCTTGTACAGATGGGAAGGACTTGCATAAATGGTTGAAGCTTCTGATGCTCACCCAATAGCTCTGACAAGTACTGACTGGTCTCAACATCTGGTGTACTTCTAATCTGTGGGGAAACAGCTCTTGCAGGTGAAAAGTTGGGATTATACAGACCCGACATGCTTGCCGACAAAAAAATTGCGAATGAATAAGATGATGATT
> Pq49060.2	tair10|AT1G73690.1: CDKD1;1, AT;CDKD;1, CAK3AT cyclin-dependent kinase D1;1 (E: 3e-145); ppap|A7M6H0: CDK activating kinase; Nicotiana tabacum (Common tobacco) (E:6e-164); gi|BAF75824.1| CDK activating kinase [Nicotiana tabacum] (E:9e-163); pfam|PF00069.19-Pkinase (E:3e-68); PF07714.1-Pkinase_Tyr (E:7.5e-27); kegg|K02202; 
GTCAGATGTCGATCATTTACTCACTAAGAAAGTCGCCGATCGCTACCTTAAGCGTGAAGTTCTCGGTGAAGGTACCTATGGAGTCGTCTACAAAGCCATTGACACCAAGACAGGACAAACAGTGGCAATTAAGAAAATTCGCCTTGGTAAACAGAAGGAAGGGGTGAATTTCACTGCCCTTAGGGAAATTAAATTGCTGAAGGAGCTGAAGGATCCAAATATAATAGAGTTGATTGATGCCTTCCCTCATAAGGGAAATTTGCATCTTGTTTTTGAGTTCATGGAAACTGATCTTGAGGCTGTTATTCGTGATAGAAATATCTTCCTTTCGCCGGCTGATATAAAGTCGTACCTTCAGATGACTTTGAAAGGGCTTGCTTTTTGCCACAAGAAATGGGTCTTGCATAGGGACATGAAACCAAACAACTTGTTAATAGGACCGACTGGACAGCTTAAACTTACAGATTTTGGTTTAGCACGTATATTTGGAAGCCCAGATCGAAGGTTCACTCACCAGGTATTTGCACGATGGTATAGGGCTCCTGAGCTATTATTTGGTGCTAAGCAGTATGGTCCTGGGGTGGATGTATGGGCTGCAGCTTGTATATTTGCTGAGCTCCTACTACGCCGACCTTTTTTGCAGGGTAACAGTGACATTGATCAATTGGGAAAGATCTTTGGGGCTTTTGGTACTCCAAAGCCCACCCAGTGGCCTGATATGATCTACCTTCCTGATTACGTCGAGTACCAGTATGTTCCTGGACAGCCTCTTCGTACATTGTTTCCAATGGCTAGTGATGATGCTTTAGATCTGTTCTCAAAGATGTTCATGTATGACCCAAAATCTCGAATTTCAGCACAGCAGGCATTAGAGCATAGGTATTTCTCTTCTGGACCTCTCCCCACTGAACCAGCTTCCCTCCC
> Pq111830.1	gb|GR872558.1: Pq_R_00041 American ginseng Root cDNA Library Panax quinquefolius cDNA 5', mRNA sequence (E:2e-143); 
CACCTGGTGCTTCGTCTCCGCGGGGGTGCAAAAAAGACAAGGGCACAAGGCCCCCGTGTCCATGTCCTCGAGAGGTTTCTGGGGATGCATGGATGGAAGATTTATGAGTTTGATGGTGGTCATTGAACCCGTAGCAAATCAAGTCAAAGTTGAACCACCACCAACAAGAGTAGAGTCAACTAGTTGTTGTAAAGAGAACCAAGCTACAACGGCTGCGGCCGGATACGCCTCTGACGGATTCGAGACCGCCAGTGAAACCGATCATCGGGAAAATGATGATGATGACGACGGTGGAACTGAAACCAATCATACCCGCAAACAATCTATGCCATCAACGGATCATTCTTACCAAGATTCCC
> Pq114600.2	tair10|AT2G27980.1: Acyl-CoA N-acyltransferase with RING/FYVE/PHD-type zinc finger domain (E: 2e-25); ppap|D1IAN0: Whole genome shotgun sequence of line PN40024, scaffold_7.assembly12x; Vitis vinifera (Grape) (E:5e-33); gi|CBI30190.3| unnamed protein product [Vitis vinifera] (E:9e-32); 
GGGAACACAACATGGACGACTTAAAGGATTTGCCAGCAGGGAAATGGTTCTGTTGCAAAGGGTGCAATAGCATTCACTCTGCATTGGAAAATCTAGTAGCTAATGGTGAAGGGAAGCTGTCTGACTCTCTTCTGAATATCATAAAGAAGAAGCACGAGGAAATAGGTTCACAAGGTTGTGGCGATCTTGATATAAGATGGAGGCTTCTGTGTGGGAAGTTGGCTTCTGATGAAAGTAGGGTGTTGCTTTCCAAGGCTGTTGCTATCTTTCATGAACAATTTGATCCCATTGCTGATTCAGACACAAAGCATCTTGATTTCATTCCGAATATG
> Pq39390.1	
TATAATATTAGGATGGGATGAGTCGTAGAAGCTCTAACACTTTTACAGTATCATGTCATTACAGTAACCCAAACTTCTTTAAATTATATATAACAGTCGACTGCTGAATTATAATGGCAAAGTTATAATTCTACAAGCACCATCACCATCAGCAAGCTCCAGTCTCCCAATAGCACTATTGGCATCATATGATCAGATTTTAACACCATAACATCAGCTTTAACTTAGCCATCAAGATTACCCTGTTGTCCACTGCTCCCCCCTCCACTCTCATACGACCCATCATCAGCCGTCTGCCAC
> Pq122230.1	tair10|AT1G77850.1: ARF17 auxin response factor 17 (E: 8e-53); ppap|B9RJC5: Auxin response factor, putative; Ricinus communis (Castor bean) (E:9e-89); gi|XP_002513844.1| Auxin response factor, putative [Ricinus communis] >gi223546930gbEEF48427.1 Auxin response factor, putative [Ricinus communis] (E:1e-87); pfam|PF06507.7-Auxin_resp (E:6.5e-12); 
TGTGTTTTGGGCGGTGGGGATGAGGGTTAAAATGGCAATGGAGACGGAGGACTCATCAAGAATGACGTGGTTTCAGGGGACTGTTTCGTCTGCTACAATGCCGGACAATGGTCCCTGGCGAGGCTCTCCTTGGCGGATGCTTCAGGTTACGTGGGACGAACCTGAAGTGCTGCAGAACATGAAGAGGGTGAGCCCTTGGCAAGTCGAGTATGTCGTGCCAACACCATCACTTCATTCAGAATTTCCCCCCACAAAGAAGTGTAGAGTTCCTCAGGATCTGGGGTTGCTACTTGATGGAGGTGGAGAACCTCTATTTCCTATGACAGGGTTAAATAATTCAATGGTGAGTCACTTGAACCCATCATTGATGAATTTTAACTCTTTCCCTGCTAGCATTCAGGGAGCCAGGCAAGATCAAATTTGTGTTTCCAGTTTATCAAGCTTCATTCGTGAAAATACCCATCAAAGGTGTAGCGACTATTTCAATGGCAACATGTCACCAATGGTGGAAACTGTGTCCACGGAGCTGAATATTGGTAGTTCACAGTTGGACAACTTATCTCCCGATAGCCAGAGTAGTGTGCACTTCTTTGGCAATGAGCTAGTTCGAAAACGAGTCCGTAATGCTTCACCTAAAGTTGGTATTACTTCATTCCGGTTATTCGGTAAGATCATTCATCTGAAAAAGCCTGTTGAAGACGGCTTTGATGACGTTGGATGCCCCGAGGATGATGGCAGTAAAGTGTACAAAGAAAGAGAAGGTGCGGACAACCCAGTGGATCGTTCTTCAACCTATCCATGTATGAAACTCTTGGACAGGATTGATGATCAATGCCAAAGAGCCTCAGCAGGTGAAGCATTGTTTTTTCTGAATGGCGGCGTTCTTAGATGAAAGTTGTACATCCATGCATGTCTTTCTCTAACTCTAGAAACCTTAATGCCTATGTATGGTTGGCAAACGCAGTAGATGCTATTTTGTTAACAGTTTTCATATAATGGTAAGG
> Pq119450.1	tair10|AT2G22840.1: AtGRF1, GRF1 growth-regulating factor 1 (E: 2e-24); ppap|B9TB47: Putative uncharacterized protein; Ricinus communis (Castor bean) (E:3e-50); gi|XP_002283504.1| PREDICTED: hypothetical protein [Vitis vinifera] (E:9e-53); 
TTCTCGGGCTGGTCCCTGTGCTGCTGTTAGAAAGAGATCGAAACGTGGTCTTTTGTAATACCCCAGTTGGCCATGCAACCAATGGGGGACTATTGTCCCAGCCCACGGTCATGAGATTAAGAGCCGACATGTTCTTGCAACTTGCAATATTATTAGTGCTATGCAAAACTTCCCCAACCGGTCCACCCATGGTATTCTCCCAAGAAATAGGGATCCAATTTGCTTGCCTTTGATTGGACTCGTTGAAGATTGCATCTATTCCTAAACCCATTTGAGTTGAGTCAACCTCAATCGATAATCTTAGGGGTGATAGTGCAAGTTTTTCATTGGTGGGAGATGAAGTTGATGACAAGAAGTCCGAGGCAGCCACCGGTATTGATATAGAGAGTTGAGTCCTGTCTGATTGCATATCAATA
> Pq97740.3	gb|GR873919.1: Pq_R_01402 American ginseng Root cDNA Library Panax quinquefolius cDNA 5', mRNA sequence (E:3e-151); 
CAAAACACTTTTTACACATTAAAACAAAACAAACAAAAACAAATTCTCAGAAAATCTTCCATCTCTGCTGCTTCCATTCTCAGACGAATTCTCAGAAAATCCGCCACCATCTTCATCTTTGCTCCTTCCGGCCTCCTGATCTCCTTGTCCCATTTTCTTTTCTTCTCCACTTCGGCCCACCATCTCCTCCCCTTTTTTGCCATCACTATTACTTAGGTGCTATTTAGCCTTTCCGACGGCTAAGATCTCGAACTGCTAACGCCGAATCTAGCAATGGTTTCTTGACGATTTGATGTTTTTATATTTGTGATCTGTTTATATCTGGTTTTTGGTTCATATTGCTTATCTTGTACATTAAATCAGAATCATATTGCTGATCTGTTTAGAACGGATTTGGTGATAGATCTAG
> Pq113740.1	tair10|AT5G25170.1: PPPDE putative thiol peptidase family protein (E: 2e-76); ppap|D1HIV1: Whole genome shotgun sequence of line PN40024, scaffold_8.assembly12x; Vitis vinifera (Grape) (E:1e-83); gi|XP_002285347.1| PREDICTED: hypothetical protein isoform 1 [Vitis vinifera] >gi225430386refXP_002285349.1 PREDICTED: hypothetical protein isoform 2 [Vitis vinifera] (E:2e-84); pfam|PF05903.8-DUF862 (E:2.1e-46); 
AAAGTTTACTACACAGTATACCGAAACCGAAACCAACTTTACATAAAATTAAAGCACCGCAACAATTTCCACGCAGTTTCTACTTTGATCAAGTAAAGGATTCCAGAAAAAGATCACAAGTTGACTATAAATATTTCCAATGTTCGAACTTGCCCTGCTTTTTTCCACTCTTGCCTGGATTCTATAATCTGTAACATTTCAAATTAAGTGTGCCACTAAACTTTCATGGTTGAGGGCATAGTTGAGTCGTTCAAAGATGAACTAGTGAGACGACTTCTCTGTCTACTACTCCGGGTTGAGGAACTTGAAGAATGAGATGACATAGAGGGGTGAGGATTGGAAGAAGACGGAAACCTACTTGAATGGCTTCTTAATTTCTTCTTTCCAGAAACCGAATCTTCTACTGTAACCTGCCGGACCTTAGTCTCATTTAAACCAGCTGGTAGAACACAATTGCAGAGTAAACCAAGTCTCGCAAGTCGATTTACCCAACTAGGAATGGGCTTCCCAGTCAACCTAAGACATGCATCATTACAGAAGTGATTGCAATTCTTTGTGATGAGATTATAGGTGTTTCCAGAGTACTCCTCTGCTAGTTTCTCCATGAATGCACGTACATCCTTTGGACCCATATCCGTTCTTCCGATTAAAATCGATTTTCTAAATGTGAAACCAGGGCACTTCTTTGGTTCCACTTCAAATATTCCAGTTGTTGAATTTTCATGAGCACCAAATGCGTATTCTAGTCCATGAACTTGAACACCGGAGTGATAAACACCAAGCCCAAGCCAGTAGGCGTAGCCATTCATGGAGGTGAGATCGTACACATTCAGATACACCGGAACTTTCCCGGTTCTCCTTTTCCGGGAAATCATTCTACACAACATTTTATCAATCCCCAAAAGGTAAACTCAGACTTGGGGAAGCTTCAGGGAAATTGGAGGAGGAATTTGAGGAACAAATTAGTAGTTCGGATTCGAAGTCGTGGGAGGCA
> Pq21250.2	gb|EW712093.1: Gin-FeqS5ASeqP1C05_M13_C05 Ginseng F. equiseti subtraction library Panax quinquefolius cDNA, mRNA sequence (E:0.0); tair10|AT2G22250.3: ATAAT, AAT, MEE17 aspartate aminotransferase (E: 0.0); ppap|D1HJW6: Whole genome shotgun sequence of line PN40024, scaffold_31.assembly12x; Vitis vinifera (Grape) (E:0.0); gi|CBI21453.3| unnamed protein product [Vitis vinifera] (E:0.0); pfam|PF00155.15-Aminotran_1_2 (E:5.3e-71); 
CCAAAATAAGATATTTCAAACTAAAATGATATGAAGTTCTTATTCATGGAAAATCATATTCCCAATCCGTTTAAGGAATACAAAGGCCGTGGTTTTGGCTTTGGCTGGTATAGCAGATTAATTTATTGAACAGGCCCCAAGAATTATGCAAGCTATAATTACAAATTACATGGCATGTAAAAACAAGCACAAAGATAGTCTCAAAGAACTTGGATAACTAAATCAAGCAGCGACAGTAGGCCTGAGAGCAATCAGCGCTTTCTTGATTCTCTCCACGGCAGCCTGAAGAGTAGAGAGGGATGCTGCATAAGAAATGCGAATGCAGGTGTCATCCCCGAATGCATCCCCAGGTACAACAGCAACCTGACCCACGTCCAACAAATATCGACACAGAGACTCTGAATCCTTGATCAGACCAAAGCCATCAGCCTTGGATCCATAGTAACAGCTGAAGTCAAGGAATAGATAGAAAGCACCCTGGGGCTCTGATATTTTGACACCCTCCAGTTCCCCAAAGCTTTTCACCAGAAAATCTCGTCTCTCCTGAAATGCTTTCACCATAGTTGAAACTGCTTCGCCACCAGCATAGCCCATTCCTAAAGCAGCAACACCTGCTTTCTGAGATATACTACTGGCTCCTGATGTGAACTGGCTTTGAATCTTTCCACATGCAGCAACAAAGTGTTTGGCGCCAGCAATATATCCAAGCCTCCAACCAGTCATCGCAAAAGCCTTAGAAAATCCATTCACTGTCAGAGTCCGATCATACATGCCAGGCAAAGATGCAAAGCTTGTGTGAGTTGCGGGTGCATAAATAATATGTTCATATATTTCGTCAGACAACACCAGAAGTCTGGGATGCTTCGCAACAATCGCGGCAATCTGTTCAAGTAGTTTCCTGGGGTAAACAGACCCAGTTGGGTTGGAAGGAGAACAAAGAATAAGCAATCTTGATTTCTCTGTGAGTTTGGATTCAAGAAGCTTTGGATCTAAAAGAAAGTTTTCTGAGATGTGGGTCGGCAGAATCACAGGCGTTGCATCTGCTATCCTGGCCATTTCTGGATAACTCACCCAAAAAGGAGCTGGAATAATAACCTCATCTCCTGGGGAACAAACTGCAAGAACAGCTTGGATTATACTCTGCTTTGCTCCATTACTAACCACAATCTGATCAGGTGTGTAAGAGATTCCATTCTCCTCCTTCAACTTATGACAAATCGCAGTACGCAATTCCAGAGTGCCTGCATTTGGAGTATACCTTGTGTAACCCTCACGAATTGCATTTATCCCAGCCTCGGCAATTATAGCTGGGGTATCAAAATCCGGTTCTCCAGCTGCTAATCGGATAACAGGCACACCAGCTTGTACAAGAGCAGTTGCCTGATCAGTTATAGCCACTGTTTTTGATGGCTTAACCGAATTAACTCTGGGGCTCAGTGAGGTATCCAGTTCCATTTTCTCAAAGTTGTTTACTGCTCTCAAAACCAAATTTATTCTTTTCAACTGTTGTTTTGATGAAGTCTCCAAAGATTTGAGAGAAAGATTGCCCAGTTGAGAAGAGAAGGAGATTGATCTGAAGCAGCTCTGCTGGGAATCAAAATGATGTCCGGTAAATTGATCTCTA
> Pq198700.1	tair10|AT3G17630.1: ATCHX19, CHX19 cation/H+ exchanger 19 (E: 4e-75); ppap|D1HY32: Whole genome shotgun sequence of line PN40024, scaffold_20.assembly12x; Vitis vinifera (Grape) (E:2e-80); gi|CBI26043.3| unnamed protein product [Vitis vinifera] (E:3e-79); pfam|PF00999.15-Na_H_Exchanger (E:5e-33); 
CAGTACCGCAAAGCAAAACCCATACAGCAATAAGAGGAGAGCTGGAGCCGGACAAAGCTATAGCCATGGCCAGCAGAATCCAGGCAGCTACATCATTCACAGCAGCAGCAGACATCGCAATTCGGCCCACATCAGTTGTGAGTAGCTTTAACTCTGCTAAAATGCGAGCCAACACTGGAAACGCAGTAATTGATAAAGAAACACCCATGAATACTAGGAAAGGAGCTCCCTTGGCGCCTTTTGATATTGTAGAACGTAGAACAAATGATGTGCCAATCCCAAGGATAAAAGGAAGGCTGATCCCGGCAATGGCGATCCCTAAGGCCTTATTGCCTGTTCTACGAATCGCGCGCATGTCAAGCTCAAGGCCTACTAGAAACAGGAAGAATACGAGGCCAATGTTGGCTAGTGTGTCAAGGACAGTCATGCTTCTTGGTGGGAAAATTGTGTGCAAAAATTTCTCGCTTCGCCCAAATGCAGATGGCCCAAGTAGTATTCCGCCAACAATCTCAGCTATGACTCTTGGTTGTCTAAGAGGCTTAAGAAGGATAGAAAGCACCCTTGTAAAACTAACCACCAAACATATCTGCACGATTGCAAGTGGAAGTGCATAATCAAGTGGATTCTCGTTTTGAAACGCCCCATTTGACGTTGCCTTCATAGGCTTTGGACAAATCATTGTGCCATTGGCCGCCATGAAATATTGTTCCCAGAAACAAACTAATTACAATTAACTAGGCAAAAACAAAAAGGATAGGGAGAGATGACAGAGAACGTTCATGGTC
> Pq46410.2	tair10|AT5G25360.2: unknown protein; FUNCTIONS IN: molecular_function unknown; INVOLVED IN: biological_process unknown; LOCATED IN: cellular_component unknown; EXPRESSED IN: 23 plant structures; EXPRESSED DURING: 15 growth stages; BEST Arabidopsis thaliana protein match is: unknown protein (TAIR:AT4G32342.1). (E: 2e-28); ppap|Q84JY4: Putative uncharacterized protein At5g25360; Arabidopsis thaliana (Mouse-ear cress) (E:2e-27); gi|XP_002285114.1| PREDICTED: hypothetical protein [Vitis vinifera] (E:8e-30); pfam|PB001799-Pfam-B_1799 (E:1.1e-29); 
TTTGGCGATTAAATCCTGCGTTTTGACGATCTGTTTGGCTGTTTTTACGCAATTCTGTAGATCAGTCCCTTCTTGGGTCTGTCACATCTTTGCTTGCATGGGAGGTTGTCTTGGATGTTTTAGTAAGCCGCCACTTATAATTACTGCGGATGAACCGTCCAATGGATTAAAACACCGAGGACAAGGAGTGAAGAAACCCAGTTTTACAGAGGATTTTTGGAGCACCAGCACAGGTGACATGGACAATAGTGCAATTCAATCTCAGAGAAGCATCTCATCAATCAGCACGTCAAATCCGACCCTTGATCCCCATTTTAGCTCTGGCAGCAAGCCTACTGAATTTGTGAATCATGGTCTTCTTCTATGGAATCAAACAAGGCACACAGGGGATAGGG
> Pq109960.1	tair10|AT5G04360.1: ATPU1, ATLDA, PU1, LDA limit dextrinase (E: 3e-127); ppap|D1IDU5: Whole genome shotgun sequence of line PN40024, scaffold_19.assembly12x; Vitis vinifera (Grape) (E:5e-147); gi|CBI31395.3| unnamed protein product [Vitis vinifera] (E:8e-146); 
ACTTCACCAAAGTCCCATCCTTCCCCATATCTGGAGAAGAATAACAGGTGGAACAAGAAAGAACTAGGCCATGGCTAAAAGCTTACATATATATGCTTGCACCATCTACTCCACATTTATCCTTTGATAGGCCCTGGAGCATATCCTTGGCCTTCACCATGGTATGCTTCATTATATGACCCATAAGATCAAATCGAAAGCCATCAACCTTATAATCAACTGCCCAACATAAAAGATCATCAAGAATCAGACGTTCGACCATAAAATGCTCACTGGCTGTATTGTTTACGCATGTGCTATGCTCAATATAACCGTTGGTGTTCCTTCTCAGATAGTAACCTGGAACAATCTTGTCAAGCACCGAGTTATCATCAATAGGACCACTTCCATGTAAATGATTATAAACAACATCCAACACAACACGAAGACCAATGCGGTTGAGTGCCTGGACCATCTTCCGAAATTCAATTGTACGGCATGGACCGTTTGGGTTACTTGCGTAACTTCCTTTAGGCACTCCCCAGAGTACGGGATTATATCCCCAGTTGTATCCATCCTCATTTTTGATGGCCGTGATGTACTCCTGTTGCTCAACTGAGTCTGGTGGTAAAGATTCAAGCATCTGGGTATCCACACTCTTCCACTTATCCTTCTCATCTTCAACACCAGCAAACTGGAAGGCTGGCAGTAGATGGACATGTGTGATACCAGCATTTGATAATTTCTTCAGATGAGTTATACCTGCTGAGTCCTGGAAAGTAAAGGCAAGATAACCACCACGAAAGTTGGGATGCACGGTATAGTCACTAGCACTGAAATCTCTTATATGCAACTCATAGATACAGATGTCAGAGAAAGAAACAAGATCAGGTTTTTCATCTGCCAAACTATCCCATCCTTCAGGTTCTAAAGCATCAGAATCAATATTGACCAACAACGTCCGTTTACCATCAGCTGAGAGCCTACTTGAACAAGGACAGTGTGATCCAAATTTCCAGACAAGTTCATCATGTTCGTAAATATATTATAATCAGCCCAAACTGGTAGGTAAATATTGACATATAATGTGAGGAAACAATTAAAAGTTTAGGAAACATTACCCTCTAGCATAT
> Pq10091.1	tair10|AT5G07920.1: DGK1, ATDGK1 diacylglycerol kinase1 (E: 0.0); ppap|D1H2B4: Whole genome shotgun sequence of line PN40024, scaffold_0.assembly12x; Vitis vinifera (Grape) (E:0.0); gi|XP_002281347.1| PREDICTED: hypothetical protein [Vitis vinifera] >gi297733902embCBI15149.3 unnamed protein product [Vitis vinifera] (E:0.0); pfam|PF00130.16-C1_1 (E:1.1e-12); PF00609.13-DAGK_acc (E:1.2e-52); PF00781.18-DAGK_cat (E:1.3e-26); kegg|K00901; 
GCCAGGCCAGGCCATACCACTACTAGGTGACTTGTTGTGCATGACTATCTCCACCCCACCACGTGAGACCCACTCAACACCAGTCTTCCGCCACGTGTAAGCCCTGGCCTGAGAATCTACGCACCCTTGCTTTCTGTAGACAGAAAATCATAGATTCTAGATTCAGCTACAATTAGCAAGCCAGAAAGAAAGATATGGATAGATAAATATGTAGAAATTTATATTCAAAAACACCTAATTTGGTATTCTAATTTTTTTACTTTTGTTTTCGATTCTCGATTTCGGGCACTCTTCTCTTTCTCTTTCTCTCTCTAGGGTTTGCTGTCCCGGCTCGATCTATCTTATCCGATCATCACCGAAGAATACAAATGTGATATTGTTATATTGAAAGTCTATAACAGGGACTGATAGGAGTTTAATGGATGGTATACATATGAGATTTTAAAAGCAATTCTTGGCAAGTGAAATTATAATAGTATTATCGGTGACGGGGACTATTATTGAATTCTCCAGGATATTGGTGCTATGTTCTAATTTATGTGCAGATCATGCTTGAACAGTGGGAGTGAGTAGAGGAATATGTGGGCTCTTGTAACATTGTAGATGGCCATGGTTTTTGCGATCGGGTTTTGTTCCATTTGTATCTATGTTATATAGAATGCTGGGAAATACTTTTTGAAGAATGGATGACGATCGAGAACCTGGGATTCAGCTTCCACCTGATATGGTGGAATCTCGTCTTTTCATTGTGTCTTGCTTTATTTCTGGACTTATTGGAGTCCTGACTATAGCTTACACTGCCTTCCAGTGGAGAAGAAATATCAATCTTAGTTGGATGAAAGCCATAGCCAGGTCAAAGAAGAACCCGAAAACAAGGAGCAATGTCCCTGTAGCTCCGCATACTTGGGTCTTGGAATCCATCTCTCGTGGGAAAAGCTTGAAGTGTTGTGTATGCTTGAAGTCCATGTCAGCTACTCAAGCACTTGGGCCAATGGTGGCTTCAGACAGTTTTATCCACCATTGTAGCATATGTGGTGCAGCATCTCACCTCAGCTGCTCCTCGAAGGCTCACAAAGATTGCAAGCGTGTGTCTATGGCTGGGTATGAGCATGTGATTCACCAGTGGGCTGTTCGGTGGACGGAGGTTGCGGATCAAACTGATGAAACTTCTTTTTGTAGTTATTGTGAAGAGCCTTGCAGTGGTTCTTTTCTCGGAGGATCCCCTATATGGTGTTGCTTATGGTGTCAGCGATTGGTACATGTTGACTGTCATGGAAGCATGTCTATTGAAACAGGTGACATTTGTGATTTAGGCCCATTTAAAAGGCTGATTCTGTCACCGCTTTATGTCAAGGAATTGAACCGAGCCTTGTCAGGTGGATTGTTAAGTTCGATCACTCATGGAGCTAACGAGATTGCATCTTCTGTCCGAGCTAGTATTAGGAGTCAAAGTAAGAAGTACAAGCAGGGAAATGAAGCCTCTGCAGACACAGGTAATAGCGGTAGTATTGGCAACTCTTCCACGGAAAGTACAGGTGATAGCAACCAAACCATAAATGGTTCACATAGAATAGAGGAAAACTGTAATGGTACTATCAGCACGGAGGGTCTGGATCAAAATCAAGACAGTAATGTTGTAAATAAACTGGATTCGAAGCCAAGTTTCAAAAGAAATTCTTCAATCAATCAGAAGAACGAGTTCCACATAGCAGGAATGAAACAAAGATATGAGTTGAGTGATTTACCTCCAGATGCAAGACCCCTTTTAGTCTTCATTAACAAAAAGAGTGGGGCCCAACGAGGAGGTTCACTTAGGCTACGTTTGAATCTACTTTTGAATCCCATTCAGGTTTTTGAGTTGAGCTCAACGCAGGGGCCAGAGGCTGGTCTATTTCTATTTAGGAGAGTGCCTCATTTCAGAATTCTTGTATGTGGAGGAGATGGTACTGTGGGTTGGGTTCTAGATGCTATAGATAAGCAGAACTTTGTTTCTCCTCCTCCAGTAGCTATTCTTCCTGCTGGAACAGGAAATGACTTGGCTCGAGTTCTATCTTGGGGAGGTGGTTTGGGCTCAGTGGAGAGACAGGGTGGCCTTTGCACAGTGTTGCACCACATAGAACATGCTGCAGTAACAATTCTTGATCGATGGAAGATATCAATTGACCAACAGGGAAAGCAACTCCAATCTCCAAAATTCATGAACAACTATCTTGGGGTTGGATGTGATGCAAAGGTTGCTCTGGAAATCCATAATCTGAGGGAAGAGAATCCAGAGAAATTCTATAATCAGTTTATGAATAAAGTTCTTTATGCAAGAGAAGGTGCTAAGACCATCATGGATAGGACATTTGCAGATTATCCTTGGCAAGTTCGAGTTGAGGTGGATGGTGTTGAGGTAGAGGTCCCTGAGGATGCAGAAGGTGTTCTCGTTGCCAATATTGGAAGCTATATGGGTGGCGTAGACTTGTGGCAAAATGAGGATGAAAACTACGATAATTTTGATCCTCAATCAATGCATGATAAGATTTTGGAGGTTGTTAGCATATCTGGAACCTGGCATCTCGGAAAGCTTCAGGTTGGGCTATCTCGGGCTAGAAGGCTAGCACAAGGGCAGTTGATTAAAATTCAGCTTTTTGCTGCATTGCCTGTTCAAATTGACGGAGAGCCTTGGTTGCAGTCACCATGTACACTGACCATATCACATCATGGACAGGCTTTCATGTTAA
> Pq105800.1	tair10|AT4G30840.1: Transducin/WD40 repeat-like superfamily protein (E: 2e-111); ppap|D1IT91: Whole genome shotgun sequence of line PN40024, scaffold_37.assembly12x; Vitis vinifera (Grape) (E:9e-138); gi|XP_002273237.1| PREDICTED: hypothetical protein [Vitis vinifera] >gi297743697embCBI36580.3 unnamed protein product [Vitis vinifera] (E:1e-136); 
ACTCTCCAAATTCACCGCATTCCACATTCCAAATATATAGACGCAGTCCGGTGGCTTCCGCCGCTGTCCGCCTTTGACCGATTCGTCGTCCTCGCGGTTTTCGACTTGGATTCCTGCACTAACTCCCTCGAAATCCAAGCCCTAAATCGTTCAAACCCGTCAGTTTTAACCCCTCAGTCTTCCTTTGCCTTACCCTCAAGGGTATCCTCTCTCAGAGTCTCCCATACGCTACACAAACCCCTCATTGCTGCATCAACTTTCTCCGGCTCGCTTCAGTTCCTGTTCGCCAATTCAATGGATGCTTCTCTTGAATCAGATCTATTGGTGCCGGAAAAGGCGTTACATGTGGGACCCATCTCCTGTATTGACTTGCAGGAAAATGGGTCTGAATGTGTTTCGGTTGGGGAGGATGGGAGAGTGAATTTGGTTAGTATGGGTGATTCTACGTTAAATTATCAGAAGATATTCGATAGTAAAGGTTTGGTGTCATATACAGCTGCAAAGTGGGCTTCGCCAACAGAGTTTGCCACGGGTGGACTAGGATTTAGTCTTCAGTGGTGGGATCAGAGAAAGCCTGGAGAACCTGTTTCTCAGTTTAAGGGAAATTGGGATCAGGGAACTAGTTCAGGGATTGTGCACTCGATTGACATTCATCCATCACGGAAGCACACTTGTCTGACAGGAGGCTCTTCTGGTACTGTATTTGCATGGGATCTTCGGTGGCCTCAACAGCCGATAGTTCTTTCTGGGGTTGGGACGGATGAGGCACCAACTCATTCACTATCTGCCAGTGATGTATGGGAGGTCCAGTATGACACTTTTACACGTTCTTCAAACCTCGCTAGAGCCTCATCTGCACGTGTCTTACCTGCTATGATTTGCTCAGAAGATGGGATCCTAGCTGTAATTGAACAAGGTGAAGAACCCATTGAGCTTCTAGTAGAACAGTGTGCCATCAACAGCTTTGACATAGATCGACAAAACCCCTCGGATGTGATTTGTAGTATGGAATGGGAGTCTATAGTGATCTTGTCCAGGGCATGACTTCTGAAGCTGGACGTGAAGCACTTGGATTATACTCCATTAGAATTTTTTTATCTCATCTCTCTCCCCTTGTCCTGTCCCCTCTCTTCTTTCCTGAAAAACCGGGTTTTGTTTGCTTGATGCTGAAAAACTTGTCTAGAAAGTAGAAAGCTTGAATGGGAACTTGAAAATTTGTTTGGTGTTGAGCTGCATAATTATCTTCAAAGACAAACAGATCATGCAAACGTTCAATTGTAAAATTTTGCAA
> Pq12931.1	
ACAATTCATCTGGTAACAAGCCATCAGGTATGTTGCCATCATACGCAATATTTTCTTTAATGGTTTGACATCCCACAAAACAATTAGTGGTTCAGATAATTTTAATATCACTGTTATAGTTTCCTAGCATTTTTCTAATTTTCTGTGCATAGGACTGCTATTCTCGCTATTGAAATCTTTGGGTTTGGCACTATTTAAATGGCATATGCAATGTATGTTGTCCCTTATATGCCATAACATTCAGGGGTCTGTGTTCTGTCTATCCGACTTGACTCATGGCTTTGTCTTTGGGCAAATGTACGTGTGTGGGTCATGATGAGATCGGTGGTTGCGATCTGCAGGAGACAGTCATAAGCATGTGCATGCTTAGATCACTTGTAGGATGACCCTCTTTTACATGTCTCCATTGAACGAAAAGTAAGAGGCAAGTGAGAATATAGTATGTCTGTACTTTTAGCGACTTGCTATATATTTTTACAGCAAACCGCGTATTGGTACTTGCATTTACAAATGTGGTATTGTGGCATTTCGGTACTCTAAATTTAGCATACCTTATATTTTATTTTTATATTTCACCTCTTATTGCACAAATATCAACATTCTAACTTAGTATTGGATGCTCAAACATCACATTTATAGTTTTATACTAAATTACTTTTAAAACAATCAACTAAGTGACTATATTACGAATTTAACTTCATTGCATTTATAATATGAGAGAATTCTAAACTATAAAAATCCATATAAAGCTAC
> Pq10600.24	
GACCGCCAACCTCAGTACTATATCCTGCCTGACTTACTATAGGTAAATGATTCATGTTCTTGCTCAGATGCAAGTCCAACCACGACCTTCACGGGATAGAGCAATGAAACTTGTGATACCACATACTGTTGCCTAACTCTCAGTAAGTTCTGCAAGTCCTTGAGGTGAGTGTAACCTCTTTCTCCAGCTAGTGACTTATTTGCTTCCTTTGAACAAATTGACGCGTCTTTGGTCTTCGAAGTTAGGGCTTCTGCAATTGGGACAGAAGGTGCAGATTTGAAGATGCAAAGATGAAGTTTGGGGTAAAATTTTGGGATTAATGATAATCTCTTTACTCATACCAAATATTATTCACACAATCAAATCTCGA
> Pq27560.4	tair10|AT2G28680.1: RmlC-like cupins superfamily protein (E: 7e-71); ppap|B9SYN7: Nutrient reservoir, putative; Ricinus communis (Castor bean) (E:5e-71); gi|XP_002531106.1| nutrient reservoir, putative [Ricinus communis] >gi223529302gbEEF31271.1 nutrient reservoir, putative [Ricinus communis] (E:7e-70); pfam|PF00190.16-Cupin_1 (E:1.2e-24); 
AATATTGATGAACCTCGATAGCTTGAAGGCGCATCCCTGGCTTATCCCAGCGCGATCCGTCCATGGCCTCTTTCTCATGTGCCTATACCCCACCTATAGTGGAAAGCAGTTGCTTTGTACTCGCAGAGAGAGAGAGAGAAAAGAAGAGAGATAAAAGCAAAAAATACAGAGAGGGATGGAGATTGATTTGACACCCAAGTTGGCTAAGAAGGTGTACGGAGGACATGGGGGAAATTACTATGCATGGTTCCCAGATGAACTACCCATGTTACGTGAAGCCAATATTGGAGCTGCTAAACTTTCTCTTGAAAAGGATGGTTTTGCCCTCCCTCGCTATTCTGATTCTCCTAAGGTCGCTTATGTTCTTCAAGGCAGTGGAGTTGCTGGAATTGTCCTCCCTGAGAAAGAGGAGAAGGTTCTTCCAATCAAAACAGGGGATTCCATTGCCCTTCCATTTGGTGTTGTAACATGGTGGTACAACAAAGAGGACACTGAGCTTATAGTTCTTTTCTTGGGGGAAACTTCTAAAGGCCACAAAGCTGGTTCATTCACTGATTTTTTCTTGACGGGCTCTAATAGCATCTTCAACGGCTTTTCAACCGAGTTTGTAAGTAGGGCATGGGACTTGGAC
> Pq81001.3	tair10|AT5G57410.3: Afadin/alpha-actinin-binding protein (E: 4e-11); ppap|B9ILY4: Predicted protein; Populus trichocarpa (Western balsam poplar) (Populus balsamifera subsp. trichocarpa) (E:3e-12); gi|XP_002325050.1| predicted protein [Populus trichocarpa] >gi222866484gbEEF03615.1 predicted protein [Populus trichocarpa] (E:4e-11); 
GGAGAGAAACAATTCTTTTATCGACAACCCAATAACCATCCTTTGAAATTCATCTCTCTCCTGTTGCAGCTTCTCAATTTGGGCCTTGAAAGCTGCCGCAGCTTTAGCTTCCGTTCTGATAATATTTGCTATTTCTCTATCTTTGGCAGATAACTGTGCTTCCAGCCTACCTATCTACTTTGGCCTCAAATCTTGATATGTCTGACATAAGTCTGTAAAAGTATATAAAATAGAGAGTTACTGCATGACTGAAATTTAAATACGCATTGCATAAGTGCAAATATATACACAATGTCCACAGAAAAACTTAGATTCCAATGCAGATTAACTTTTTTGTAATATCTAAGTTCTTATAAATAAATACAAGTTATTTCGCATTTTAACTAGTGTTTTACTCATTTGGTTTAACTAAATGAGGTTTCTCACATACATTTCCTAATTCTTTAACGAGACCTATTTGATAAATGCACTCAAAATGTTCTTTCTTTATTTGTTTCTGACATCCATACACAAATGTAAGCAGAAATGCTT
> Pq17260.1	tair10|AT2G39290.1: PGPS1, PGP1, PGS1 phosphatidylglycerolphosphate synthase 1 (E: 1e-73); ppap|B9SGD6: Cdp-diacylglycerol--glycerol-3-phosphate 3-phosphatidyltransferase, putative; EC=2.7.8.5; Ricinus communis (Castor bean) (E:3e-81); gi|XP_002525055.1| cdp-diacylglycerol--glycerol-3-phosphate 3-phosphatidyltransferase, putative [Ricinus communis] >gi223535636gbEEF37302.1 cdp-diacylglycerol--glycerol-3-phosphate 3-phosphatidyltransferase, putative [Ricinus communis] (E:5e-80); pfam|PF01066.15-CDP-OH_P_transf (E:1.2e-14); kegg|K00995; 
TTACATATCACAAGAATAACTGCTAGTATTGCAATTCAAAGTAGAATCTTTATGCTACTGGACATAAACTCTTCATCCAAAATCCAGCTATTGATTTGAGAATCTAGCATGTTCTAGATCCCTAAACATTATACATGCCAAATATTGTAGATGACCTAAACAAAAACAATAAGTAAAAAAATTTAAAAAAAAGGAGAAAAGGGTGTCGATAGTAATTGTATTACATAAGCATATGAATTTTAAAAGGTATAAAGCCCCAGAACACAAAAACTAGGACTTCCAGAACAACTTTGTGGGGAGTGTTAACTGCAGGAACCTCGACTAAGTAGGCCCCTTTAATCCACTTGTATGAAGAGATCCCATTTCTAATATGTGGGATCATTTGACCGAATTTCTAGAGGTACTTGATGCTCTCTACACACCATTGCACAGCCCCTCGGTACGAGAGGTGTAAAAGGACGGGCAGAGTCGAATATCAAAAATCTCTACATCAGCAATACTTTCCATATCTTCTTCATGTACACGACTAATGACCATACAGCTAGCCATGCTGAGATATAAAGCAAAGCAACACCAGAAGCTACAAGAACCCCTGGTCCTGCAAGGCTGCTGTCTCTAGTAACCAGGAGAACGGTTAATGCAGACATCTGTGCTGCTGTTTTCCACTTTCCCAAATTATTTACAGCAACAGCCTCTGAAAGTTTACTATTCTGAGAAGCAGCCCATTCTCTGACCGCAGACATGGTAATCTCTCTACCAATTATTGCAATTGAAGGTACAGTCAGTAGCCATGGCAATTGTCCAAAGATAGCAACTTCCGGTGGTCTTGTACACAACAAGACCAAGGTAGCAGCAACCATAAGCTTATCAGCTACTGGATCTAAAAATGCACCAAATGCACTTCCTAGATTCATCTTTCGAGCAAGGTACCCATCAAGCCAATCTGTAATTGCTGCAGCAATGAAGATACAGGTTGTAGCAGTTGTTCCCCACCAACTATTCATATAAAAAGTGCAAACCAGAAGCGGAACGGCCGCGACGCGGCCGATGGTTAAGATAGTTGGCAATGTGAGCAACTTAGTAGACTGGTGGCGCGATGGCTGAGGCGGCGGCGCCACGGCGGGTTTTTTGCGGTGTTCCTGGTGGTGGTTATGCGACGGCAAGGTGGAGGTCGGAGAGCAATCATTCTCTAACCATTGGTCGTCTTTGTTATTGTTCTCTGAGCCCATATCTGTGTTCAACAAACCCGAACCACCCGATTCAACCGCTCCTCCTAATTCTCCTCCTTTATATTCGGAGGAAAATTGCACGCCACGAAACCCTAACTTTCTATATATAACGACGTTATCGTGCGCTGAAAAGGGAGTGCGGGGTGCGCAGAGCGTTATCCTCCACTCCGGCCTCCTCACCGCCGCTTGTGGTGGTTTTGCGGTGACTATTGTGGGGGTGTGGATGAGAAGCTTGTTGAGATTTTGGGTGGGGGGTCTCATCAGTTGCATAACCA
> Pq83520.5	ppap|D1J2A9: Whole genome shotgun sequence of line PN40024, scaffold_15.assembly12x; Vitis vinifera (Grape) (E:4e-13); gi|XP_002265837.1| PREDICTED: hypothetical protein [Vitis vinifera] >gi296089923embCBI39742.3 unnamed protein product [Vitis vinifera] (E:4e-12); 
AACCTGTATATTTACACTACTATAAAAGTTTCCATTTCCCTAACAGATGGGTATAAGAAAAAGGCTCTTGAAAAATGCTCATTTACACAACCGCAAAATTTTCCATTTCCCTATCAGCTGGGTAAACTGAGCATCTCATCTACCGAAATTCACTCGGTCAATGGATATAAATTATCTAACCATAGTCCTAGTATAATCTACAATATGCTTGAGCTGTAAAATCTCAATCACTTTATAATCTATCCTCTACCTTCATACTCGACGCCCTTTGCTTGCGCCCTTTTGAACGCTTCCGAGATGTTTCATTCCACTGAGCAGCCCCATTTATCCATTTTAACGCACCAATACTCAAAGGAGCGGCTTCTTCAGAAGCTTTATAGGATTTGCCATACACCAAAATGTTGGCTACCATGGCATGGACCATTACCTCGCTTTGTGGGACTATTGTTGCCTTTCTCTCAATAACTTCATTCTGCCCACAGCATTGATCTCGGGTTGCTTCATCTATCAACTTTTGGAAGATGGAATCCTTATCATGCACTATACAGTAT
> Pq104470.1	tair10|AT5G02280.1: SNARE-like superfamily protein (E: 2e-54); ppap|B9HNG9: Predicted protein; Populus trichocarpa (Western balsam poplar) (Populus balsamifera subsp. trichocarpa) (E:2e-57); gi|XP_002314001.1| predicted protein [Populus trichocarpa] >gi222850409gbEEE87956.1 predicted protein [Populus trichocarpa] (E:2e-56); pfam|PF04099.6-Sybindin (E:7.8e-25); 
AAGAGCTCACACCGAATTGGCATCTCCATTTCATAGAAAGGATTCTTTAAAACATAATCCGTGTAGAGCTCATATATATGTTTCAAAAGACCCTCCATGTGCTGTGTTCCAGGCTCAGAGATTACAAAAACTTTGTCCCAGTAAGAGATTGAAAGCAATGGAGATCAAAAGTATCGGCCTCGAGAAGTTCGATCCCCAAACATCCAGTGATAGGTGATAATTGCTGAGAAATTGCATGCATCGAATGCCACAAACTAGCCAATCTCAAGCTGTCATTTGTATCCATACGTCCCGCAGAGCCATAATCCTTGTAGAAAATGAGGCCACCGGATTTGTTGATGATGTAGAGGCTGTAAATTACTGGCATTTCTTGGTGTAGTTGTTATGGTAACCTGACAAAAACCGCAAGTTATTTGTTATCAGTCTGGTGTTGGGCTGAGTTGAGATCTGAGATCGAGCCTGATCACTGCTGTCTTCCCTCTGATTAAGCTGGTAGGAGG
> Pq106070.1	tair10|AT1G31910.2: GHMP kinase family protein (E: 2e-52); ppap|Q944G1: Phosphomevalonate kinase; Hevea brasiliensis (Para rubber tree) (E:1e-58); gi|ADR65112.1| 5-phosphomevalonate kinase [Catharanthus roseus] (E:2e-58); kegg|K00938; 
AGTTCGTTGTTAGTAATCAAAGATAAAGTTGAGAAAGTCGATACTTGGCGCTTTGGCTCAATAAACCTTTTTTACTTGGCAGAAAGAAGTTCATTCAGTCGAACTGAGTTGAATCCCACTATTTTTGAAACCAGCTTGAAAATTGTGGAGAAATGGCCATAGTTGCTTCTGCTCCTGGAAAGGTTTTGATGACAGGAGGATACCTGATACTGGAGAGGCCAAATGCAGGTCTTGTTCTCAGTACAAATGCTCGATTCTACGCAATTGTCAAACCGCTTTACGATGAGCTTAAACCCGATAGCTGGGCTTGGGCATGGACAGACGTAAAACTAACTTCCCCCCAGATGGCAAGGGAAACTACGTACAAAATGTCACTAAAACATTTATTGCTTCAGTGTGCCTCTTCAAGTAACTCAAGGAACCCCTTTGTAGAGTATGCAGTGCAATATTCTGTGGCAGCAGCATATGCAACCCTTGACAATGATAAGAAGAATGCATTACACAAACTTCTTCTGCAAGGTCTTGATATCACAATCTTGGGTTGCAATCAATTCTATTCGTATCGTAATCAGATTGAAGCCCTTG
> Pq89430.1	tair10|AT4G11670.1: Protein of unknown function (DUF810) (E: 5e-116); ppap|D1IMX7: Whole genome shotgun sequence of line PN40024, scaffold_25.assembly12x; Vitis vinifera (Grape) (E:1e-167); gi|CBI34727.3| unnamed protein product [Vitis vinifera] (E:2e-166); pfam|PF05664.5-DUF810 (E:1.2e-43); PB008438-Pfam-B_8438 (E:1.1e-67); 
GCACGCATATTGGAATGGACTGGACGCACACTCAATCTCGAGGAGTGGGAACCATTGTCACATCAGCAAAAACAATCGTCTTCTGCAGTTGAAGTGTTCAGGATTATAGAGGAGACAGTGGATCAATTTTTTGGGCTGAGTCTTCCAATGGATATCACACACCTACAGGCTCTGCTCTCCATAATTTTCCATACATTGGATAGCTACTTGCTGAAAGTGGTTAGCCAGTTAGTTGAAAAGCACCATCTATATCCTCCCGTACCTCCTTTGACCCGTTACAAGGAGGCAGTGTTTCCAGTGATCAAGAAAAAGGTTGTCGAGCATGTACTTCTTGAAGAGGAAGTATATAGTAATTTGAATGAATTGACGATATCCAAGCTTTGTATCAGATTGAACACCCTTCAATATATTCAGAAACAAATGGGTACACTAGAAGATGGAATTAGGAAATCTTGGGCATCTGCAACACCAACTGAAAATAATAGAGACTCTGAAGAACATCCAGAGGCTTCAGATGCATATAGTGAATCAGTTGATGAGCTATTTGTTGCCACCTTTGACAGCATGAGGGATACAGCAGCTGATGCTATCAGAAGAATTTGTGATTTCATAGGAGCAAGAGTTGTGTTCTGGGATTTGAGAGACTCGTTTCTGTTTCGTTTATATCGCGGTGGTGTTGGAGTTGCTCGATTTGATAGCATACTTCCGCACTTTGATAGTGTCCTCAACAATATATGTGGTTTCGTGGACGATATTCTCAGAGATCTTGTGGTGACAAGCATTTGTAAGGCATCATTGGATGGCTATGTATGGGTACTGCTGGATGGAGGCCCTTCTTGTGCATTTTCTGATTCAGATATCACTATGATGGAGGATGACCTAAATATGTTAAAGGAATTTTTTGTAGCTGATGGAGAAGGCCTTCCCCGTTCATTTGTTGAGAATGAAGCAAAATTTGCACATCAAATCTTAGACCTATTTTCTCTTCAGACTGAATCAGTGATCCAGATGCTGATGACTGCAAGTGAATACATTCCAACAGGACCTGAGTCACATAATCATGGACACAGGCGCTTGGGAGATGCTCACACCTTGGTACGAGTTTTATGCCACAAGAAAGATAGAGAAGCCTCCAAGTTCCTGAAAAGGCAATACCAGCTGCCTGCATCATCAGAGTATGACGATGACGGGCCATTGAAGGGCTCGGGTTCAACACCACCTAAGGTTGCAGATATATTTAAAAGCGCCTCTTTACGGTGGTCCGATAATGGCAACAGCAGCTTTAGATCAATTAAAAAGAAACTTCAGAGAGCAACAACAGAAATCAGGCATACAGAATCACCAACATACTCATATTTATACAACACTCAGATTCTTCAACCCGCAAGGCCGCAACTCAACTTTTCTTTCAACAAATCTAAATCCATTTTTGCTAGTTGTTCAGAAGATTTGGACAAGTAAATTTTCTCTTTGAAAAAAATGAAAGGATAGGGATAAGATAAAGATAGGCACTTGTGGTCTTCTTCACATCTTTAGGACTAAAATAACATTATGTAAAATATTTATAGAAGTTACGAAATTGAACCATGGAGAGACAAAATCGATTTCTTGGAATCTAACCTTGAAGACTCAAACAGAGAATAGAAGTTACATAAATGGCTAAGGG
> Pq90650.1	gb|GR871477.1: Pq_F_00820 American ginseng Flower cDNA Library Panax quinquefolius cDNA 5', mRNA sequence (E:2e-11); tair10|AT3G09720.1: P-loop containing nucleoside triphosphate hydrolases superfamily protein (E: 1e-118); ppap|Q5K5B6: RecName: DEAD-box ATP-dependent RNA helicase 57; EC=3.6.1.-; Oryza sativa subsp. japonica (Rice) (E:0.0); gi|NP_001060473.1| Os07g0647900 [Oryza sativa Japonica Group] >gi143456709spQ5K5B6.2RH57_ORYSJ RecName: Full=DEAD-box ATP-dependent RNA helicase 57 >gi22093706dbjBAC07000.1 putative ATP-dependent RNA helicase [Oryza sativa Japonica Group] >gi23495827dbjBAC20037.1 putative ATP-dependent RNA helicase [Oryza sativa Japonica Group] >gi113612009dbjBAF22387.1 Os07g0647900 [Oryza sativa Japonica Group] >gi125601315gbEAZ40891.1 hypothetical protein OsJ_25369 [Oryza sativa Japonica Group] (E:0.0); pfam|PF00270.23-DEAD (E:5.2e-27); PF00271.25-Helicase_C (E:1.7e-24); kegg|K14779; 
GCAGCCTTGGTAACCTTGGCACCCGTGGGATCCTTCCTTCTTGTCAACAGGCTTGATAACTATTTTCATTTGTATGTTACAATCCAGTACTTTTCCTCGGTTTAATCCTAAGGTTTTTTGATGTCTTAAAGGTGCCTTTTCAGCACCAACCCAGTCTGGCGGATTGCAGAGTGGAGCCTTAAACCCTAATCCGAGTATGTTCATGCCCCTGTCTATTCTTCACGAAAGGAACTAGGCTTCTAATACTAGTAAAACATAACAGAGGAGTTTGGTATTTAGGGTTCGGGATTATGGGCAAAGACCCTTCTTTTCTGTTTGCAGGCATTAAATTTGATCGAAAGAAGTTCGCCAATGATTTCTCCAAGTTCAAGGAGAAAAAAGTAACTGTGGATGCAAACGACGACTTGCTTGAAAATGGAAACCCTGAGAGTGAGGTGGAGAAATTGTCTCTTGTTAAGAAGAGGAAAAGGAATGCAATGGTTTTGGACCCAGTAGAAGGATTCAATGTATTCAAGACTTCAAATTTAGAGGCTGTATCGGAAGTGAAAAATTCCTCTGTAATTGATTCTGAAGGGAAGAAGGAACTTTATAGGCAAATGGAGCGAGATGCCCTTTTGAGAAAGAAGCATAACATACATATATCTGGTACAAGTGTTCCATCTCCTCTTCAAAATTTTGCAGAGTTAAGATCAAGATATAAATGTAGATCATATTTAGTACGCAATTTGGCGGAACTTGGATTTGAAGAGCCAACACCAATTCAAAGGCAGGCTATTCCAGTCATCCTATCTGGGAGGGAGTGCTTCGCTTGTGCTCCAACTGGTTCCGGCAAAACATTGGCTTTCGTTTCCCCCATGCTTATGAGACTTAAGCGTTCTTCCAGAGATGGTATCCGAGCTCTTATCCTTCTTCCTACACGAGAGTTAGCAGCTCAAACAGCAAGAGAGTGCAAGAAGTTGGCTAGAGGAAAGAAATTTTATATCAAGTTGATGACCAAACAGCTTGTAAAAACTGCTGATTTTTCAAAATTGCATTGCGATATTCTAATATCAACGCCATACCGTGTACAATTTGCTATCCGCAAAAAAAGCTTGATTTAAGCAGGGTTGAGTACCTTGTCTTGGATGAATCTGATAAGCTATTTGAGCTTGGCTTGGTGGAGCAAGTTGATTTGGTGGTTAAAGCTTGCTCAAATCCTTCGATATTGCGCTCATTGTTCAGTGCTACATTGCCAGATTCAGTGGAAGAGCTTGCACGCACATTAATGCATGATGCTGTTCGAGTTATTATTGGTAGAAAGAATTCTGCTTCTGAAACAATAAAGCAAAAACTAATATTTGTTGGAAGTGAAGAAGGAAAGCTTCTTGCTATTCGTCAAAGCTTTGCAGAGAGCCTGAATCCACCAGTACTTGTGTTTGTCCAAAACAAGGAAAGGGCGAAGGAGCTCTACAAGGAATTGAAATTTGACGATATCAGAGCTGATGTAATACATGCTGATCTCTCCCAAGTACAGCGAGAAAACGCAATTGATAACTTCAGAGCTGGAAAGACATGGGTTTTGATTGCAACTGATGTTATTGCCCGGGGGATGGATTTCAAAGGGATCAATAGTGTGATTAACTATGACTTCCCAGATTCTCCAGCAGCACACATTCACAGGATTGGTCGCTGTGGTAGAGCAGGGAGGAGTGGAGAAGCCATCACTCTCTACACCGAGGCTGATGTTCCATTTCTGCGAAACATAGCTAATGTGATGACAGCTTCTGGCTGTGAGGTTCCAGCTTGGATTCTGGCCTTGCCAAAACGCAAGTGGAAGAAGCACAGACCAGGGAGAGAATCTATATCAACAAAACCACAAGATGAAGACGAATAAGTTACGGTTGTGGCTGGCTTTTCTGCATGAGTAATTTTGTGACCAGTTTTGTTATTTGTAACTGTGTTCTGTGTTCATTACATTATAAAGCTAGG
> Pq158500.1	tair10|AT2G36300.1: Integral membrane Yip1 family protein (E: 6e-35); ppap|A5AI17: Putative uncharacterized protein; Vitis vinifera (Grape) (E:8e-55); gi|XP_002265566.1| PREDICTED: hypothetical protein [Vitis vinifera] (E:1e-53); 
AGTTCAACGTACCGCCGGTGGTTTTCCCATCCGGCGGAAACCCCGGAACCGGCTCCCAGCAGCGTCGACTCCCAACGGCGCCATTTCAGCCGCCACGCTCTTCAAATCCAGGCATCCCCTTCATGTCATTCGACATTGGCTCCGCCGCCGCTTCATCCACGTCGTTCTCCATCCCTCAATTCGGTGCCGGAAACATCGGGATCGGCACCGGATTCGAAGACGAACCACCTCTTCTCGAAGAGCTCGGCATAAACACCAAACAAATTTGGAACAAAACAATCTCAATCCTCAATCCGTTTAGAGTAAAACCAGATCTCCACGAAGATGCAGACTTATCTGGTCCTTTCCTCTTCCTGATGGCATTTGGGTTGTTTCAAT
> Pq216040.1	
GGAACAGGAGCACCAAGTTGAGGAGTTAATGTTCAAAATCCAAAGTCAGCAAATTTGGATGGACGTTGGTAAAATCAATTGTTACAGTGAAGCTGGCTGCCTGGCTGGCTGGTTATCTGGGCATTGTAATGTGTTGTAGGTGGAAAATAGTCCACAAACACAACATGTGGTCTACCTCAATTTAAACCCCTCCCTCAAAATCACATGCCAACCGTCCTCCTCAGATTCCGCCCTTTTTCTAATTTGACTCTCCGCTTACCAAAAAGTCTTTTGCACTACTAGTAGTACTTCTGTTGTCCATGGCTGCCAGAATTGCAGTTGCCTCCGGCTCATGGTCT
> Pq43190.4	
CGACCTGCTCCTATCACGCTCACGGTATCTATCTCTGCTTCCCTCTCTTCCATTTCTAGAATTGTTATACTTCCAATCCAACCCTCTTCCCCCGTCACGGCTTCCTCGACCATTTCTCTCCCGAGACCTTTCACGATCTCGGTCCCGCTCTCGGTACCGGTCCCGCTCTTGGTCCTGATCCCGATCACGGTTCCTATCCCTGTCACCTGAATCGCTTCTTCTACGTCTACTCTCATATTCCTTCTCCCTCTGCTTCCTCCTTTCTTCCGTTTCTTTCTCCCTTGCTAACCTTTCCTCTTCTCTTGCCTTCTCCTTAGCTTCCTTATATTCAGCAAGGAAATCCCTGACCATGCCATAACCAATATGCTGTTTGCCAGTGACGTGAGACTGAGTTCTCTCAATCGCATCGTTTGCTACG
> Pq35050.6	tair10|AT5G63120.2: P-loop containing nucleoside triphosphate hydrolases superfamily protein (E: 7e-14); ppap|A5BE37: Putative uncharacterized protein; Vitis vinifera (Grape) (E:5e-19); gi|CAN78903.1| hypothetical protein VITISV_026451 [Vitis vinifera] (E:7e-18); 
TCTCCATTTACCTTTGTTATTTTGATGTTCAGTTGTGGGAATATCATTTAATGAGCTTAGATATGGGGAAATAGAGAACACTTTGGAAGCTGTGTGCTGTATTTTCTGAATTGTGTCGGCTACTATTGGTGTGTCTAAGTAACATGTTTGTCGTGATTGCTGCCCATCCACGGTTATGGAGCTTGTTCTTGTGACAGCCCGGTTGACTCGTACAAGCTTATTCATTGATTGGGTATATTGGAAGTTGGTGGTGGAGCTGCTCCTTATCCCTGCAAGTTTAAGATGTGAAAGACATAAAATGTGTGATCAATTATGATTTTCCATCAAGTCTTGAGGATTATGTCCATAGAATTGGCCGTACTGGTCGAGCAGGAGCGAAGGGAACTGCGTTCACATTTTTCACACATTCAAATACCAAGCATGCCAGAGATCTCATTAAGATCCTGCAAGAAGCAGGGCAAGTTGTTCCAGTACCTTTGTCTTCGTTGGCTAGGTCCTCTGGTTCGAGCCTAGGAGGTAACTTCCGGAATAGAGGAGGAGGAGGAGGAGGAGGCTATGGTAATCGAGGTCAGATATCGGGATCTAATACTATTCCTCTTGGTGCAAAGATGCATTGGTAGTTTCGCGTAGCAAGACAAGACTACTTTGACATTTGGTGGGAACTTAACTATTGTTGTTGATATATCCTATCCATTCCATTCAGGAGGAGAAGTGGATATGTTTTGTCTGATGATAGTATTTTGGGTAATAATTAGGAAACGGCGATGTATTTTTGATGTAAATTAGACCGACTGTTCTTATCTCCTCGCTGCTATGACTATGACTGACTGCCATACCTCTCCCTTCCTTCTTCAAATAGTAACGGCAAGGCAACCTTTCAGTATTTCTTCATTCCTCCCAAGTTATAGTAGAAGAGCTGCCCGAAATAAAGATTAGATTGATTCAAGGGTTACTAGATTATAATTTCTCTTCTTTTTTGTCATTCTATGCATTCAAAGACTGCTGAGAAGAAGAT
> Pq3211.1	gb|GR873533.1: Pq_R_01016 American ginseng Root cDNA Library Panax quinquefolius cDNA 5', mRNA sequence (E:0.0); tair10|AT3G53420.2: PIP2A, PIP2, PIP2;1 plasma membrane intrinsic protein 2A (E: 2e-54); ppap|Q5EDF0: Putative plasma membrane intrinsic protein; Astragalus penduliflorus (Mountain lentil) (E:2e-60); gi|AAW80918.1| putative plasma membrane intrinsic protein [Astragalus membranaceus] (E:3e-59); pfam|PF00230.14-MIP (E:9.2e-35); 
CCTTTTGCATTTCCCAGGACCTGGAAATATAAATATTGGACATCATTAATTTAAAGTAGAGAAGATCCACACACACTCCACTCCCTCTCTCTCTCTAAATCTTCTTTCTGCACAAATTAAAAGAGCTTTAATCACTTGTTTTAACTAGCTAATTATGGGTAAGGACGGGGAAGTGACGGAGCATGCGGAGTACGGCGCCAAGGACTACCAAGATCCACCTCCGGCAGCCTTCATCGGCACCGACGAGCTCTCTAAATGGTCATTATACAGGGCTGTTATCGCCGAGTTCATAGCCACCCTCCTATTCCTGTATATCACTGTATTGACCGTTATCGGTTACAAGAGCCAATCTGCCACCGATGAATGCGGCGGCGTTGGACTCCTTGGCATCGCATGGGCCTTCGGCGGCATGATCTTTATTCTTGTTTACTGCACCGCCGGAATCTCTGGAGGACACATTAACCCGGCTGTGACGTTTGGGTTGTTCTTGGCCAGGAAAGTGTCGCTAATAAGGGCTTTGTTGTACATGGTAGCACAGTGTTTGGGT
> Pq38590.2	gb|GR874837.1: Pq_R_02320 American ginseng Root cDNA Library Panax quinquefolius cDNA 5', mRNA sequence (E:8e-44); tair10|AT1G68100.1: IAR1 ZIP metal ion transporter family (E: 2e-19); ppap|D1I066: Whole genome shotgun sequence of line PN40024, scaffold_11.assembly12x; Vitis vinifera (Grape) (E:1e-29); gi|XP_002285173.1| PREDICTED: hypothetical protein [Vitis vinifera] >gi297737576embCBI26777.3 unnamed protein product [Vitis vinifera] (E:2e-28); 
CCACCAACAGATCCATAAAGGAGAAAAGCACTTCCCAAAGCCATCCCATCAGTAAAATTGTGGACGCCATCAGAGAAGAGATTGAGATAACCAAACACAAGATTCGATGAAGATTGAGCAGGTTCTTTTGCATCTGTGAATTTAACACTATCCGTAGAATCATTTATAGCATCCACTTTTGGTTTGTTATCTCCAGCATTGGTGGCAATGTTTCTCTTCCGAAGAGGAGCAGGTTCACTTGGCGTTTTTCCATTTAGACAGTCATCTAGAACTTTATCTAAATCTTCTCCTTCAGAGGACATTTTTGATATGCTTCCATCCTTTTCATTGACAGATAGATCCTGAAGATTGTCATGAGCATCATTGTCATCCTTCAACTTTTTGCTGTTCTTATGATGATGGTGATGATGCCCATG
> Pq93840.1	tair10|AT4G23440.1: Disease resistance protein (TIR-NBS class) (E: 4e-53); ppap|A5BA93: Putative uncharacterized protein; Vitis vinifera (Grape) (E:2e-69); gi|XP_002267070.1| PREDICTED: hypothetical protein [Vitis vinifera] (E:5e-69); pfam|PB013907-Pfam-B_13907 (E:5.9e-46); 
AACAGCAACCTATCTATTCACAGCACTGGTCCTGGAAATGATCATTCCTGGCATAGAGAAAAGCATAAAAATACTGGGAGAATACAAGTGACCTCATTTGTTCCAAATCCAACTTCGTTTGCCTCAAACAGACTGAGGAGTTGTGATGTGTACGTCGGCTTTCATGGTCGTAAACCATTACTGCTAAGGTTCACGAATTGGCTCCGTGCTGAACTAGAAGTTCAAGGAATGAGTTGCTTTGTGACGGACAGAGCTCGTTGTAGGAATTCTCGAAAACATGATATTGTTGAGAAGACAATGGATGCTTGTACTTTTGGAGTTATAATCTTAACCAGGAAATCCTTCAGGAATCCATATACTATTAAAGAGTTGCGGTTCTTTCCAGCAAGAAGAACTTTGTTCCGATATACTTTGATTTGGGTCCAGATGATTGCCTTGTTAGGGATATAGTTGAGAAAAGAGGTGATTTGTGGGAAAGACATGGAGGAGAACTCTGGCTTCTCTATGGTGGTTTGAGTCGTGGGAGGCA
> Pq113910.1	gb|GR873026.1: Pq_R_00509 American ginseng Root cDNA Library Panax quinquefolius cDNA 5', mRNA sequence (E:1e-21); tair10|AT5G11700.2: BEST Arabidopsis thaliana protein match is: glycine-rich protein (TAIR:AT4G32920.3); Has 8203 Blast hits to 3102 proteins in 389 species: Archae - 3; Bacteria - 5624; Metazoa - 852; Fungi - 139; Plants - 704; Viruses - 77; Other Eukaryotes - 804 (source: NCBI BLink). (E: 0.0); ppap|D1HHG5: Whole genome shotgun sequence of line PN40024, scaffold_8.assembly12x; Vitis vinifera (Grape) (E:0.0); gi|CBI20602.3| unnamed protein product [Vitis vinifera] (E:0.0); pfam|PB002853-Pfam-B_2853 (E:1.6e-173); 
TTGTTGTTTGATTGATAAGGAGAAGCTACCTGAAGATGTTTGGGGTGGAGATGCTTATTCATGGAACTGTTTGCGGAAGCCATGTAGTTATGGGAGTAAAGGCGGGACATCGAGTAAGGAGGTGGATTACGGTGGAGGCGGAGGCGGAAGGATTAATTTGGTGGTGACCAATTTAGCTGAGGTGAATGGTAGTTTATTGGCTGATGGGGGTGATGGAAGTCCAAAGGGTGGAGGTGGGTCTGGAGGCAGCATCTTTATCAAAGCTCATAAAATGACTGGAACTGGTATAATAACTGCTCGTGGAGGTAATGGATTTGGTGGTGGGGGCGGCGGAAGGGTTTCTGTTGACGTGTTTAGTAGGCACGAAGATCCCCAAATCTTGGCTCATGGTGGAAGCAGTCTTGGCTGCCCTGAAAACTCGGGTGCTGCAGGGACTTTTTATGATACTGTTCCTCGGAGCCTATTTATTAGCAATCACAACATGTCAACAGATACTGACACACTTCTTCTAGAGTTCCCATATCAGCCTCTAATGACGAATGTTTATATCGAAAACTGTGCCAAGGCTGCTGTTCCCTTGCTTTGGAGTCGTGTCCAGGTACAAGGACAAATTAAGCTTATAAGCGGTGGAGTGTTGAGCTTTGGGCTAGCGCATTATTCTTTATCGGAATTCGAAGTATTGGCAGAGGAGCTGTTAATGAGTGATTCCGTAATTAAGGTTTATGGGGCACTCAGGATGTCCGTGAAAATATTTTTGATGTGGAATTCGGAACTGCTTATAGATGGTGGAGGAGATGAAAATGTTGAGACATCCTTGCTCGAGGCTAGTAATCTCATAGTTCTCAAGGAATCATCTACCATACGTTCTAATGCAAATCTTGGAGTTCATGGACAAGGTTTATTAAATTTGTCTGGACCAGGAGATCGTATTGAAGCACAGCGTCTGGTTTTGTCGTTGTTTTACAGTATCCTTGTTGGGCCTGGATCTGTTTTGCGTGGTCCTTTAGAAAATGCCACAACTGATGCCGTGACCCCGAAGCTGAATTGTGAACTTCAGGGCTGTCCCATTGAGATGCTACATCCACCTGAAGATTGCAATGTGAACTCTTCTCTGTCCTTTACTCTTCAGATCTGTCGAGTTGAAGATATCCTTGTTGAAGGCCTCGTAGAAGGATCTGTAGTTCATTTTCATAGGGCAACAACTATTGCTGTCCAGCCATCTGGAATAATTACCACCTCTGGGAAGGGCTGCATAGGTGGTGTGGGCAGAGGACAAGTTGTAAGTGGTCTTGGTAGTGGAGGTGGGCACGGTGGTAAAGGTGGGATTGGTTGTTACAACGATAGCTGCATTGAGGGTGGTATTGCATATGGAGATGCTATTATGCCTTGTGAACTGGGCAGTGGAAGTGGAAATGATAGCATAATGGGTTCTACAGCTGGTGGCGGTATTTTAGTGATGGGTTCGTTCGAGCAGCCGGTATCAATTTTATCAATAGAAGGCTCAGTTAAGGCTGATGGAGAGAGTTTTTGGAGAAAAGATTCAGAAGAAACAGTATGTTGTCTTGGATGATTTGAATAATGAAGCTCCTGGGGGTGCATCCGGTGGCGACTTGAGGTTACATTACAAGTACTGG
> Pq28160.2	
AAATGATCAGCTGGCCTGTACCTTGTGCATAAACTTGTGTACGGAATGTGAAGAAGTATAACAGTTTGTATAAGGTACAAGACTAGTAATCATTTTGTCAGTAATTTGTAAGCTCCTGCGGACCTGCATTATATGGTAATATTCAAAGGTAAAATGGAGAGGAGGTATAGACCGTCAAGACAAACAGCTAACGTGATTACATCCATATTTTGAACCAGAATGTTGATTTCTTGAACCTGTAGAAGGTAGTTAAATTCTTGTTTATCGTGTTCATTCTGTCTCTCTCTCTGTATCCTTCACTGCCCCTGCACCCTTCCTTCCTCATCTTGTCTCTCTCTTCTATTTTCAATGTAATTTGTATATAATTTGTAATTTGAGGTGATGAAGGGCAATCTTGAGGCAAAGTGAAGAGTTGGACGTGTAAATTTAGTGCTACATTGTCATGAA
> Pq35960.6	tair10|AT1G73730.1: EIL3, SLIM1, ATSLIM, AtEIL3 ETHYLENE-INSENSITIVE3-like 3 (E: 4e-55); ppap|B9GMA1: Ethylene-insensitive 3f; Populus trichocarpa (Western balsam poplar) (Populus balsamifera subsp. trichocarpa) (E:3e-59); gi|XP_002299248.1| ethylene-insensitive 3f [Populus trichocarpa] >gi222846506gbEEE84053.1 ethylene-insensitive 3f [Populus trichocarpa] (E:4e-58); pfam|PF04873.7-EIN3 (E:2.1e-53); 
GTTTTGACAGCCAACTCCCTCACCCTTGGCGAAAAACTCGGCTTCGTACTTGGCTATGGCTGCGGGTCCATTCTTATCAAACTTAACCTTCTCTTTCCACCAAGCTCTAATATTATCTGAAGCACCACTGACTGCCTTACCCTTTTCAGGAATAATCCCATACACAAATCCACGAGCTTTGCACACCTCCATAAGCTTCAGCATATACTTCAAAATCCCATCCTGAGCTCTTGACATTTTCTTCCGTCGAGCCTGATCAGTGATCTGATTATTCTTTTGCTTCTCTGCAGCCTGCTGGGCTGCAAGTTTCTGCCTTTCCTTGATCCTCTTGAGTTTGACACGGTCTTTCCACATACGCCTCTCCAAATCTTCTGCTTCAATCTCTTCATCACTGACATCTTTATCAGCTATATTCTCGCACCTTAAATCATCAACTTCGATATCTGAACTGATATCAGCTACAAT
> Pq226130.1	
AACATTATATCGAAGATAATTCAGTTTGTTGTCAGAACAAGATACTGCCAAATTTTATTGTCGTTTTCCTTATTATAGTTGTCGGTGAACATTTCTCACAGTATATTTGTTGGTGTACATTTCTCCCTGTATATTTGTTTGTAAACTATAAGTGGAAAGTGGTACAGTGTTCCTTGCAGCCAGATCTTTCCCTATCCAGCAGGAAAAGTTTAAATTTCAATTAAAATGGCAATACTTGAAATTTTGATAGGACATACAAGGAAACAAAAAATCCGGACACGTGTATCGGTTGGTAATGGATATTATTTTTGGGCAAGTTACCTAGTCATTTGTTTAGACTCGTTACAGTTTAGTATATAGTTTCACTATATTAAATGTCTATATATGTGCTTATAATGAATGAGTTGAGAAAT
> Pq75800.1	tair10|AT1G27210.1: ARM repeat superfamily protein (E: 3e-30); ppap|D1IFB1: Whole genome shotgun sequence of line PN40024, scaffold_26.assembly12x; Vitis vinifera (Grape) (E:6e-44); gi|CBI32067.3| unnamed protein product [Vitis vinifera] (E:7e-43); pfam|PB002094-Pfam-B_2094 (E:1.2e-32); 
AAGCTATTGCCGAAAGTGGTTAAATTGATTAAGAACAGTTGCTTCAAGGCGAAACCGGCAATGTTATCTCTCATTGGCAGCATCGTCAGTGCTGGTGGTGCAAAGAATCGTGGTGTGTTGAATTGTTTGATTCAATGCTTGGTTGAGTTCTTGAGCAGCGAGGACTGGGCAGCGAGGAAGGCAGCTGCAGAGGCGTTATTGAGATTGGCGATGACCGAGAGAAATCTTTTGTCTGAGTTTAAGTCTTCGTGCTTGGCTTCTTTGGAGGGTCGCAGATTTGATAAGGTGAAGGTGGTTCGAGACACAATGAATCGGGCATTTGAATTATGGAAGGAGATTACTGCTGATGAGGTTTCACAGCTTACACAGTCCCTCAAAGATTGTGGAAGTGGAATATACTCTCCTCCTGCCAGCAAAGGTCCCTGTGAGATTGGCTTTGAAACTCCTAAACCAAAGAAACCATCCTCACAAGCAGGTTGCCACCGTCTGATAGTTCATCTACTACCACAGTCGTGGGAGGCAAGGC
> Pq14570.1	tair10|AT2G41430.5: ERD15 dehydration-induced protein (ERD15) (E: 2e-13); ppap|D1HW84: Whole genome shotgun sequence of line PN40024, scaffold_67.assembly12x; Vitis vinifera (Grape) (E:1e-44); gi|CBI25409.3| unnamed protein product [Vitis vinifera] (E:1e-43); pfam|PB002351-Pfam-B_2351 (E:1e-14); 
TGGATAAATCTAGGGCTTTTATGATCATCATCAGCCGAATCGGACTCAAATTAAGCCGCAGGTGTGGTGCCCAAGTGAAAAGTACAAGTAGTCATATCTACTGACCAGCATACCAAATCACACTAAAAAGATCTAAAAGGAGTCACTGTACATAACATTACCCTAGCTCGGAGATAGAAAAAGCAGGGACACTAAACAACACTACAGCAAGTTAAATTTAGATTAAGGCACCACAGATAAACCTCACTCGGTCATTCTGAAACTCACTGCACCACAGATCCTGACTCGCTCTACCTCGGCTGCTGAATCGGTCTAGGACTCACTTTTACGTTAACAATCTTCGGAAATTTCTGGCTGTATCTTGGCGTCTCCGCCGCGAGACGCTGCTTCCGCCACTTCAACGATCCCAACGAGATCAAATCCTTTTGGCCCTGTTTTTCTAAATCTTTGACGGTGTGGGACTGAACGTCGACGTCGTAGGCGTCGAACAAGGCGTCGATTTCCGGGAGGACAGGATCGTAAATTTGAGAATCAGAGAAGCACTCTTGGAGCCAGTAATCACGAAACCAAGGGGAGGACTCAACCAGGGCCCACCACTGGTCGGAGAAATCCTCCACCGCACGATAAGCCGACGGCACGAACATCGGAGCGTTGGGATTCAGAGTTGATGCTGATGAAATGTTACGCGAAATTACGTTCATCGCCATTTTTATCTGCTATCGGAACTTTGACCGGTTGGTACCGAGAAAAGTGAAGCCGATCTACTCTGATCGTTGGTTTATATAGAGTAACAATACGGAAAGAGACACCAAG
> Pq25500.2	tair10|AT1G22790.2: unknown protein; FUNCTIONS IN: molecular_function unknown; INVOLVED IN: biological_process unknown; LOCATED IN: plasma membrane; EXPRESSED IN: 22 plant structures; EXPRESSED DURING: 13 growth stages; BEST Arabidopsis thaliana protein match is: unknown protein (TAIR:AT1G34010.1); Has 35333 Blast hits to 34131 proteins in 2444 species: Archae - 798; Bacteria - 22429; Metazoa - 974; Fungi - 991; Plants - 531; Viruses - 0; Other Eukaryotes - 9610 (source: NCBI BLink). (E: 5e-13); ppap|D1HAP0: Whole genome shotgun sequence of line PN40024, scaffold_72.assembly12x; Vitis vinifera (Grape) (E:1e-22); gi|XP_002263072.1| PREDICTED: hypothetical protein [Vitis vinifera] >gi296081214embCBI18240.3 unnamed protein product [Vitis vinifera] (E:2e-21); pfam|PB006854-Pfam-B_6854 (E:7.4e-35); 
GCGGCAGCGCGACCAAAGCAGACAAAGGAGGCGCACCCGCGGACAAGTCGGTTCTTACCTGAAGCCAGCTGGAGATCAGATTCTTGGTCCACCAACCGGTACTGATTCCACGGTGCAACTCTCATGGGTTTTTCTTCGTTCTTCTGACCGAAGAGAAGTAGGGTCAGGCCCTTACTATACCCAGAAGCTGAAGAAGAGAAAAACCCTCCTCCTTCCACAGCCAATAACATCAGTTCTGATCATTCGGGCACCATAAACTACTTGAATAACTTAGTTTATCTTCAAACAACAGAAGCCACCTGTCCTTAGCCAAGATCTGAAAGAGAATAAGAATCTCCGGCTACTCACTCGTCGGCGACAGAACGCCGGATTGCAGACTGCTTGATTCGATCCAAAAGCTTCAAAATAGAGAAAATGGCGAAAATCGAAAGACCTGAT
> Pq140800.1	
GGTCTCTTCTCCCGAAGTTACGAGACCATTTTGCCTAGTTCCTTAGCCACGAATCACTCGAGCGCCTGAGGATACTCTCCTCGACTACCTGTGTCGGTTTACGGTACGGGCACTCTTGGCCTAACCACAAAGTTTTTCTTGGAAGCATAGTATCACAGAATCCCTCGCAGCCGTGGCTTTGAGGTCCCATTACTTTACGGCCTTATCCGGTATTTTATCCCCGAACAGCCTACGAGCGTAGACAACGATTCAACACGTTGCTCTGTTAACTTTCTCCGTCACTCTATGGATCAAACGGTTTCGAGTGGTGCTGGAATATTAAACCAGCTTGGCATCGACTACTCCTTACGGCCTCGTCTTAGCACCCGACTAACCCTGGGAGGACGAACCTTCCCCAGGAATCCTTGGAATTGAGGCGAGATGGATTTTAACCATCTTTATCGTTACTTATGTCTGCATTCTCACTTCCAAGCGCTCCATGGTCGGTTACCCTTCCACTTCGCTGCACTTGGAACGCTTTCCTACTGCTTACCTTACGGTAAACCCATAGCTTCGGTATACGGCTTAAGTCCC
> Pq12820.6	tair10|AT1G79830.3: GC5 golgin candidate 5 (E: 2e-63); ppap|D1HPN9: Whole genome shotgun sequence of line PN40024, scaffold_98.assembly12x; Vitis vinifera (Grape) (E:7e-67); gi|CBI23126.3| unnamed protein product [Vitis vinifera] (E:9e-66); pfam|PF12329.2-TMF_DNA_bd (E:4.3e-14); 
AAGGTTTATGCTCTCACCAAGGAAAGGGATACTCTACGTAGAGAGCAGAGCAAGAAAATTGATGCTGCTGCTCTTCTGAAGGAAAAAGATGAAATAATTAACCAGGTTATGGCTGAAGGTGAAGAGCTTTCAAAAAAGCAAGCTGCTCAAGAATCTCAGATTAGGAAATTAAGGGCTCAGATTAGAGAGTTCGAAGAAGAGAAGAAAGGATTGAACACCAAGCTCCAGGTCGAAGAGAATAAAGTAGAGAGTATAAAGAGGGATAAGGCAGCAACTGAGAAATTGCTACAGGAAACAATAGAAAAACACCAAGCCGAACTTGCAACTCAAAAAGAATACTACACAAATGCGTTGAATGCAGCCAAAGAAGCTGAAGCTTTAGCTGAGGCACGAGCCAACAATGAAGCCAAAACTGCAATAGAGAGTCGGCTCAGGGAGGCTGAGGAACGTGAAATTATGCTAGTTCAGGAACTTGAAGAATTAAGGCAAACTCTGAGCAGAAAGGAGCAGCAGGCAGTTTTAGAGAAGATATGTTAT
> Pq199660.1	tair10|AT2G05920.1: Subtilase family protein (E: 7e-85); ppap|B9MSZ9: Predicted protein; Populus trichocarpa (Western balsam poplar) (Populus balsamifera subsp. trichocarpa) (E:8e-85); gi|XP_002278292.1| PREDICTED: hypothetical protein [Vitis vinifera] (E:3e-84); pfam|PF00082.16-Peptidase_S8 (E:6.7e-11); 
TGGGACGGTGTTAGACGTGAAGCCGTCGCCGGTTGTGGCGGCGTTTAGTTCGAGGGGCCCCAATATAGTGACTCCGCAGATTTTAAAGCCAGATGTGATTGGGCCTGGAGTTAACATTTTAGTTGGATGGTCAGAGGCTGTTGGGCCAACAGGGTTGGACTCGGACACTAGAAAGACTCGGTACAACATTTTGTCAGGTACATCAATGTCCTGCCCACATATTAGTGGGCTAGCAGCACTGCTCAAAGCAGCACATCCAGAATGGAGCCCAAGCGCAATCAAATCGGCTCTAATGACCACTGCCTACACACGAGACAACACCAGATCCCTGCTCCGCGATGCAGCCGGAGGCGCATTCTCCAATCCGTGGGCACATGGATCCGGCCACGTTGACCCTCACAAGGCCATCTCCCCGGGCCTTGTGTACGACTTGTCATCAAAGGACTACATTGCATTCCTTTGCTCCTTGGACTACACTATTGATCATATAAAAACCATTGTCAAGCATCCAAATGTCACGTGCTCCAAGAAATTCTCCGACCCCGAGTCGTGGGAGGCAAGG
> Pq202190.1	
GATATGATCTTAATGTAGTGGAATGTCTTTGCAGTGTGCTTCCTGCTAGTTCTGTGTTTTTTCCCTCCTTAGCTCCTTGTATCTCCATTTTGTATAAAAGACTCGTGTCACTGCTGGACTCATTTTTGCGCCTGAATTTTTGAGGTCTATAGTAGAGAATGAAATGCAATCCTTTAGTCATATATCACGACTTATATTGGTTACCCATAAATTGACTTGTCAATATTGAATGATGTTTTATGTGGAAGAGATATCAACATAGTTCATATGCTTCTTTTCCAATCCATAAAAGTAGAAGAATCAAGTAACAGAACCATGAGTTAAAAGTTATTAGAAATGACTGAAGGTACTATCCTAGATGAACATCCAGCTGATCACATTTAATTGCAGTTGTCCAATTGAGCTGGCA
> Pq130210.1	gb|GR872081.1: Pq_L_00228 American ginseng Leaf cDNA Library Panax quinquefolius cDNA 5', mRNA sequence (E:7e-59); ppap|A5AV90: Putative uncharacterized protein; Vitis vinifera (Grape) (E:3e-12); gi|XP_002285050.1| PREDICTED: hypothetical protein [Vitis vinifera] (E:5e-11); 
CCTCAATGAAGGATTAGCAATCTTAACCTTAAGTTTAAGCCCACCCTTCTTATTCTTCATCAAAATTCCCTCCTCTGTAACACCAAAAATCTTAAAACCCTCAGGCAAAGACACATATTTCACAAATAAATCAGCATATGGTAGCTTTAAGCCGCCATTGCCATTGTTATCCCGGGAATTGGATGAATTTGCACCAAAACCCATGCCACCCACTTGACCCACACTAGCAAATAAGCCACCAGGGTGAAAGTTACCATCTTGAAGACTCCATTGAAATCCCAATTGAGAAGAACTAGAGAACAACAGTCGTGGG
> Pq133050.1	
CCTTGCCTCCCACGACTAGAAGTTAAGGGTGGGAAGGCTTTGAAGCTCGTTGAAGTCCACATTTGCTGATGGTTAGAGTACATGGATTGACAGGGACAAGCAAGGTTAGTTTGTTCATTCTTTTTTGCTCTTCTTTGAAAGTGGTGAGTTAGTAAAGAAGTAACACTGGTTTACCAAATCCACACTGTTTATGATACTCATTCGTAGCTAAGGAATAAATGTTGTTATGCATCTTCTACTTGGTGCTTCTCAATTTGTTTTCCCTACATCAATTTATTTTGACATTGCTAAGTTATTGACTGGAAACATTAGACTGCATATTTTAGCATTGTAGTTTAATTGGTAAATACATTTATTGTGTTCATGGAATGACAAATTGTTGTATTTCGTATATTTCCATATAAATGGCTTAGTTTAATCTGACATTGAGATAAGCGCTAAGACTTGCAAATATTTAAGGACCACTTACAAATATTTAACA
> Pq91560.1	
AAAAAGAGCATTCAAGCTCCCAAAGCTGTATGTAATACATAATAATTCTTGCCAAATCCGCAATAATAACAACATTATTTAAAGATAAAACATAGCAGAAAAGTTCTGGTTCAGTTTGTCTAGTCATGCTAGTTCATACTTAACAGAATGTATTAACTGTCTGCCACATTAGCCACTCTTCTTAATTGATTGCTTCCCATTGGAAGTTGGAGAATCTGCTTCTGAAGATGATGAACTGCTTCTGCCTTTCATCTCTAGATATTTTACGGGGTCAGCATATGATTCAGTACCGAGCCACCTGCTCGCTTTTATAGTTTCACCGTCAACAACGGTTTTGTCCTCAATTATGTCATCTCCGAAAATATCTTTATTAGAGAAGTATTTCGCCATTAACTCCTGAGTGAATTCAGCTTCGTACCTCTTAAATCTTTCCCTTTCCTCCTTCCTATACGTTTCCGCATATGCATCGCAAGATTCAGCTAATTTGGCACGTTCTTCATCAAAAGCACTCTTTTTCACAGCAACCTTGGGTGGTTTAATATCGACCGCGGGTTTAGTATCGACCGCGGGTTTAATATCGACCGCGGGTTTAGTATCGACCGCGGGTTTAGTTTCTACCGCTGGTTTAATATCGACTGCTGGTTTAATATCGACCTCTGGTTTGATATCGACCGCTGAATGCTGGGAGTCGGAGCTTGAGCGAGATGATGAAGGGGATT
> Pq102630.1	gb|GR874145.1: Pq_R_01628 American ginseng Root cDNA Library Panax quinquefolius cDNA 5', mRNA sequence (E:1e-18); tair10|AT3G25570.2: Adenosylmethionine decarboxylase family protein (E: 6e-51); ppap|Q6RUQ3: S-adenosylmethionine decarboxylase; Daucus carota (Carrot) (E:1e-57); gi|AAR84406.1| S-adenosylmethionine decarboxylase [Daucus carota] >gi40353287gbAAR84408.1 S-adenosylmethionine decarboxylase [Daucus carota] (E:2e-56); pfam|PF01536.1-SAM_decarbox (E:1.5e-62); 
GCAAACCATCCTGATATTCCCTAAATTGGTCTCTTGATCACGTCAGCTGACGTGGGTTAGTAATTAGGTGCTTTGTTTTTATTTTTGAGTTGGTTACCCTTCTATCCTTTTCTTCTATTCTCGACCGATTTCTTGTTTGCTCTCTTTGGCTGTAAAATATTTCTTTGGAAGATATGGCGTTCGAAGTTTCTGCAATTGGTTTTGAGGGATATGAAAAGAGGCTTGAAATCTCGTTTTTTGAGCCAAACGTCTTTGCTGATCCTGAAGGGATTGGGCTGCGCATTCTATCCAAAGCCCAGTTGGACGAGATACTAGAACCTGCCGAGTGTACTATAGTTGCATCTCTGTCAAATGAGCATGTCGACTCTTATGTTCTCTCTGAGTCGAGTCTCTTTGTTTATGCTTACAAGATCATTATCAAAACTTGTGGGACAACAAAACTGCTCAAGTCGATCCCGCCTATCCTGAAGTTGGCTGGTTCCATTGCCCTCACGGTACAATATGTGAGGTATAGTCGTGGGAGTTTCATATTCCCTGGTGCTCAGTTGTACCCTCATCGGAATTTCTCAGAGGAAGTTGCAGTTCTCGATAGCTATTTTGGGAAGCTTGGT
> Pq133190.2	tair10|AT3G62900.1: CW-type Zinc Finger (E: 6e-42); ppap|A5ALQ1: Putative uncharacterized protein; Vitis vinifera (Grape) (E:8e-63); gi|XP_002276252.1| PREDICTED: hypothetical protein [Vitis vinifera] (E:1e-61); pfam|PB001005-Pfam-B_1005 (E:5e-54); 
AGACACCACACTTGCATAATCTCTGAGTGTCTCGTCATTGAACTATAAGAAATTTCTCAAGTCCCCCTCTCTCCAAACCCATAAATAATAAAGGCGAGCATACTATGCGTTCTTCAAAAACAAGCTGAACATTCAAAATTATATTATGAACTCAAATCTTTTTGTACACATGTACAGAAAGGTAACCAACTGTTAATGAGCCTCGCTTCACAAAAATCCAAGTGCAGATCCCATATATTTCTTTGATTCACATCCTCAGGCCTACTTTCTCGGGGTAATAAACCAGGGCAATGATTATATACAAGTGAGCCTAATCCATATTCTCTCGGAAACATTGAAGGCTGGTGGCTTCAAATGCAAGCCGCACCAAACGCAAGAGTTCCTCTACATCTTGAAAGCTGAAATCGATGACCCTCTTAACCGAAATGACACCCTCATTATTCTGAGCCTTTTCGAGGATTACATTAGCAGCTGCAAATGCCATCTGTGACCTCCTGGAAGCCTCCATGGCAGAACTCACATCATTCATAAAGTCAAGTAGTCGAACAAAACTGGGACGCTTTCGAGCAACAATGAGATGGTTCCCAGCATTAGAAGCCATGCCCCTGGATAAAGCAGTCTTATCCACCGTTACTTGATTGTTAAGTTATCAATATCAGATGCAGAAGATGATGGAGATTCACCTTGAGGAACCATTTGCAAACTTGCTTGCAAATCATGCCGATCTCTGTTAGTACTGGAACTTTTGCAATAAACTACCCTCATGTACGCCACCTCCATGCATTTATAGGCCAAAGCAGCAGCAGCCCTTTCTTCTTGTTTCTCAAATTCATGGGCACAGGTCTCAAAAAGCTTGGCAGTACTACTACAGATTTGAATTTGAGTTATTTCCACATGTTTGCTACTTTCGAATTTCGAGGTTTCTAAAAGTGAAGCACCA
> Pq79740.2	gb|GR872210.1: Pq_L_00357 American ginseng Leaf cDNA Library Panax quinquefolius cDNA 5', mRNA sequence (E:5e-141); tair10|AT3G15353.1: MT3, ATMT3 metallothionein 3 (E: 2e-11); ppap|Q9M4H3: Whole genome shotgun sequence of line PN40024, scaffold_14.assembly12x;  Putative metallothionein-like protein; Vitis vinifera (Grape) (E:4e-14); gi|XP_002284956.1| PREDICTED: metallothionein-like protein-like isoform 1 [Vitis vinifera] >gi225461449refXP_002284975.1 PREDICTED: metallothionein-like protein-like isoform 3 [Vitis vinifera] >gi225461451refXP_002284958.1 PREDICTED: metallothionein-like protein-like isoform 2 [Vitis vinifera] >gi225461453refXP_002284978.1 PREDICTED: metallothionein-like protein-like isoform 4 [Vitis vinifera] >gi7406673embCAB85630.1 putative metallothionein-like protein [Vitis vinifera] >gi302143009embCBI20304.3 unnamed protein product [Vitis vinifera] (E:5e-13); pfam|PB003363-Pfam-B_3363 (E:7.5e-25); 
ATATATATATATATATATATATGCATGCATGTTTAATGGCCGCCACAGGTGCAGTCGGTACAGGTGCAGCTGGTTCCGCACTTGCACTTGCCATCGTTCTCAGAGACCTCCATCACAATAGTCTCAACATAGCTCTTCCCAGTTTCGACGATGTCAATGCCATAGCCGTTTCCCTTCTTCACACACTGGGTCTTGTCAGCGCAGTCACAGTTGCCACAGGTGATCGACATGGTGAGTAATTCAAAGGTGGGTGATTGATTGTTTTGTGAGTCAAGTTGCTATATCAATGTTGAAGCTCTCGATATGTTTGGCTTGATATTTATAGAGGAGGAAATGAAATGGGAGAGTCATGGGTTCAAATGGGACCACAATATGGGACACAGTGGGGCACTTCCTCAAGCTTAGCCACTAGAGCAACACACGCCTCTATGAGGTCTGAAGGAGCCTGCTTCTGCTTGGCCTGGCC
> Pq23860.1	gb|GR872588.1: Pq_R_00071 American ginseng Root cDNA Library Panax quinquefolius cDNA 5', mRNA sequence (E:0.0); tair10|AT1G79870.1: D-isomer specific 2-hydroxyacid dehydrogenase family protein (E: 7e-118); ppap|A5CAL1: Putative uncharacterized protein; Vitis vinifera (Grape) (E:5e-125); gi|XP_002284500.1| PREDICTED: hypothetical protein [Vitis vinifera] >gi147843670embCAN84153.1 hypothetical protein VITISV_025327 [Vitis vinifera] (E:8e-124); pfam|PF00389.24-2-Hacid_dh (E:6.9e-20); PF02826.13-2-Hacid_dh_C (E:2.4e-46); 
TATTTCACCCAGTGAGTATCTGATGGGAAGAAGACCACAGTTAATCCCTGCAGTCATTACTATTACTGCAGTTCACAAAAACAGCCATTGCTTAGTTAGTCTATAAACTTACATTTCACTTCCTATCCACTAGGGTGGATAACAATGTTACCAAACTTTTATAAGTAATCTAATCACTAGTGATAATACAAGTTTCTCCTGCCAAGATTTGGATGCAGAAATAATGGGAGAAAAAACATACAGCAGCAAGTCGATGGCCCCAAACAATCATACTTTGGTTTTACTCTAACAGCACAATCAAAATACTGGAGTTATGAGAGGTTTGCCCAGAAAATGAGCCTCCAAATTTTCAATGACAAGATCAGCAATGGCTTTACGGGTTTCTACCGTGGCAGTTCCCCTATGAGGCGAAAGGACTACATTGTCAAGATTAAAGAGCTTCTCCGGAACTTCAGGTTCATATTCAAACACATCAAGCCCAGCTCCACCCAACCGGCCTTCAACAAGAGCAGAGACCAGCTCAAGTTCATCAACATGTGAACCCCTCCCAATGTTGACAAGTACACCTTCTGGACCCAAGGCATCGATGACTTCGCGATTAATGATATGACGAGTTTCATTTGTCAGTGCGCATGCAACAATGAGTATACGACAGTTGGAGGCCAAGTCAATAACATTTGGGTAGTACTTGTAATTTGAATCTGGCTTCTGGGATCTGGAACAGTAACTGATTGGACAACCAAATGATTCAGCACGCTTAGCAATTGCGAAGCCTATCCTGCCCAATCCTAAAATGCCAACTGATGTGCCACTGAACTTTGTAGTCAACTTATAGTCCCCGTTCTTAATCCAGAGCCCACTTCTGACATAGCGATCGCATTCGCAAATCTTTCTCAGCGTAGCCAATACTAGCGAAATCGCCAAGTCAGCAACTTCATCGGTCAAGATATCGGGCGTGTAAGTAACCCTAATCCCCTTTTCTCTGCACCTGACCAAATCGATCTGGTCCAACCCGACACTGTGACTGGCGATGATCTCCAAACTGGGGAGGGAGTCGATCAATTTGGAGTCAGCCCCGTAGGCTCCATTACCCACTAAAGCTCGGATGGATTGGGCGTGTCGGCGGAGGAATTCGGATCTGGAAGGACCCGGAATTTCCCAGGATTTGTGTACACAAAAACGTTTGGCCAGCTCTTCTTGGAGATAGGCGGACATTGGACACGTCATCCATACTCCAATACCACTATTCTCCATCTCTCACCCCGCGGTCCCCGCCCCAAATCCTCCTCCTCCTAGTAGT
> Pq142820.1	gb|EW712264.1: GIN-FEQS9SeqP6D04_M13F_F11 Ginseng F. equiseti subtraction library Panax quinquefolius cDNA, mRNA sequence (E:4e-176); tair10|AT4G23560.1: AtGH9B15, GH9B15 glycosyl hydrolase 9B15 (E: 8e-52); ppap|D1ILZ4: Whole genome shotgun sequence of line PN40024, scaffold_25.assembly12x; Vitis vinifera (Grape) (E:1e-59); gi|XP_002272935.1| PREDICTED: hypothetical protein [Vitis vinifera] (E:8e-59); pfam|PF00759.1-Glyco_hydro_9 (E:6.2e-40); 
ACATCACTTGGCAACAAAATTTTTTTCCAAATCTTGGGGGGGCCGATGGCCCCTCGCAGCCATGAGGTGGTATCGTCCCTGGAGATAGGGATTGGTAATTAAAAGATAGAGTTTTGCATTATAGTGTTAACATTTACAATTGTATTATGATGAACAAGGAAGGTTAATTTTATTGATAGATATATATAAATTTTTGTAGGTGTATATATTCGATCCACTCATTTGCAGACTTTAATTTGAGATGTTTGACTAAGCAAAGCAGCCACTGATCCGACAAAAGCTGCATTGATATAGGTTGTGGGTTCAGAATGTGAATAATCCGATCTCAAATCGCTGAATTTGTCGTTGGAATCCGGACCTCCAACGACGGCGCCAACATGAGTATTAGGGTTTGGCTTGGTGGAGGAGTACCAAGTGGAAGAGCCTTCATTGCAAGTAACCTTGGCCGGTTGAGAATGGATGGAGGGGATGGATGCTCCTCTGTGGTGTAACTGCGTAGGGTATTTGCTGCCGAAGCCAACCATGTATGACATCTTCATGGGATTGTCTCCTAGTATGTAGTCTACCTGTGATTTTGCAAAGGCTTTAATTTGAGAGGGGGAGAAATTCAAAGAACCACATTGGACTCCCCCAATGTGAGCTGCATTTAGAAT
> Pq114270.4	tair10|AT1G19850.1: MP, ARF5, IAA24 Transcriptional factor B3 family protein / auxin-responsive factor AUX/IAA-related (E: 1e-57); ppap|B9R865: Auxin response factor, putative; Ricinus communis (Castor bean) (E:3e-60); gi|ADJ96592.1| auxin response factor 5 [Solanum lycopersicum] >gi310697420gbADP06665.1 auxin response factor 5 [Solanum lycopersicum] (E:3e-63); pfam|PF06507.7-Auxin_resp (E:6.4e-21); 
TGTCATTCCTTTGGCGAAGTATAGAAAATCAGTCTACAGCACCCAACTCTCAGTTGGTATGAGGTTTGGAATGATGTTTGAAACTGAGGATTCTGGTAAACGCAGATATATGGGCACAATCGTTGGTATAAGTGACTTAGATTCGCTTAGATGGCCTAGTTCCAAGTGGCGTAATCTTCAGGTTGAGTGGGATGAGCCTCTGTGTGGTGATAAGCAGAACAGAGTTAGTCCATGGGAAATAGAGACCCCTGAAAGTCTGTTCATTTTTCCTTCATTGACATCTAGTCTCAAACGACCCTTGCACTCTGCTTTTTTGGGAGCGCAAAATGAGTGGGAAAATATGGTAAACAGATCATTCATCCGGGTCCCTGAAAATATGAACGGGGATTTTCAAAATATGCCGATTTCAAGCCTATGGTCAGAGCAACTGATCAAGATGCTGA
> Pq62121.6	tair10|AT1G12470.1: zinc ion binding (E: 8e-130); ppap|B9RW74: Vacuolar membrane protein pep3, putative; Ricinus communis (Castor bean) (E:7e-137); gi|XP_002517993.1| vacuolar membrane protein pep3, putative [Ricinus communis] >gi223542975gbEEF44511.1 vacuolar membrane protein pep3, putative [Ricinus communis] (E:1e-135); pfam|PF05131.8-Pep3_Vps18 (E:3.7e-29); 
TCACGACAATTTGCCAAAGCTGCAGCATACTCCTTCAAGTCCAGGTACACTTTCCACATATCTAGGCTTTCATCACTTACAGACACCTGAAATATTGAGTTTTCGTCATATGCATAGAATAATCCAGCAGAGGCATCACTGCATAACCCAAGTATACCCCTTGAAGCTGATTCTGGTGTTTGATCAAAATGAAGTTCTTCTATAATCTGTTCACTAATACGATTTACCACCTTAACCTTATTACCGATGAGAAGCAAGAAGTGAAATTCAGATACTGCAAGGGAACTAGGCTTAGAGACTCCACCACCTTCACTTAATTTTGAAAAGTCCAAAAGGGCCTTGTTCTCCACAAAGTTTACGTCCCCATTAGGTGAACTATGCTGTGCACCAAAATTTAGGCCACCATAGTAGATACCTGCTCCAGAAAGCCATGTGAAATGTATAGATCGTCTCTGCTTGATAAAGAAATGCAATTCACTGTTTGGTATATCTCCTGGAAGTTCCATAAAATGCACCGCACGATCTAAATAACTCCCAAAGACAGTATCCAGCAACCCAATTCCAGTGAAAGAATAGAGTCGTGTAGGAGTAACAGCCATTACATAGTATCTAGTTCCATTGCTTATGCTAGCTGTTTCCATCTGTAGATCTGTAAAAGCTTCTGGTAGTTCTTTAAGTTCAAAAAGAAACTTTATATACTTCTCCCTCTTGTCCTTTTCGTCTACAGCAATTACATGCAATTGGCCGTTGTCTGTACCAAGAATCACCTCCCTTGTAGAAGCTTCTGTTATTTGTTGCCTATTCCAGGCAACTGCATTTACTACAAGACCTTTCAGTTT
> Pq6371.3	
TTATGGGTCTTCTGACGTTTTCTGAGAGCAAGTGAAGAATTATGATCGTCCTTTTTTTTCGTCAGAGAAGAAGACTTGTTTCTATATACAGCGGCTTGCGAATGTTGGGATGACTTTTCCTATTCTGATCGTATTCCCCGCATATGCATAGAGGAACATGAGTACCCTTTCAATCTCCTTCGTTTCTTATCCGATTCATCTGGTTGCCTTCAGGGATGGCAGCATTGGATCGACGAGATACTTGGGAATGTTATTATGTGGATATACTAAAAGTAGGGCTGACATTCTTCATTGCATTCAACTATGCAGGGACTTTCCCCGCCAACAGAACCGTGATGCTCTTACCATGTTGATTTCACTTTGGTGTTCCTTTACATATGCACATTCGTCACTGCTTGAGGGGAACTCAGTACCCCTAATTTGGAGGATGTCTATGTC
> Pq172980.1	
ATCTTTATCAATAAAGTGTGATTTGCAGAAGTTCTTCTCCACTCTTCCTACTTCCTTCCAAAGTCCAAACCCTAAAACATAGTAAAAATTCTATCTTTTCTCACTCATCCATACTTCATTAGTTCTCTCTCTAAAAATATACAGAAGAAGCCATGACTGATGTTTCACCAAAATTAGCATTCCAAAGCAACAATGGAGACTAAACAAAGCAACCCACATTCCAAATGGGAAAGGCCGGGGAAGAGAAGCCTATACCCATAACTCTTCCTGCCCAAAACACTCCGCAAAATGCAGAGAACCGGTTCAGGGTTAGTGGGTTTATTCGGTTCAGATGTGTGTTTGCTCTGTTGCTTGGAGTTGCAGTTTTGCTCTCTGCTGTTTTTTGGTTGCCTCCGTTCTTTCGGGATGGAGATCGAGGGGATCTGGATCTTAACTCCCAGTTTCGAGCAACAATGTGATGTTCTCTAAAAGAAGAAGATAAACAATGAATCAAGCTCTAAATTGAAACAAATACCAATAACCAATCTGGGGTACTAGGGCTACATCCCTTTCAGAGCCTTAAAGATGGTACCATAATTGGTTGTGATGGAACAACTGCTACCTTTGAAGAGCTTGGATCTGAGGACTACGTCAGTGGAGGCACAAAGCATGGGACAACAAATATGACTTTTTTTGAGCCAAGTTATTTGGCTAATAAATTTTAATGATCACAATTAGTTGGTCAAAGGTTTGGTCAGATGAATCTATGAGATGCTATTTTCTGACACCAGCTAGTGTGGTGGTGTATGAGGACGTGGTTGCAAAGTGTTCCTCTTGGAAGTACGTTCTCAAAAGGGATGATGACAAGGGTGTGCAGCTTTAAGGACTGAATATTTT
> Pq3721.3	tair10|AT3G53400.1: BEST Arabidopsis thaliana protein match is: conserved peptide upstream open reading frame 47 (TAIR:AT5G03190.1); Has 285 Blast hits to 285 proteins in 23 species: Archae - 0; Bacteria - 0; Metazoa - 1; Fungi - 0; Plants - 279; Viruses - 0; Other Eukaryotes - 5 (source: NCBI BLink). (E: 2e-90); ppap|B9S0M5: Putative uncharacterized protein; Ricinus communis (Castor bean) (E:1e-119); gi|XP_002282306.1| PREDICTED: hypothetical protein [Vitis vinifera] (E:3e-163); 
CACACCTCCTCCAGGTTTTGTACTCGCTAAATTACTTGTTATTCTGCTGTTTGTTTCACTCAATTTCACTCTTTGATCTGATTATTCTGTTCAAAATCAAATCTTGGGTACAATTAAAACATCGTTATAGATCTGTTATACTAAGAAGACTAAGAATTTGAGCTAAAAATTTGAAAATCTGAACACTAGACATGGATTTTAAGGCCTTGAAATGGCAAATCCTTCGTGGGTCATTAGCCAAGCGTTTGTTTCTGAGAGTTTTTATGTTCACATTGGCTATGGCTATCATTTCCTTTGTTCAAATGGCCAATGATATTCGAAAAACTGAGCCTTTCTTGTCGAAATTTGATGAATGCCCATTGGATATTATTGCAACAAGCCCATATGCGAGTTTGATCGGGCTTTTGAAACCCATATCTGCTTTTGCTTCGCGTATCTTTGGAGATTCAGTGCCGTGCAAAGAAAAGGATTTGACTAGGAGCGTGTTTAAAGAGCTGATGGAAAATCATATGTTGGATTCTGGTGCTAGAGCTCTGTCTGTTGGGGAGGGATCAGCTTCGGCTGTGGTGTTGTTGCGAGAATTGGGGTTCGCTAGTGCAATTGGTGTTCTTAGACACCCATTTTTCTCCCTTTGGAAGAAACGATTCGTGTATGAGCTCGATTTCAAGGACAATTATTTCGATTTCGTGTTCTCAAGAGCTCTTGATAGGGTCTCTGTTCCAGCTCTTCTCGTGCTAGAGATTGAGCGTGTCTTGCGTCCTGGTGGAATTGGCGCAATACTCGTGGGTACCCCTACTTTCTACTCGGGCAGCCTGGTAAGGTCTGCCTCTCCGGTTTCATCATTTTTGAAGGGTTCCAGTGTTGTCCATGTATGTGGTATTGGCTCCTCTACACTTGTAATATTCAAGAAAAGATTCGACAATGTTGATCTATTTGAGCATTACCGGCTTCCTGACGAGTGCCCATCAATTACAAACAATAAGCCCTTTATAAAGCACATTGAGCCTCTTGCCGTAAACCAACTGGGACAACTTGAAACTGAAATTTCCTACTTACCCAAATTCATGAATATTTCCTCAAGAAAAAGGTTGGTTTATATCAATGTTGGTGCTGGTGAGTTGGTGAACTCTAGCATAGATGAAATCTTCGAGCCCAATTACCGTGTCCTGCCACAAGCTTTTGATGTTTATGTCATTGATCATAACACTTCTGCGCTCTCTTCTTATGTGAGCAAACCTGGTATTACCTTTGTCTATCATCCAGGACTTATTGGAAATTATTCTGCTCCACTTCTTCTGTCAGATGAAGATTTGAGTGCACCACCAGAGGCAGATGGATTTGCATTTGTTCGCTGGTTCAAACAAACAATTAAAAACGCGGACTTTGTGGTCCTTATGATGAATGCAAGAGTGGCAGAGCTGAAAATTCTGTTTGAATTATATGAAAGTGGAGCAATATGCCATGTTGATGAACTCTTCATTCACTGTTCGGACCCTGCAGATTGCAAAGATACTGTATGTGGAGACTGCAGGAGTCTCTTCAAAGGTCTCAGAAATGGTGGTGTCTTTTCCCATCAGTGGTGGGAGCCTGAAACCCTCTTCTGAATAGGGTTGATTTCTATGTCTTGTTTTAAACTTTTCATTTGGTGAATAAATTGAGGTGAGAGGGTGGATTATAGATCTAATCTACATGCACACCTCTGTTGAACTATGTCTAATTTAGTTTCATGCTGGGATGTGTTTGTTTTAAGACCCTCATATAGAGGGTATGGTGAAAACATCTACTATTATGCTTGCAATTATGCAATTGTACAATTATTATATTATGGATTATGGAG
> Pq116330.1	tair10|AT3G47340.2: ASN1, DIN6, AT-ASN1 glutamine-dependent asparagine synthase 1 (E: 2e-148); ppap|D1H432: Whole genome shotgun sequence of line PN40024, scaffold_4.assembly12x; Vitis vinifera (Grape) (E:6e-154); gi|XP_002277103.1| PREDICTED: hypothetical protein [Vitis vinifera] >gi297745876embCBI15932.3 unnamed protein product [Vitis vinifera] (E:1e-152); pfam|PF00733.15-Asn_synthase (E:3.2e-20); PB008185-Pfam-B_8185 (E:4.4e-33); 
AACAGTAAAGTGAAACTCGTGGTGGACAGTACCCAAATAATCAGCAACTTCCTTTCCAGCCTTCAAATCTGGTGACCCCTCAAGGCCAACACAGAAGGAGTGAAGTTGTGCTCCCCACTGCTTGGCAGCCTTAGTGCCTGCCAAGTGACGAGCAGTGATGGAAGCTACCAACGATGAGTCAAGACCTCCGGATAACAGAACCCCGAAAGGTACATCAGTCATCAGCCTTTTAGTCACAGCATTTTCAAATGCACGCCTTAGAACAAGGGGATCATATGGAGTTGATGGAATAGCTTCCGAGAACCAAGTAGGGTTGTACCATCTTTTAAGTACGCATGTTTTGCTAGAGTACAAATGCCCTGGTGGAAAGACCTCAAAATGTTCACAGTCATCATGTAAACCTTTTAATTCAGAAGAAATCCAAATTGATCCATCAAGTCCCCAACCAATATAGAGGGAAGTGATCCCAATGGCATCACGAGCAACAATGAAGCTGTTATCGCGGGTATCCAGTAAGACAAAGGAGAACATCCCATCTAACATGTCCACAAAGTTTTCTCCATACTCTTCATAAAGATGGGCGATAACTTCACAATCGCTACCGGTTCTGAATTTGTGATTAGGCAAACTCTTCCGCAGTTCATCATGGTTATATATCTCTCCATTGACCGTAACGACAATTGTCTCATCTTCATTGTAGAGAGGTTGATCACCAGAAGCAGGATCAATGATTGCTAGCCTTTGATGAGCCAAGTAACAGTCACCATACTGATATAGACCGCTCCAATCAGGACCACGATGCTTCAATCTGCGTGAGAGCTCAAGAACGCGAACCCTTTTGGCCTGAGAATCATCAGAGCAACCCAAAACTGCTAGGATTCCACACATGATGGTTATAGTTTATTTTTTAGCAACTAGAATACCCAAAAAGAAGGATAAAAATACGGATCTGGAAACAAAGATTTTGGGTATATATTCAAAAGAATATTGTAGCTACAAGAATGGAAGCAACAA
> Pq46910.2	
TTCATCCACAAAAACTTCCTTTTGTCACCTTCCTAATTCTTGATTCCTTTTTCTTTCTTAAAGCAACCACAAAAATTAGCCAACCCATTTCTGCTTCTCTCTTTTCTTGGCCTTGAAAAGCCATAAACCAGAGAATTAGATAGTACCCATTTAAGCCTGCAACATCTGTATCAACATTAGAGTTGAATAACTGAAGCTGCTTAGGTGCATTTGAAGACATCCTCTGTTTGTTGACACAAATCAAGAATTGACATAAATGATTCTTGGAAATGGTTATTCAAGATTTGGACTCTGTTTTGTGACATAGAAGTTTGAACCAAGATTTGCATACCTACATTGATCTCAAGTGTTGGGTGTTTGAGATTTTTTGAGGATTCACTACAAAGGATTGTGCACAATTTCCAAGAAACTAGAGAATTTGGGTGTTTGAGATCTGATCTGAGGATTCAATACAAAGATCAACACATTTTGCATAACCAAAACCAACATTTTCCCTAAATCTA
> Pq75060.1	tair10|AT5G55670.1: RNA-binding (RRM/RBD/RNP motifs) family protein (E: 1e-12); ppap|D1J298: Whole genome shotgun sequence of line PN40024, scaffold_15.assembly12x; Vitis vinifera (Grape) (E:2e-23); gi|CBI39731.3| unnamed protein product [Vitis vinifera] (E:3e-22); 
TTCCAATTGCTTATTAGAACACTTCGCCTCTTGAAAAACCCTAACCTGATAAAAGAATTAAGGAATCGGGAACTATGGATGAAAGTGGAGATCCGAACGAGCAGTTCCACCGGAACGAAGCGATCTCCGCCGTCGCCGATGAGGGGTTCTTAGGCGAAGAAGATGATGAGTACGAGGATCTATACAATGATGTGAATGTTGGTGAGGGGTTTCTTCAGTCTGTGCGGAAGAATGAGGAATTAGGGTTTGGTGACGAAGAACTGGAGAAGAAAGTGGAGCCGCCGCTGGCGGTTTCTCCGGCTCCCCACAGGCGGCAACCGAGGTTGCTTCGTTTATACCTGGAGTTGTGGGTAATAGTGGTGGTGGAGAGAAATTTTTTGAGAAAGATAATGGTGGTGTAGTTGAAGGGAGTCAGAACGTTGGGTTTAGAGTGAATGAGATGGTTGGAAGGGGTTCTGGTGGGTCCGCAGCTCCTGTTGGTGGTGGTCTTAGGGTTGAATTAGGGCAGTCATCAAGTAAAGTAGCTGAATTAGGTGAGCAATTTGTGAATAATAGTCTGCCAAATCAAGGTATTCCGCAGCAGTCTCATGCTCCTAGTACAGGACTTGTTGCAAATACTGTGAGTGTAGGAAATGTAGGGAATGATGGTTTAATGAGACAAGGAGGTGGGAATATGAATACCACTGGTTAGTTCGAGTCTTTGAAAGGCAGCATCAGATCTTATGGTGGTTCCAATTTATTGACTTCTTGCTTCATTGAATATTACACTAACCACAGAATCATAACTTGAAGAACCAACCTCTTTGCAAAAGTAATTGTGCAAGGACCTTCTCTTCAA
> Pq2101.6	tair10|AT1G59780.1: NB-ARC domain-containing disease resistance protein (E: 2e-75); ppap|A5C0R9: Putative uncharacterized protein; Vitis vinifera (Grape) (E:5e-100); gi|AEJ72566.1| putative CC-NBS-LRR protein [Malus x domestica] (E:2e-100); pfam|PF00931.16-NB-ARC (E:1.7e-71); 
GTAATTGATCAATTCTCACTGAATTTTAGTATTGGGGTTATTGAAGAAGAAGTTATTGGTTTGACGGAAGATATCAATATGTTGGTAGCTCGTTTATCGCAGGATGGACCCGACGGATCCGTTGTGGCTATTTATGGGATGGGCGGTCTGGGGAAGACCACCCTTGCTAGAAAGATATACAATCACCTGACGACTAAGCGAAATTTTGCTTGTCTAGCTTGGGTGTACATCTCCCGGAAATGGAAAAGGGATGCTATTTTGAAAGAGATCCTTTACAAACTTAGCCCAGAGAGGAGGAATGCGATTATCAATCTATCGGAAAAGGAGTTGGTAGATCAAATTTTTGAGATCCAGAATACAAAAAGATGTCTAGTAGTTCTTGATGACATTTGGTCAAATGATGCGTGGGATTGCTTAAAAGCTGCATTTCCAACTGAAAGTATGTCTGGCAAGATATTGGTCACCACTCGGAATAAAATAATTGCGGAGCACGTAGCAAATGGGCAAGCTTTTCTCCACCAACCTAAACTGCTTGATGAAAAACAAAGTTTGGAACTACTCTTAAAAAAGACGTGTATAAGAAGTTATCAAGACAGTAGAGATGTTAAGGAAATGGAGGCGTTGGGGGAAAAAATGATTAGCCACTGCAATGGTCTTCCACTAGGCATACTAGTGCTCGGCGGAATTTTGGTTACGAAACCGACCTTGAAAGAATGGGAGAGAGTGTATCAATCTGTAATGTCACATCTAAAGATGGACAGAGGAATGGGACAGCAACACCAAGATGAAGTACTTGAGATGTTAAGGTTCAGTTACGATGACTTGCCGGATAAGTTGAGGCCCTGTTTCCTTTATTTGGGGCAATTCTGTGAAGATTCTGAAATTGAAGCTGAGAAATTATATCACCTGTGGGTAGCTGAAAGTTTTATACTGTCCAAGGATCGAATAGGAAAGGAAACAAGGCTCAATGTTGCAGAACGTTATTTGATTGAACTCTCACATCGAAGTATGGTTCAGATAGAACTCGAAGAAGATGAGTCTTCTATCAGGGAGATTAAATCGTGTCACCTTCATGACCTTATGAGGGACTTATCTATGAGCAAAGCACAAGAGGAAAATTTCTTCAAGGCCCTTGATTTTCGACATGATGGAAATAATAACCATCAACTAGCGGAATCTTCTTCTTCATCTTCAACCAACTATACTCGACGAGTTGTCATTTTCCCTGGTAGTGAAGCTAATAACATCAAAGATGTTCTCCTCGACAAGGAAGTTGGCGAGCACTTACACTCGCTCGTATTGTTCCAAAGTCGCATGGAACGGTTGCCATCATTCTTAAGATCGAAGCTCAACAACTTCAAGATACTAAAAGTTTTAGCCATTGAAGGATTGGAATTATGTCCCAAAACAAATAAAGAGAAATCACACTCTTCCCGAGATCAAAAGAAGTTGGTAGAAGCAATATGTAACCAAATTTACTTGCGATACCTGAGCTGGAGGGGGTCAAATTTCTCGGTGTTTCCATCATCTTTGGTCCGCCTGAAACACATTCAAACACTTGATTTACGGGTATCTGCAAGTATTTCTATTCCATCAACAGCACAATATATGCTACAAAATTTGGATCGATTGCTGCATTTATATCTTCCAAATTTTGTATCAGCTGGATCCGGAAAGACCATTACCAAGCTACGGATAGATTCATTGATCAACTTGCAGACACTTGTAAACTTTGATCCGCATTGGTGTGAGGTTTATGATCTTTACAAGTTACTCAATCTTCGAAAACTAACAATACGAGTGGGGAAAAGTGTTGAGGATGTCGGGAAGATCATCAACTACCTATCAAGTACCATCTCCAGCAGCCTCCAGTACTCGACCTTATCCATTGATGACTGCAAGCTGGATTCTGAAGAAGGGGAATTTATTGTGAAACAACTGTTTCTGAGTGGCTCTCGCAGTCTTCATCACTTGGAAATAATTGGTTGTCTAAGTGCATTACCAGTACCCGACCCAACTGGCAATATTGTATTATCAACTGGCAATGTAATATCAAGGATTGCTCTCTCTACGTTGAGGTTTTCGATGTCTAACCTCCGGGTAGACCCTATGCCAATTCTTGGGAAGATTGATACCTTACAAAACCTCACACTAAGTTCCGGTGCCTTTATGGGGAAGAAAATGGTTTGCTCTGCTTCAGGATTTCCTCAACTCCGAAAATTGGAACTTGTGGGGCTTGACAACTTAGAGACAGTGGAGGTGGAGGAAGGATCCATGCCCAATCTTTCTGATTTGATGATTACAAGTGAAGAAACTA
> Pq55810.4	gb|GR871993.1: Pq_L_00140 American ginseng Leaf cDNA Library Panax quinquefolius cDNA 5', mRNA sequence (E:0.0); tair10|AT5G08415.1: Radical SAM superfamily protein (E: 9e-164); ppap|Q8LSZ8: Lipoic acid synthase;  At5g08415; Arabidopsis thaliana (Mouse-ear cress) (E:1e-162); gi|NP_568196.1| lipoyl synthase [Arabidopsis thaliana] >gi308191548spQ8LEE8.2LISC_ARATH RecName: Full=Lipoyl synthase, chloroplastic; AltName: Full=Lipoate synthase; Short=LS; Short=Lip-syn; AltName: Full=Lipoate synthase, plastidial; Short=LIP1p; AltName: Full=Lipoic acid synthase; Flags: Precursor >gi20373023dbjBAB91180.1 lipoic acid synthase [Arabidopsis thaliana] >gi98960967gbABF58967.1 At5g08415 [Arabidopsis thaliana] >gi332003915gbAED91298.1 lipoyl synthase [Arabidopsis thaliana] (E:2e-161); pfam|PB017942-Pfam-B_17942 (E:8.7e-64); PB017943-Pfam-B_17943 (E:3.5e-13); kegg|K03644; 
TACAGTATTATATATAGATATAGTTTGTACTAGATACAGGATAACAAATAAGCAAATCCAAAATACAACAGTAAACAGTACATTAGACCCTTTTCTTCCAAAACATGATTAAAAGTATACCCAAAAAAAAAGTACCTCAATGCTCAAGATGTAGGGACAACTTTGGAACAAAATAAGCGGCCGAGAGCAACTGTTGTGCTCCCAAGTTGTAGTCGCATTGTCAAGCTAGGTATCAGCATTGGCATTTTTTACCATTGTATCTAATATATGTATGTATGTCTATATCTATGTGAAGATTACTGCACCACATTGGAGGTTCTTTTGGCACTCTCTTTCACCATGGTTTTGACGAAGAGCTCCCCTGCTCTGTACGAGGACCGGACCAGGGCTCCACTGGCTACATAACGGAAACCAATGGACTCTCCATACTCCTTCCAGAAGGAAAATTTCTCAGGCGTAACGTACTCTTTGACAGTGAGATGTAATGGAGTTGGCTGTAAATATTGTCCAAGCGTCAAAATATCAACGTCTATGGCCCTTAAATCAGTCATGGCTTCCTTCAGCTCATCATCAGATTCTCCAAGTCCCAACATTATAGAAGATTTTGTTATCATCCCCTCTTTGACAAGCTTTGCGTGTTTTAGAACAGATAAACTCTGGTCATACCCTGCCCGGGGATCTCTAACGATTCGCTGGAGTCGTTTAACAGTCTCAATGTTGTGAGCAAAAACATCCAATCCTGAGTGTACCAGAGTTGATACCGCATTTAAGTCACCCCGGAAATCAGAAGTTAAACACTCAACCATGATATCAGGCTTCAGCTTCTTCATAGTTTTGACAGTTTCTGCAAAATGTCCACTCCCACCATCAGGTATATCATCCCGATCAACACTGGTTAGAACAATATAATCCACTCCCCAACTAGCAATAGCTTGGGCTGTGTTCTGTGGTTCCATTGGATCAGGTGGTGCAGGGTTTCTACTAGTTTTCACAGCACAAAATCTGCAGCCACGGGTACAAGTATCCCCAAGAAGCATAATAGTTGCTGTTGCAATACCATCCCCACCTCCATTCCAGCACTCTCCAATATTGGGGCATTGGGCTTCCTGGCAAACGGTGTTGAGATTGAGGCGAGTCAAAGTTTCCTTCACCTCCTCATATTTCTGACCTTGTGGGGCTTTCTGCCGCAGCCATTCGGGTTTCTTTACATTCGGATCCCTCCCAGTAAATGGGCCCATCCCACCTGGGTACGGCGATGAATTCGAGGATAATAACGAAGAAGGAGAGGAATTATCAATTTGTGGAGCTGGGTTCTTCAATTCGACAGCATTAGTGCTATTCTGTGAAGTGGAGGTTGAAGAAAACAAATCACACCTGATTATGGCAGTTCTTCTAAAGGGTGGATAATAAAATGAAGAAGAAAAGAAGATGGAATTGCAGGTTTTAACATGAAGTGGTGTTGAAGGGGCAGCTTCAGAATTTACTTTCCTTTCCTTCTAGCTTAACTTGCTGAATTCTCTGTCGTAGTCTTTTTCTGTGATCGTGAATCTTCCAGAGGCCGTGACCAAGTATTACAGCAGAGTAGATCCCATGTGTGATAATGGGCACAAAAATATTATTTGTCTGGATCCATTCAAATCCAAGGTATAGGGCTAGGAGTCCTTCCAACAAGGGCGAGTATATCTTTTTCATTTGCCTCCTCTCGTACCAAGCTGTAAAGAGCTTCTTCAGATCTTGACGCCCAGAGCGAGATTGTAACACTGGTGCTACAACATACGTAGGATCTTTTGGAGAGGCAGCCACATAATAAAGGGAACCAGTAAGAGCAGCTGTACACACAGCAGCAAATGCTTGAGCAAATGGCACAAAGGGAGGCAGCACACCAGTCAATGAAGCCATTCCACGAGCATCAGTCACCAAATCTGTGCCCCTTAGAAATATGTCAGCCAATGCTCCCTGAACAGCAGCCCGATAAAAAAGCTCTTCTCCAACAGAGCTTGCGGCAACAATGAGTATAAACTGCCAAGGTGACATTCCATAGAAAAAGCTTCGGAGCTCCTCATCCTCTACATCCCTGATGGCACGAGCATGGGGTGATACCTTTACAACTTCATCATCTAGTATAAAGAGAAGGGCCATAATTGGAGGAGATGCATATCCCAGTCCTTCTACAATGGCATCTAATGATGGATTGAAACCTCCCGTACAATCAGTTCCTGTAATGGTGCAAATCAACCTTCCTGCTAAAGCCATTGCGCCATATATGCCGATTCCATAGCTGAGTCTGACAACAGCTCCGATTTTCTCCCAAACAGGGAACTCAGCATCTCCATAGCTCTGATTGAAGGTGGTCATCTCCACGGCCGAGCTCGTGTACCCTCCTCCGCCACTCTTTCTCTCTCCTCCGTCCATTACTTCGCGACTCCGTTCCGCCACAACCTTAAAGGCCCCAACTTTACTGGCAGCAAAGCTCTTCTTGCTCTTCTTCTTTATCAAACTCACCGGAAACTCGCAAAATCCAACTTTACAAGATGAAAACGATGTCGACGGCGGATTTGGAGCCCGCGAAATCAACGGAAACTCCATTTCCTAACGGTCGAATTTACCGTTTTAACCCAAAACCGTTGAATTGATTTTTCTCGGATTATCTTCTTCTTTCTTATTCTTCACAACATGAGCTGGGCTGAGTAAAT
> Pq33550.1	
CTTGGACAAAAACATTCAGGGATCCTACCACATCGGAATCCTGCCCGTTGAACCTTCTTTCTTTCTCTCATTCCGACCGTTGATCTGTTTGAATCTTTATATTCGCCGGTCGGCTGACCCTTTTTCAGAGTTCAATCTATTCAGATCCACCCGACTGATTAAGGTCTATTGCTATATCACATTATCAGATGGATTTCTAGATGTGTTGATCAAGATACTACTTTTCTCTGCCTCTAACATCTGATTAATGATCTTATGTGAATCATACTTTCTCATACAATTGCAATCGTCTTCTGAGTTTGGCACTCTCTTCGGAGTGAGGAAAAAAGTTTCTTCCGCTGCCATCGCGGTTGCCAGCTGCAGGAACAAACAGACTCTCCCTTCATTTCATGTCGCCTAATTTGGACAGCCCTGTTCAGACACAGATGGCGGTGACAGTATTTAGCAACCCACTTGGTGGAGAGTATCACGGAAACAATAGGATGGAAGGG
> Pq15630.11	tair10|AT2G14610.1: PR1, PR 1, ATPR1 pathogenesis-related gene 1 (E: 2e-48); ppap|A5BNW5: Whole genome shotgun sequence of line PN40024, scaffold_88.assembly12x;  Putative uncharacterized protein; Vitis vinifera (Grape) (E:1e-57); gi|ADN43435.1| pathogenesis-related protein 1 [Vitis hybrid cultivar] (E:1e-58); pfam|PF00188.20-CAP (E:5e-21); kegg|K13449; 
GCACCCATATATATATATATATATGATTAATTACTTAGATGAAACCAATGATCTAACATAAGGGCGCCTTCCGATAATGTTACCCGGCGGTGCATAATTGCAAGAAACAATATACCCACCATTGTTACACCTCGCCCTACCGCAGCCGAGCCGGTTCGAGGTCTGCCAAACCACTTGGGTATAATGCCCACACACTCCCCCTATACAAGAGTTTGAGTTATAGTCGTAATAAGGCTTTTCCTTGACCCACATATCAACGGCCGCCGTGCCGGTTAAAGTAGGGTAGCCATAGGCAAGGTTCTCGCCGTAGCCGCTGCCGCTCGAGTGGACAAGTCGGCAGCTGGAAATCAATGTGTTGGCGTAGTTTTGTGCGTAGGCGGCGACGGTGGTGTCCCATCTCATTGGCCCAACGCCGACTTGGGCACGGACGGCGTTGTGGGCTTTGAGGTAGTCTTGTGGGGAGTTTTGAGCATGGGAGGAATGGAAAATGGTACTTAAGAAAATGAGAAGTGAAATTTTGGTGAATGCCATTTTGTGGGGTTTTTGGTATTG
> Pq72020.1	
TTTAATGAATTTCGATATCAATCAAGGCTTATTCAATAAAAGAAACGCTCAACAATCACTAGTAAACATATAGTAATTAAAGACACAAATGTGTTCTCAATAACAGTCCCAACAAAAGTTGCCTACTGGTACAAGGATGAGCGACTGAAATTTCGTCTAAGAAATTTTGTAACATGTTCAAGGGCTCGGCACAAAATAGGAAGCAAAGCCACTGTAACAATAATTAACATCAGCACACCATGTTCAATAAAAGAGAAGAGCCTACTTTATATTCAAGCATGATGAGAAAAGAAATGTATAAAGAGAGCTAAACAATGCTAACATTTGAGGCTGACTTGTGATGTGACATAGATGACTCGAGTTTCTCAGATGATCTGGGTACTCCATCCATCTGTAGTCCCACGGGGAACTACTATTAATTGAATTGTGAGAGAGATTAGAGGCCATTTTCCGAATATCCCAAAGTTTGATAGCCTGATCTTTTCCAT
> Pq110620.1	tair10|AT3G58830.1: haloacid dehalogenase (HAD) superfamily protein (E: 5e-93); ppap|B9GT43: Predicted protein; Populus trichocarpa (Western balsam poplar) (Populus balsamifera subsp. trichocarpa) (E:3e-97); gi|XP_002300885.1| predicted protein [Populus trichocarpa] >gi222842611gbEEE80158.1 predicted protein [Populus trichocarpa] (E:4e-96); pfam|PF09419.4-PGP_phosphatase (E:2.3e-42); kegg|K07015; 
AAATTGATCTCACTTAACGTACACAAAATTTCTTACAGAGAAGGCTGATCTTTCACACACTCCAACGAATCTGGAAGTAGCTGGTGATTGGTTGGCTGAAACCCTTTCTTAGACCATCGTTTTACAAGGGCAACCTCTAGTTTCCTCACCTGCCTAACAATGAAAGGCTCCTCAGCGAGACTCAATGGATTAGTTAAAATAGTGAGAAACCCATTTCGGTTTCCATAGACAATGTCCGTGAAGGGTCGATCACCCACCATAATTAGTCTTGAGGAATCACATCCAAAATGTGTTTCAATTTCTTCAGCTGATCCAGCAGGCTTCTTCACCCTGTGCCTTACTACTTTGATTCCAATCTTGAACTCCAGAGCTCTTGCTTTCCTACCATCAGGGTCATACTCATGGAGACCAGCAGAATTGCTGAACACAGCAATATTGTTACCAAAAACAGATTTGCACTCTTCCACAGAAGAACGAAGAGGTCTCCATAAAGCCAAAGAATAAGGAACAGTGATAGTATTGTCCTTATCAAAGACAACACCTTGAAACCCTCTTCTCTTCAATTCAACCCAATCAATGTACCTAATATCTGGGACGGTAACATGGGGCACTACCAAATGCCGGTCATTAATAAATACCCCAACTGCACAAGAAAGGCCTTCCAAGTTAATTCTCTGCCCTACGGCTGCTTTCAAATCTGCCCACCACATGTTT
> Pq40910.3	tair10|AT3G29090.1: PME31, ATPME31 pectin methylesterase 31 (E: 4e-101); ppap|B9H3W4: RecName: Pectinesterase; EC=3.1.1.11; Populus trichocarpa (Western balsam poplar) (Populus balsamifera subsp. trichocarpa) (E:1e-108); gi|XP_002305315.1| predicted protein [Populus trichocarpa] >gi222848279gbEEE85826.1 predicted protein [Populus trichocarpa] (E:2e-107); pfam|PF01095.13-Pectinesterase (E:7e-51); 
TATCCCTCTATAAAAAAAGAAACGATCTTTCCCCTCGGAGAATTCATCTGCATCTATTTTATTACAGAGAGGCGAGAAATTTAATGGCTCTTGTAATCACAGTGGCGGGGGACGGCACCGGCGATTACAAGACGGTGCAGGAAGCCATAGACGCAATCCCACTATGCAACACTCGCCGGACGGTGATTCGTATACCGCCGGGAATATACAAACAGCCTGTTTACGTTCCCAAGACTAAAAACCTAATCACCCTTGCCGGCTTGCGTCCCGAGGACACAATCCTCACTTGGAACAACACCGCCACCAAAATCGATCACCACCAGGCATCGCGTGTGATTGGAACCGGGACATTTGGGTGTGGAAGTACCATTGTTGAAGGTGAGGACTTCATTGCTGAGAATATCACTTTTGAGAATTCTGCTCCCGAGGGCTCAGGCCAGGCTGTGGCAATTAGAGTAACAGCTGATCATTGTGCGTTCTACAATTGCAGATTTCTTGGGTGGCAGGATACTCTCTATTTACATTATGGAAAACAATATTTAAAGGATTGCTATATTGAGGGAAGTGTGGACTTCATTTTTGGGAATAGCACTGCTCTGTTGGAGCATTGTCATATCCATTGCAAGTCAGCTGGATTTATAACCGCACAAAGTAGAAAATCTTCACAAGAAACTACTGGCTATGTTTTCTTAAGGTTTGTATTCAGCCAATTTTACCTTACATATAGGTTAATATTGTATTTGGTATTCATAGGCATTAACTTTATTGGTAAACCTCTGTGGCGTTGTATTGTGTAGCTTCAACTAATGGATTTGATTGATATCCTTGCCAATTATTGCATATTCCTATAAAAGATAGATTTTTGTTGGTCACACCAAATTGTTTGGCACAGTCAAGGGTACGTCCTTATAACTAAGGTTGTAAATTGAATCAAACAGTTCGGACTCGATTCGGGCTCGACTCGAAAAAATAGTCGTGGGAGGCAAG
> Pq105230.1	tair10|AT5G35930.1: AMP-dependent synthetase and ligase family protein (E: 4e-54); ppap|D1IXX9: Whole genome shotgun sequence of line PN40024, scaffold_107.assembly12x; Vitis vinifera (Grape) (E:3e-58); gi|XP_002265371.1| PREDICTED: hypothetical protein [Vitis vinifera] >gi296088768embCBI38218.3 unnamed protein product [Vitis vinifera] (E:4e-57); 
ACAGGTGGTGAGGTAAAGTCCCAACCGTTGGTAGACAAATGCAAGCACTTAGTCTGGTGTGGGTCATATGACCATAATATCTATGCCCTTGATTATAGAGGTTATTGCTGTATTTACAAGCTTCCTTGTGGAGGTAGTATATATGGGTCACCTGCAATTGATGAGGTGCACGACAAACTTTATGTTGCTGCTACTAGTGGTCTCATGACAGCAATATCCATTAAGGCAGCGCCATTCGGTAAACTGTGGTTGCAAGACTTAGGAGCACCTGTTTTTGGCTCTCTATGTCGATTGTAATAATTGAAATGTCATTTGTAGCTTGGTGAGCGGGAATGTTGTTGCATTAGATGCAAATGGATCCATTATATGGAGGTCAAAAACTGGTGGCCCAATATTTGCTAGACACTGTATATCTCATGTACTACCTTCGCAGGTGCTCATATGTTCAAGAAATGGAAGTATCTATTCATTTGAATTGAGTAGTGAGTAGCTGAAATCATATAAAAGAAGAAAGATGGAACGGACCTTCATCCTGGTTAAGCCTGATGGTGTTAAAAGAGGCCTGGTTGGTGAAGTAATTGGCAGATTTGAGAAGAAAGG
> Pq52980.2	tair10|AT1G63700.1: EMB71, YDA, MAPKKK4 Protein kinase superfamily protein (E: 1e-169); ppap|B9RIV9: ATP binding protein, putative; EC=2.7.11.25; Ricinus communis (Castor bean) (E:0.0); gi|XP_002513678.1| ATP binding protein, putative [Ricinus communis] >gi223547586gbEEF49081.1 ATP binding protein, putative [Ricinus communis] (E:0.0); pfam|PF00069.19-Pkinase (E:2e-55); PF07714.1-Pkinase_Tyr (E:3.5e-35); 
CCAGAGTATTCTCCACTTCCAAGTCCTAGAATGACTAGCCCTGGTCCCAGTTCTAGAATTCATAGTGGTGCTGTCACACCACTTCATCCAAGAGCAGGAGGGATAACCACCGAATCACAGAGTAGCAGGCCTGACGAGGGAAAAAAACAGAGCCACCGGTTACCCCTTCCTCCCATAACAATTTGTAATACTTCACCCTTTTCTCATTCAAATTCAGCGTCAACATCACCTTCTATACCACGAAGTCCAGGAAGAGCAGAGAATTTACCAAGCCCTGGTTTGCGCTGGAAAAGGGGAAGTTGCTGGGTAGAGGTTCATTTGGACATGTCTATGTTGGGTTTAACAGTGAAAGTGGTGAAATGTGTGCTATGAAGGAGGTTACATTATTGTCAGATGACGCAAAGTCAAAAGAAAGTGCAAAGCAGTTGGGACAGGTAGATGATAAACTTTATATATATTTGGAATATGTTTCGGGTGGTTCCATCTATAAACTTCTTCAAGAATATGGACAATTCGGTGAATTAGCAATCCGCAGCTATACTCAACAGATCTTATCCGGTCTTGCATATTTACATGCTAAAAATACTGTACATAGAGATATTAAAGGGGCAAATATCCTTGTTGACCCAAATGGCCGCGTCAAGTTGGCAGATTTTGGAATGGCAAAGCATATCACAGGGCAAGCATGTCCACTGTCATTCAAAGGAAGCCCTTACTGGATGGCACCTGAGGTTATAAGGAATGCAAATGGTAACCACCTTGCTGTTGATATTTGGAGCCTTGGATGCACTGTTCTGGAAATGGCTACAACAAAACCACCTTGGAGCCAGTACGAAGGGGTTGCTGCCATGTTCAAAATTGGGAACAGTAAAGAACTCCCTGCAATTCCTGACCACCTGCCGGATGACGGAAAGGACTTCGTGTGGCAGTGTTTGCAGCGGAATCCAATGCATCGTCCAACTGCTGCTCAGCTTTTGGAGCACCAGTTTGTGAAAAATGCTGCACCTATGGAAAAACCAATTTTAGGTCACGAGCCTTCTGATCCTCCACCAGGCATTACAAATGGAGTGAAATCTATGGTTAAAGCAAATTCAAGCAATCGTCCGACCTTGGATTCTGACAGGCTTGCTGTCCATTCTTTGAGGGTCTCAACAAAATCTGGTTTTACTTCCAGTGATATCTATATTCCGAGGAACATATCATGCCCAGTCTCTCCAATCGGAAGCCCTCTTTTACAGCCGAGGTCTCCACGACAGTTGAATGGAAGGATGTCTCCCTCACCTATATCTAGCCCTCGTACCACATCAGGCTCATCTACCCCTCTCACAGTTACTAGTGGTGCTATTTCATTTCATAACCTTAATCATTCAGTTTACTTGCAAGAGGTTCCCAAGTCCCCCATAGCACCTACATGAATGGCGGTACGACTTATCATGATCCTAATCCCAATTTTTTTCGAGGGATGCAGTCAGGATCTCAGCCTCTTCTTCTTGGAAAGCAATTTGGAAAGCCGGCTCAAGCTCAAGCTCAAGGAGAACTGTATGAAGGGCAGTCTGTCTTGGCTGATTGTGTTTCTCAGCAACTCCTGAGGGATCATGTTAACTTGAAACCTTCCCTAGACCTCAATCCTTGTTCTCCATCAGCTGGCCACATCAGAACCTAGTTCAAGTCCGTCATTCAAGAAAAACTTGCTAACCATCATTTTTTTGGGGGGTTTAGAACATGATTTTGTTAAGCATATCAACTGTGACTCCATGAAGAAATCTAATTTGCACAATAATGACCCGAGATGAAAATTACTATGGAATAAGGTGAGATCTCTGGAGTATGAAAGGTCTGAAGGAAGTAGTTCTGCAAGTCTTTTATGTGATTCATGCTGGTGAGATGAGTATTTAAGCTTGCGGAACTCAACCAAGTGACATATTGAGACGAACTTGCACTATTATAAGGTGGATCTTGCGTCTTCACAGATAGAAGATTTGCTGTTGCAGTTAGTTTTTTATACAATGCTACATTGGCTTGTACAGAGTTTGTCAAAGCCT
> Pq221440.1	tair10|AT1G04110.1: SDD1 Subtilase family protein (E: 6e-66); ppap|D1IV08: Whole genome shotgun sequence of line PN40024, scaffold_5.assembly12x; Vitis vinifera (Grape) (E:2e-87); gi|CBI37197.3| unnamed protein product [Vitis vinifera] (E:3e-86); pfam|PF05922.10-Inhibitor_I9 (E:9.2e-13); 
CTTGCCTCCCACGACTACTACTCTTTATCAACACAATTCAACACTTCATATTTCAATGGAATTCAATTCCACTCGACTTTTCTTTTCAGCACTTTTTCTCTGCTTCATTTCGCTCCATGCTAGTAATCTCAAAACCTACATTATTCAACTCCATCCGCAAGGAATAACCACTTCTTTATTTGCCTCCAAATCCCATTGGCACCTTTCATTCCTTGAGAAAACCGTTTCTTCCGAAGAAGACCCCTCTTCTCGCCTTCTTTACTCTTACCACTACGCCATGGAAGGTTTTGCAGCTCAGCTTTCCGTGTCCGAGGTTGATACTATACGAAAGTTGCATGATGTCATTGCCATAAGACCCGACAGGCAGCTTCAAGTCCACACCACTTACTCTTACAAGTTTTTGGGGCTAAGCCCTGCAAGAGATGGCGCTTGGTTTAACTCCAAATTTGGTAGAGGCGCTATAATTGGGGTACTTGACACCGGAGTTTGGCCTGAAAGTCCAAGCTTTAGTGATCATGGGATGCCTCCGGTTCCCCAGAAATGGAAAGGGATTTGCCAAGAAGGGCAGAAATTCAGTTCTTTAAATTGTAATCGCAAAATAATTGGAGCTAGGTACTTCAGTAAAGGCCATCGTGTGGCTTCACTGTATCCATCACCGGATGTTGTTGAGGAATATGTATCAGCTCGGGATTCACATGGACATGGGACTCACACTGCATCTACCGCTGGGGGTG
> Pq84480.1	tair10|AT2G45540.1: WD-40 repeat family protein / beige-related (E: 0.0); ppap|B9RDF9: Nucleotide binding protein, putative; Ricinus communis (Castor bean) (E:0.0); gi|XP_002270775.1| PREDICTED: hypothetical protein [Vitis vinifera] (E:0.0); 
TGTGATTTGCTTGGAGCCTCAGGAGGTTTTTGAAAGCTTGAGAATGTATGAAGTCTAGTTGTTTTTCTCTCTAGCAACGAGGAGTCACGCTTGAGATGTGCAGTTGCTGCAGGTGCAGGGGTTTCTCCTCCGCCAGCACCAGCAGCAATCATTGCTAATGCCATAGCTGCAGGAGGTGATGCAAAAGCCGCAGCCCATCCAGGAGAAATCATAGCAAGAGCAGCCTCTATAGGCAAAGCATCTGCAGCCATTGCACGGTCATCATCAACAAGAGGATTTGAAACATCTGCATTAACAAGTTCATGAATTCCTGCCAATAGGGGTCGCCACCTCCTCAAAGTAGCAACAAATGGTGGCAAAATGGCCTCAAGATACTGCTTACGAAGAGGGGTTCTGTCCCTGCCAACAGCATGCCACACCTCAGAATATAGAACACAAGAAGCAACCAACACTCTCTGTCTCTTGGACTCAGAAACTGGCATGTTCAGGACAGGTGAAAGCACACTCCACAACAATGCTGATCGTGGTGTCCTTATTGACATTCGAGAAGCGTTGTCAAGGGATGAAATGCTGCCAGATCGTCGATATAAACCCTCAGACAAAACGTCTTCAATGTTTACATTTTTCATAAGCATATTAGTTTCACCATCATCTTCTTCCCTCATTGAGACGAGCACCATCCGAAGCATGCATAAGAATGGCTGGTCACTGTCTAATAACTGGTACAGCGCTGACATACCTCCCATCCCAGTACCAGATCCTCCTCCAATGCCAAGGCCACCACCAAGTCCAGACTCATCTAATAACAAAGCTTGTAGCATGGCAACTGATTTCTTTATTAAAGGAAGTTCAACCCAGTTTCCATTTTCATCTTTCTCCAAAGATGATCTCCAAGATTCCCAGCCCCTTCCACCACCACCAAAGTCTGTTGCTGAAGGAAGGCCAACTCCATACCACAATCGACTCCTGAATTTCCAGCCCTCAGCTAAATCTACAGTGCAGCTCCCATATGACACAAAAGCACAGGAAACAGATTGATAAGGTTCAGCTGCAGCTGCAGCAGTAAGCCGTTCCATCACCGCTGCAGAAATTTGCCCTTTGGAATCAGCCATTGAAGCAAGCACATCAAGGGGAAGTCCTCCAGAATCACTTGATGATGATCTGCGTTCAGCCACAGCTTCTAAAGGTTCTTTCCTGAATGAAGCCTTATTTGTAGTGTTACCCGCTGGAAGTACACGTGACAGAGGCAAAGCAGAAGAATCCGGAAAAGTGGAAGTGCTATATAATTTGCTTTGTAGACGTAAATGATCTTCAACAAGCATTAAAATCACAATTGCATTCTCTACCAAGGCCACCGAAAGTTGAGCCGCATTCTCTGCTTCTGCCTTAGAATCCATTGGTGATAACCCCACAGCCGCGACACCAGCAGCTGCTGCAGCAATAACTTGTGTCTGAACCTGCAGTTCTCTGGCAGAAAAATCCAGCAATTCTCCCAAAAGCCTTCTTTTGAAAATAGGTAGTGATTCTTCACGTCTGATTCGTTGGTCTCCTGTACTAGATCCACCAACCATAGAAAGCCATTCTGCACAATGAATTGTAGCTTCAATATCCTTCCATCCATCCTTCTGGCGCATCGAATGCTCTAACATGATTATGAGGAAATTGTGTATGAGGTCTTCCATGTCTTTCAAGCTTTGAGAATTTGACTTACTTGACCCCTTCTCAGAATTAGATATAAGAACCTCTAAAATCCACTCAGGCCATTCCTCCATTTGTGTAAGACTATTTCTGTTTTCATGATGACTGCAAGCCAAAAACAGAAGATCCTGTAAAGCTCGACTTTGCAATCCCTTGGGTGCATAAGGAAGTGAACGCAAAAGAACCAATAAAATTTGCAAATGCTCAAAGCGATGACCAGAATCGTAAAAGTTCATCCCATCTTCTGTTGATGACATATTTAGCGATGCACCCAATAAAGTTGTATAGACGTTGCTAGTCATAAGCCTGTTTGGTGCCGCTTGGAAAGCCTTCTGTAAAGAAAAATGTAGAAGAGAAACTTTATCATCAAACATAGTACCACCTCCCTCAAGTAAACCCAAAGGGTTGCCTGTCACATGTGAAGAAGCATGCGAACCAAACTTGAGATGCCCTGATATAACTAAAGCACCTAAGAGGCCAATAATGGCAACGAGGATACCATCACTATTATCAACATTGTAGACATTATTCCTTGCATTTTCACCACTTATTGGGAAGCGTATACCACCCACATTTCTTAAGAAATAATTCTCGGAAGCAGACGTCATCCTTTCGATATTAGAACTTGAATTAATAGCAATTGGACCGCAACCATTATTGTGAGACTCAGATTCAAGAGACCCTTTATTTAAAGTCAGTGTCTTCTCCTCTGCACCTACATCATCACCATAACCACTTTCTAGAACCTCACTGCCATTTTTACATTCAGTCCCCAGGACAACTAACTCTTTATTGTTCTCAACTAAGGGGTCAGAATTATCATCGTCTCCAGCTTTTGCTTCACGCTGCAGCAGGACAAGAAGTGTTTCTATACCGCCAGAAGATATAAAGGCCTCCGCAAATGTTTGAGCCCTGGACGTATTTGGCTGTACCACCAACCTATGTATCAGGTGCAATACCCTTGCAACCTGATTTGGTTGTGGACAGTCAACCATGAATCCAAGTAAACAACGGACATCGTCAACAGAAAAGGAAGGAGAAGCTGCGACTACTAGGAGTTCAATGACGACCAAAAAGTTCATCAACTAAAGCATTAATTTCACCAACAGGGCGCAATGCCTCATCTAGGGAAAACGTATTCATCGAATCTTTTTCACGAATAGTCCAATAACATCTCCTGCAGCCATCAAGAAGCATCTGAATAGCATTAGCATCTCGCATTACAAATGACTCTGTAAAAACCATATCTGCGAGAGATGATAAAAGCTTCTTTTGCAGTCCATAGCTGCATAAACTCCATATTTTCAGATCCAGTAACAATGTACTGAATAGCTGGACTTTGAGCGCATGGTTATATTTCTGAGATTGGCACAAAGTGACAATTGCTGCAACAAGTTCCTCATCTGCTACTCCATGTTTTGTAACATCAAGTGAAGACAAAGTTTGTAGAAGATAATTTAAAATT
> Pq14040.28	
TGTTTCTCTTATGGCTTGGATGTGATCCCTGCACTGCAAGATACTGGCTGTTTGGCTTCTGTTCTTGTTTTGTTGATTTACGATACCAATTTGATATTGTAAATTAGTCACATCTATTTGGTCTTCCATTAAATTGGGGAATTGCAGCTAGTTCTGCTAAATGAAATAACACCCTTTATTTCTTTTTAAGCGTTTTATTATCTTGTATGTGTTACTCCCAACCTCCATTTTGTAGATTTGATTACTAAATCATTGCAAATTGTATGCCTCACCTGTATATCATTTTTCTTTGCAAATGGTATGCCTCGCCTATATATGGATGATATAATTCATACCTGACATTGGGTTATTTAC
> Pq23360.8	tair10|AT1G28440.1: HSL1 HAESA-like 1 (E: 0.0); ppap|B9RVT1: Receptor protein kinase CLAVATA1, putative; EC=1.3.1.74; EC=2.7.11.25; Ricinus communis (Castor bean) (E:0.0); gi|XP_002277475.1| PREDICTED: hypothetical protein [Vitis vinifera] (E:0.0); pfam|PF00560.27-LRR_1 (E:1.8e-13); PF12799.1-LRR_4 (E:2.9e-13); PF00069.19-Pkinase (E:1.8e-44); PF07714.1-Pkinase_Tyr (E:1.7e-39); PB018051-Pfam-B_18051 (E:2.9e-11); 
AGTCTCGGCAAATGCAAGAGCTTAAGCCGGGTGCGCCTCGCGAGTAACCGTCTTTCGGGGGAAGTTCCGTCCGAGTTCTGGAATTTGCCACATGTTTACTTGCTTGATCTTCATGAGAATTCATTTTCTGGAAATATATCACACATGTTATCTGGTGCGCTTAATCTTTCTACCCTTACGATTTCGAAAAACCGGTTTTCTGGTAACATTCCTAATGAAATTGGACATTTAAATAAGTTAATGTATTTTTCTGGTAGTGATAATAAATTAAGTGGGAGAATTCCAAAGAATTTGGTTAATTTGGGTATGTTAGAAAGGCTTGATCTTGATAACAATGAGATATCTGGCGAAATTCCGATGGGAATTCAGGGTTTAAGGGAGCTCAATGAGCTTAATTTGGCAAACAATAGGTTATCTGGGGAAATCCCGGATGAAATTGGAAATTTGCCAGGGCTTAATTACCTTGATCTCTCCGGGAATAGTTTGTCAGGGAAAATTCCAGTTGGGTTGCAGAATTTGAAGCTTAATAAGCTAAATTTGTCTAATAATCATCTCACTGGTGCTATTCCTTCTATGTATGCTAAGGAAGTTTATAGGGATAGCTTTTTAGGCAATCCAGGCTTGTGTGGTTATGGTTTTCTTGGTCTCTGTCCTAAACACCGCGGTGATAAGAATCCAGGCAATTCTTGGATGCTTGCTACCATTTTTGTCATTGCTGGCATAGTTTTCATTGTGGGTGTTGCTTGGTTCCTATTAAAGTACCGGAAGGTCAAGAAAAGAAGAAGGGTGTGACTGTAGTGAAGTGGAGATCGTTTCATAAGTTGGGTCTCAATGACTTCGACATTGTTGATTGCCTCAAGGAAGATAATGTTATTGGAACCGGGGCTTCTGGGAAAGTATATAAGGTTGTTCTTGGTAATGGTGAATTAGTCGCGGTAAAGAAGCTGTGGGAAAGATCAAACACATATGACACCGGCTTTACTGGTGATGAATCCAAGAAAGATGAGTTTGAAAGTGAAGTTGAGATACTGGGAAAAATTAGGCATAAGAATATAGTAAGATTATGGTGTTGTTGCAATGCCGGGAATAGTAAGCTTTTGGTGTATGAATATATGCCAAATGGGAGCTTGGGTGATGTGTTGCATAGTACCAAGGGTGGAATGTTGGATTGGCCGACGAGGTTTAAGATAGCTTTGGATGCAGCAGAGGGGCTCTCTTATTTGCATCATGATTGTGTTCCTCCAATTGTTCATAGGGATGTTAAATCCAATAATATATTGTTGGATGGAGAGTTTGGAGCAAGAATTGCTGATTTTGGTGTTGCTAAATTCATTAATGCTGTCAACAAGGGCGCAGAATCCATGTCTGTTATTGCTGGTTCTTGTGGTTACATAGCACCAGAATATGCCTATACACTTCGAGTCAATGAAAAGAGCGACACATATAGCTTTGGAGTTGTCATTCTTGAGCTAGTAACCGGCAAGCCACCCATCGACAAAAAATTTGGGGAGAAAGACTTGGCAGCGTGGGTACACACCACCATGGACCAGAAAGGACCTAATCATGTCATTGATCCGAATCTTGATTCCATTTACAAGGAACAAATTTGCAAGGTTCTTGACATTGGTCTACTTTGCATTAGCCCACTTCCAATCAATCGCCCTTCAATGCGAAGGGTAGTGAAGATGCTACAAGAGGCAGGGACAAATCTTCAGCCCAAAGCCTCTAATGAGAAGGATGGGAGGCTGTCCCCTTATTACTATGAAGATGCCTCTGATCAAGGTAGTGTAGTTTGAGGAAATCATTTCACAATTTTTGGCTGCAAGAATTAGAAAGAGAAAAAAATCTCTCACGCCTAGTTAAATATTGTACAAAACAGCAGGCATATGATTTAGAATAGGCACGAGGTTTAACAGTAGACTAACGTGCTTGTTCTTTTCCCGGCCTTGGTATGTTTGGAAGTTGTTCATTTAGAAGTAATTTATTTTCAAAATGTAACTTATTTTAGCTCATAATATAAACGTTTTGGGTGCAAATAGAGTTACAAACGTCCGCTGTATCCGAACAAATATCTAGTTGTTGGATTCTTCTCAGGCGATACATCTAGTACAAGAAGAATCCAACAACTCCCCAATAATTAAACACTACTAAAA
> Pq119420.1	tair10|AT4G40020.1: Myosin heavy chain-related protein (E: 4e-19); ppap|A5BX40: Putative uncharacterized protein; Vitis vinifera (Grape) (E:4e-26); gi|XP_002262746.1| PREDICTED: hypothetical protein [Vitis vinifera] (E:8e-25); pfam|PB017054-Pfam-B_17054 (E:1.4e-14); 
CGACTCCGGTGACAAGAATGTACCGTTTTCCTCCTTATCCTCGGTCTTCAACTCTGCATAAGTTGCAGCCAGCAGTCGCTTCAACTCCTTCATCCTTTCGTTAGCCGCGGCTTCATTGATCCTAAGTCGTTCATTTTCTCGTGTAAGAAAATGAAGGGCATCATCCTTGTCGGCTAGTGAATCCTTGAGTTGGGAGTTTTCCTCTCTAGCAATACTAGCAGCTTCTTTTGCAACATTAGATTCATTAAGGGCCTGTTTGAGTATATCCCTCAGTTTGTGATTGTCTTCCCTTGCTGACATAGTTGATTTCTCGGCTGATTTTAGGGATTCAGT
> Pq8410.1	gb|GR873201.1: Pq_R_00684 American ginseng Root cDNA Library Panax quinquefolius cDNA 5', mRNA sequence (E:4e-17); 
CGGAAGACCTGGTATTGGTGCCACCCACTCCTCAAGGTTCATTCCTCTAAAGTGAGATCTGTTGCAATCACTGCTTATAGGAGTCGTATTTTGTTTTCAAGGATGATATATGTATTGAATTTTGCTAGCTACTTTAAAATTACTGGATTGGTAGCTTATGTATGCTGTTGAAGTTTTCAAATTGGATCATGAATGTTTAAAGAGTTTAATTTCAAGAGGTTATTCCTGAGGATAGATTGATTTCTTAAAATTTACATTGAACAGCCATTCAACTGGCTTTTCTATATTATGATGCTGTGTTAGAATGTAC
> Pq203670.1	tair10|AT4G00870.1: basic helix-loop-helix (bHLH) DNA-binding superfamily protein (E: 9e-12); ppap|D1IMJ0: Whole genome shotgun sequence of line PN40024, scaffold_25.assembly12x; Vitis vinifera (Grape) (E:2e-21); gi|CBI34590.3| unnamed protein product [Vitis vinifera] (E:2e-20); 
TGTCATCCGATTTGGATTCTTATTATTAAGCAGTCAATGCAACTCTCTTAACTAACTATATAATTAAATAAAATTCATATCTAGCTATATCACTTCCATTTTAATTGGACTACTGCTTGGAAACAGGATCCCTTGCCATATATCATCGTACGTAGATGCCCATGCCATGCCCTATAAATGATCTGATGAGGAATGGAAGGAACGCAGTCATGGAACCGGCCGGAGGGATATATGGATCGGAGAACTATATCAAATAATATTGTGCAAAGTCCCAAGAATTGCAGATTTCAAGGCTTCCTCATTTGTGAACCCAGCTGGAACCTTAATCACAACATCCTGAAGCATGACGTCCTTGACAGTACTGGACACGCTTGCATGACTAACGCGAAACTCCAGCAATCTAAATGCATCCATCAACCTCGCCGCCGGGTAATTTATGTCCGGACTTTGAACGTGTATCATGGCTTGCGATCCTAACATCTTAACGTCCACTTCCATTTGTATAAAGCCAGCTGCTGCTGTGTGATATACCGTAGTGGTGCATGTGCTTTGAGTAGCAGTACTATCATATACTACATGATGATCCGGTGATATAGTACTTAT
> Pq28121.4	tair10|AT5G45190.2: Cyclin family protein (E: 8e-79); ppap|D1HKK2: Whole genome shotgun sequence of line PN40024, scaffold_27.assembly12x; Vitis vinifera (Grape) (E:1e-91); gi|XP_002268838.1| PREDICTED: hypothetical protein isoform 1 [Vitis vinifera] (E:2e-97); kegg|K15188; 
TGAACAACAAAAAGAAATGATTTTACTTGGAGAGAGGGTTGTACTTGCTACTCTTGGATTTGATCTTAATGTGCATCATCCATATAAGCCCCTTGTAGAGGCTATAAAGAAATTTAAAGTTGCTCAAAATGCCTTGGCTCAAGTTGCATGGAATTTTGTGAATGATGGGCTTCGGACATCTCTATGCTTGCAATTTAAGCCCCACCACATTGCAGCAGGTGCCATTTTCCTTGCTGCCAAGTTTCTCAAAGTAAAGCTCCCATCTGAAGGCGAGAAGGTTTGGTGGCAAGAGTTCGATGTCACCCCACGCCAATTAGAGGAGGTTAGCAATCAAATGCTAGAACTATATGAGCAAAATAGAGTGCCACCTTCTCAGACTAGTGAAGTAGAAGGAAGTGCTGGAGGTGGAGTTACACCACGAGCCCCTACAAAAGGTCCTTTTGCAACTGAAGAACATATGCCAAATAATAGTAATTCTCAGGGAGGAGGTGCTACTTCAAAACCAGGAACCTTAAAGTCAGCATCATCTCGTCCTGTTCCTGATCAGTCTTATCTTGATAATCATGCTGCTCCTTCAAGGGTGACTCAAACTCGTAGTAATGATTGTGTAAGCTCAGATGTGAACAGCATACCTGACTACAAGAGAGATGGTGAGATTAATGACAGTCAGCATTATGACTCAGAACCATTTCAACACCAGGGGAACGTGGGGGAAGTCCAGAGTAATTCAAAGTTTGGTTCTGAGGGACATGGTGAGGAAGACCGAGAAAGGAATGCTGGGAGAAGTGACA
> Pq197130.1	tair10|AT2G31090.1: unknown protein; FUNCTIONS IN: molecular_function unknown; INVOLVED IN: biological_process unknown; LOCATED IN: endomembrane system; EXPRESSED IN: 24 plant structures; EXPRESSED DURING: 13 growth stages; BEST Arabidopsis thaliana protein match is: unknown protein (TAIR:AT2G20562.1); Has 70 Blast hits to 70 proteins in 13 species: Archae - 0; Bacteria - 0; Metazoa - 0; Fungi - 0; Plants - 70; Viruses - 0; Other Eukaryotes - 0 (source: NCBI BLink). (E: 7e-11); ppap|B9IQQ0: Predicted protein; Populus trichocarpa (Western balsam poplar) (Populus balsamifera subsp. trichocarpa) (E:5e-14); gi|XP_002326022.1| predicted protein [Populus trichocarpa] >gi222862897gbEEF00404.1 predicted protein [Populus trichocarpa] (E:9e-13); pfam|PB019289-Pfam-B_19289 (E:6.1e-40); 
CCTTGCCTCCCACGACTCTCACCTAACAAGCCCATACCATACCCAACCAAAGCCCGGATTCAAATTACAGAAAACCAAATCTACAGGATGTGTAATGGAGATGGAGAATGCAGGCCTTTGGGCTTTCTACTGGGCTTGCCCTTTGCATTACTTTCCCTTCTCATCTCCGTCGTCGGCGTCGCTGTCTGGATCGTCGGGTTATTGTTGACGTGCATATGCCCGTGCTGCATTTGCTTGACGCTGATAGTGGAGCTGGCGTTAGAGCTAATCAAGGCTCCTCTTCACGTCATGGAGTGGTTTACCTCTCAGATCCCTTGTTAACTCTTAATTTCACGTGTAAATAATTAATTATCACTAATTAAAATATT
> Pq73190.1	tair10|AT2G06990.1: HEN2 RNA helicase, ATP-dependent, SK12/DOB1 protein (E: 0.0); ppap|B9HBA6: Predicted protein; Populus trichocarpa (Western balsam poplar) (Populus balsamifera subsp. trichocarpa) (E:0.0); gi|XP_002266524.1| PREDICTED: hypothetical protein [Vitis vinifera] (E:0.0); pfam|PF00270.23-DEAD (E:2.4e-19); PF08148.6-DSHCT (E:3.8e-53); kegg|K12598; 
ACAAGTTTTCAGAGGACGTCGTTTTTTTTGCCATTGCAGATTGAAAGAATTTGTTGTATTTAGATAAACTGAAAGTTAAATTGGGAAATTGAGGTCTTTAGGGATAAAATTAGTAAATGGAGGGCTCTCCAACTCTTGGGAAACGGAAATTAACCAAAGAAAATGTAGAAACGGAAGCCACTAACCAGGAATCTGCCTCTAAGCGGCGTAATTCGACACGGACGTGTGTGCACGAGGTTGCTGTTCCAAGTGGGTACGCTTCTGTAAAAGATGAGTCCATTCATGGTACACTTTCAGATCCCATTTATACCGGGACAATGGCAAAAACATACCCATTTAATCTTGACCCATTTCAGAGTGTTTCAGTGGCATGTTTGGAACGGAATGAATCAGTTTTGGTTTCAGCACATACTTCGGCTGGCAAAACTGCTGTTGCTGAGTATGCAATTGCAATGTCTTTTAGAGATAAGCAAAGGGTAATATATACTTCACCCTTGAAAGCTTTGAGTAATCAGAAATACAGAGAGTTAAGCCAAGAGTTTTCTGATGTTGGATTGATGACAGGAGATGTTACTCTCTCACTGAATGCAAGTTGTTTGGTGATGACAACAGAGATTCTTCGGGGAATGCTTTACCGAGGTTCTGAGGTTTTGAAAGAAGTTGCCTGGGTTATATTCGACGAAATACATTATATGAGGGATCGCGAAAGAGGGGTTGTTTGGGAAGAGAGTATTATATTCTTGCCACCAGCTATCAAGATGGTTTTTCTTTCAGCAACAATGTCGAATGCTACAGAGTTTGCAGAATGGATATGTAATATACATAAGCAGCCATGCCACGTGGTCTACACAGATTTTCGGCCGACACCTCTGCAGCATTACGTGTTCCCTGTGGGTGGATCAGGGTTGTATCTTGTTGTTGATGAGAATGAGCAGTTTAGAGAAGATAATTTCGTGAAATTACAGGATACTTTCACGAAGCAGAAGCAGGGTGATGGGAACAGGAGTGGGAATGCCAAAGCAAATGGTAGAATTGCAAAAGGTGGGACTGGTTCTGGTGGTTCTGATATATACAAGATTGTGAAGATGATTATGGAACGGAAATTCCAGCCTGTTATAATTTTCAGCTTTAGTAGAAGAGAATGCGAGCAACATGCAATGTCAATGTCCAAACTCGATTTTAATACCCAAGAGGAGAAGGATGTTGTGGAGCAGGTTTTTCGAAATGCAATACTCTGCTTGAATGAAGAGGACAGAAACTTACCTGCAATTGAACTGATGTTACCACTGCTCCAGCGAGGCATTGCTGTTCATCATTCTGGTCTTCTTCCAATTATCAAGGAATTGGTTGAACTTCTCTTCCAAGAAGGCCTAGTAAAGGCTCTTTTTGCCACGGAGACGTTTGCTATGGGATTAAACATGCCTGCAAAAACTGTCGTTTTCACTAGTTTTAAGAAATGGGATGGTGATAGTCATCGTTACATTGGATCTGGCGAGTATATTCAGATGAGTGGACGAGCTGGGCGTCGTGGTAAAGATGAGCGTGGTATATGTATTATAATGATCGATGAGCAGATGGAGATGAATACATTGAAGGACATGGTATTGGGTAGACCAGCTCCACTGGTCAGTACTTTCAGGCTGAGCTACTATTCAATTTTGAATTTGATGAGCCGTGCCGAGGGCCAATTTACTGCTGAGCATGTCATAAGGCATTCATTTCATCAATTTCAATATGAGAAGGCATTACCTGATATAGGGAATAAGGTTTCAAAGCTAGAGGAAGAAGCAGCAATGCTTGATGCCTCTGGAGAGGCCAAAGTTGCTGAGTATCATCAACTAAAGCTTGAGATAGGTCAACTCGAGAAGAAGATGATGATAGAAATTACAAGGCCTGAAAGAGTGCTTTATTATCTTTTACCTGGTAGGCTGGTTAAGGTACGGGAAAGTGGAACTGATTGGGGTTGGGGAGTGGTAGTCAATGTGGTTAAAAAGCCCCCAGCATCATTAGGAACTTTGCCCCCGGCATTGTCTTCTTCACGTGGTTGTAGCTATATAGTGGATACTTTACTTCATTGTTCACTTGGTTCAAATGAAAATGGTTCTCGTCCAAAACCATGTCCACCTCGCCCTGGTGAGAAAGGTGAAATGCACGTGGTTCCAGTCCAGTTACCCCTTATATCTGCACTGAGCAAGATCAGAATTTCTATTCCTCCGGATCTTCGGCCAGCTGAAGCACGGCAAAGTATACTGCTTGCTGTTCAGGAGCTTGGTAAACGTTTTCCTCAGGGCCTCCCAAAGCTTAATCCTGTAAAGGACATGGGCATTGAAGAACCAGAGTTGGTTGAGTTGGTCAATCAGATTGAAAAAATGGAGCAGCAATTGATTTCTCATCCTCTGCATAAGTCACAAGATGAACATCAGATCAAATGTTTCCAAAGGAAAGCTGAGGTGAATCATGAAATTCAACAATTGAAAACAAAAATGCGCGATTCCCAGCTTCAAAAATTCCGTAATGAACTCAAGAACAGATCAAGAGTTCTAAAAAAGCTGGGCCACATTGATGCTGATGGCGTTGTCCAGTTAAAGGGACGGGCGGCCTGTTTGATAGACACAGGAGATGAACTCCTTGTCACTGAATTGATGTTTAATGGCACGTTCAACGATCTTGATCATCATCAAATTGCAGCTCTTGCAAGTTGCTTCATTCCGGGAGACAGATCAAATGAGCAGATACATTTAAGAGCAGAACTTAATAAACCATTGCAACAGCTTCAAGACAGTGCAAGAAGAATAGCTGAGATACAACATGAATGCAAATTAGATGTAATTGTGGATGAGTATGTGGAGGCGGCTGTTAGACCGTTCTTGATGGATGTCATGTACTGTTGGTCAAAGGGAGCATCATTTGCTGAGGTAATACAAATGACCGACATATTTGAGGGAAGTATTATACGGCTTGCTAGAAGGCTTGATGAGTTCTTAAACCAGTTGCGTGCTGCCGCTCATGCTGTGGGAGAAGTTGATCTAGAGAACAAATTTGCAGCGGCCAGTGAAAGCCTCCGCCATGGAATCATGTTTGCAAATTCTCTTTATCTGTAAATATCTTTTTATATGGTGTATGGTGTTTGGTGTTGACGGAAAATCGACTACATTTATGTTGAATGTGGATTACGAATAACGTGAAGATAGAATAGTAAGGTGTGGGCCCCTTCTTTGCCTTAATCTTTTCCATCATTCCTT
> Pq117310.1	tair10|AT1G71210.1: Pentatricopeptide repeat (PPR) superfamily protein (E: 8e-90); ppap|A5B613: Putative uncharacterized protein; Vitis vinifera (Grape) (E:4e-136); gi|XP_002269136.1| PREDICTED: hypothetical protein [Vitis vinifera] (E:6e-135); pfam|PF01535.14-PPR (E:1.7e-31); PF12854.1-PPR_1 (E:1.4e-34); 
GTCAAATAAACAAAGAATGACATCTCTGAATATTCTCCTTGTTGGGCTGTGACCTTTTTCTTGCATCTCTATGAGTAGTCTTGCTGCAATATCTCCCCTATTCGAGTTGTTAAAAGCATTTATCAAGCTGAAGTAAGTGAATCTATTAGTAAATTTATTTAATCGGTTGAGCTGCCCATGAATCAAATAACCTTCTTCAACTCTCCCAGTCCTACACAGAGCTGATACAAATTTACTATAAGTAGAGTCACTGGGCATAAAATTACGCTCGAGAGCTACAAGAACCAACTCCTTCATTTTATCAACTTTCTCCTCTCTGCACAAAGCATCTGCAAGAATCGAAAAGGTCTTCTTCCCCGGGAAATAACCTTGATTAATTGAGTTCCTCAATATCAGATACGCTTCATCAGTACTCCCATCCCCACAGAGTGTATTTATGAGATAATTATAAGCCATACTACTAGGCGACAACCCAAACTCACTCCTCGAATTGTACAACTCAAGCGCAGCATCTACCATCCCCGCCTTGCAAAAGAAGCATAGTACATAATTCATAGTGACCTCGTCCGGGTATATCTCCCTCTCCTTCATCTCCATCAACAAATCGCAAACCTCCTCAAGTCGATTCTCCCTCAAAAGCTTGCTCACCAGTGAATTATAACGGAACACATTAGGCACATACCCATCCATTCCCTTGTTACTCTTCAAAAACTCCAACGCCCCTTCTAACCGTCCAGCTCGCACAAGATCCCTAATCCACACACTATAAGCATCCTCCATCGGCACCATCCCCGATTCCCGAAACTCCTCCACCAACATCCCCGCCTTCTCAAACTGATTATCCTTACAAAACACATCAACCAACACCCCAATCACATTCCCACTCAACTGCACCCCACTCCTCACCAACTCTCGTGTATAGCTCTCTGCCCTATCCAGCTCCTTCTGCTTGCAAAACCCTTTCACCAACAGAGCATGTGTCATCATATTCTCAAACCCCCGAACCTTAATCTGCTTCGCAACCATATCAAACGCAGCAAAACAACCCTCCTCCACCAAAGC
> Pq41810.3	gb|GR871742.1: Pq_F_01085 American ginseng Flower cDNA Library Panax quinquefolius cDNA 5', mRNA sequence (E:0.0); tair10|AT2G36910.1: ATPGP1, PGP1, ABCB1 ATP binding cassette subfamily B1 (E: 1e-134); ppap|Q9ZRG2: P-glycoprotein; Solanum tuberosum (Potato) (E:5e-138); gi|XP_002266505.1| PREDICTED: hypothetical protein [Vitis vinifera] (E:3e-141); pfam|PF00005.21-ABC_tran (E:4.1e-23); kegg|K06147; 
ACGACTATTTCTATCTAAAGAAGGTCAAAGGAGATAAAAGAAGAACAATTAAAAATGATGGCATATACTATGATAAATAATTAGCTAGCTAATACACATACTAATATACTATACTATACCAAAACAGGAAATACAAAAATTATAAATTGGGGGCGTAAATCATATACTCCTTCAATTTCCCCCTTTCTTTTTTTCCTTTCACTCTCTATCTTCTTCCTCTCTGGGGCGTACCGAAGAGCTTGAACCTGATGCCATATTTAAGGCCTGCCCGTGTGAAAACCTCTGCAATTGTATCATACGTGAGTAACACCCGTCGGGGTAGTTTTTAGTAGCTGTGAGTGGGAACCTTGTTCTGCCACTTTTCCATCATCTATCACTGCAATGACATGTGCATTTCTAATTGTAGATAGGCGGTGAGCAACCACAATAGTGGTCTTTCCGGCACAAGCGCGCTCAAGAGCCTCTTGTACACACCTTTCGGACTCTGCATCAAGCGCGCTCGTAGCTTCATCAAGCAGCATTAGCTCTGCTTTTCTTAAGAAAGCGCGAGCAATGGCAATTCTTTGCTTCTGTCCTCCGGATAATTGAACACCCCTTTCGCCTACAAAAGTCTTGTAGCCATCGGGCAATGACGAGATAAACTTGTGGGCATTTGCTAGTGTTGCTGCTTCGATTATCTCAGCCTCGGTTGCTGATTCGTGTCCGTAAGCCATGTTTTCATAAATGGTGGTAGCGAAGAGGCAGGGCTCTTGTGGCACCACGGCAATGTGGCGTCGCAGTGTCTTAAGATTGTACTTTCGGATGTCCTTTTGATCAATCATAACCCGTCCAGACGTTGGCTCATAGAATCTTTGTATAAGTGCAATGACTGAACTTTTTCCACAGCCACTAGGACCGACAAGGGCTAGAGTTTTGCCAGCTCGAGCACGAAGAGAGAGGTCGCGAAAAACTGGCATATCAGGGCGGGAGGGATAAGAAAAATCCACGTGTTTTAGGTCCACTTCTCCACGGATGCGGTCAGGCATTGGGGTAGAATCTGGATCATCAGGTTCAATTTCAGTTTTGCGATCGAGGAGGTCAAAGACCGACTTCATGGCTCGGCCACCCTTGATGAAGTCAGGGGCCAGGGTTAGTGTTTCAGCG
> Pq43440.2	tair10|AT2G12400.1: unknown protein; FUNCTIONS IN: molecular_function unknown; INVOLVED IN: biological_process unknown; LOCATED IN: endomembrane system; EXPRESSED IN: 25 plant structures; EXPRESSED DURING: 13 growth stages; BEST Arabidopsis thaliana protein match is: unknown protein (TAIR:AT2G25270.1); Has 177 Blast hits to 172 proteins in 23 species: Archae - 0; Bacteria - 2; Metazoa - 3; Fungi - 0; Plants - 164; Viruses - 0; Other Eukaryotes - 8 (source: NCBI BLink). (E: 2e-20); ppap|B9S1P4: Putative uncharacterized protein; Ricinus communis (Castor bean) (E:4e-21); gi|XP_002519909.1| conserved hypothetical protein [Ricinus communis] >gi223540955gbEEF42513.1 conserved hypothetical protein [Ricinus communis] (E:8e-20); pfam|PB001035-Pfam-B_1035 (E:5.5e-24); 
TGAGGCCCTGGATGTGCTTCATTTAGCAACAACAACGGGTTCTTATCTTGGTGATCAGCTTGGTTCTTTTAACTCTTGAGTGAATGAACTTCAGTTAATAGATTTGTTGCATGAGGACCCAATTTCTTGTAGGGTTGGTGAGCTGTGAACATGGAGTTTTCCTTCTTCTCCACAATGTGACTGCAGACACCTGTGTTGCAATGAATCAGTGGGTTCGAAATCCAACTGCTCATACAGCATTAGACGATATATTGCCCTGTGTGGATAATATCACCGCACAAGAGACCTTGTCACGAAGCAAGGAAGTCACTTCTCAA
> Pq108730.2	tair10|AT3G04570.1: AHL19 AT-hook motif nuclear-localized protein 19 (E: 1e-18); ppap|B9STJ6: DNA binding protein, putative; Ricinus communis (Castor bean) (E:4e-24); gi|XP_002529315.1| DNA binding protein, putative [Ricinus communis] >gi223531239gbEEF33084.1 DNA binding protein, putative [Ricinus communis] (E:4e-23); pfam|PF03479.9-DUF296 (E:2.6e-11); 
TCAAAATTTTCTTGCGCTTAAGAAAATCAGGCCTCAATAATTTTCATTTCTAGTTGTTCAAAAACTTTCATTTCTAGCCGTGTCTGATAAAATTTTGCAAGCCTGGCTAATCGGTGGTGGGCCGGACAAGTGGGCTTGCTACCTGGAATTGACCCGGCAGCCGGTAGTCTGCCTATGATGAACAACAAGCGCCACCGCGAGCTGTCCATAAATGATAACGGAAGCCGAGGCGATGAAGACGAAGACAGAGATAATGGAGATGAGCCTAATGAGGGGGCAGTTGTGGTCGGTTCTCGTAGACCTAGAGGCCGGCCACCGGGGTCCAAAAACCGGCCCAAACCGCCCATAGTTATCACACGTGACAGCCCTAATTCGCTCCGTAGCCATGTTATGGAGGTAGCAAGTGGAACCGATGTAGCCGAGAGCATAGCCCAATTTGCAAGGAGGCGTCAACGCGGTATTTGTGTCTTAAGTGGCAGCGGTTTGGTGGCCAACGTGATACTCAGGCA
> Pq161740.2	ppap|Q7G4N7: Transposon protein, putative, CACTA, En/Spm sub-class; Oryza sativa subsp. japonica (Rice) (E:1e-104); gi|XP_002269305.1| PREDICTED: hypothetical protein, partial [Vitis vinifera] (E:6e-122); pfam|PF02992.8-Transposase_21 (E:8.9e-29); PB000365-Pfam-B_365 (E:2.3e-36); 
ATTGTAGCTCCATTGAATCTTCCCCTTGGGATTGCATGAAACAACCATTCTTTATGTTATCTTTACTAATTCCAGGGAAGAAATCACCAGGAAAGGACATTGATGTCTACTTACAGCCGTTAATTGAAGAGTTAAAAAAATTATGGGTTGAAGGGATAGAAACCTTTGGTGTTTCTTATAAAAAAATTTCAAATGCATGCTGTTGTTTTATGGACAATAAACGATTTTCCTGCATATAGTGATTTGTCTGGATGGAGTACTAAAGGGTACATGGCTTGTCCAGTTTGTAATGACCAAATATGTTCTCAGGGGTTGCGAAACAAGGTGTGTTACATGGGACACCGTCGCTATTTACCAAAAGATCATGCTTGGAGAAGAAGCAGAAAGTTCAATGGTAAAAGAGAAGATAGCGAGGCACCTAGAGAATTAACTGGGGAGGATGTGTTAGTGCAGTTGGGGAGACTAGAAGATTTGACACCAGGGAAGCATGGTAATAGAAAGAGAAAGCGCAAGCCTGAGGAATTGAATTGGACTAAATTTAGCATTTTTTTTGATTTGCCTTACTGGAGTAAGTTGAAGTTAAGGCATAATTTAGATGTAATGCATATTGAAAAGAATATTTGTGAGAGTATATTGGGAACCTTGATGAGTATAGATGGGAAAACAAAAGATACAGTCAAGTCAAGGAAAGATTTGGAGGACATGAACATTCGCAAGGAGTTGCACTTAATTAAGAGGAGTGATGGAAAATATGTGAAACCTGCTGCATGTTATGTCATGAAAAAGAAAGAAAGGCAGGATTTATGTGAGTTTCTAAAATCTATTAAATTTCCTGATGGGTATACTTCTAATATCTCTCGTTGTGTTAGTTCGAGTGATCAAAAGATATCTGGATTGAAAAGTCATGACTGCCATATACTTTTACAAAGGTTACTTCCTGTTGGTATTCGAGGATCGTTAAACAATGAAGTATCCGACGTACTAGCAAAGTTGGGTCATTTTTTCCAACGGTTGTGTTGTAAGAAGTTGAAGAAATCTGAATTAGAGAAAATGAGAGAAGATATTTGCTTGATTTTATGTAAACTTG
> Pq52650.2	tair10|AT5G18650.1: CHY-type/CTCHY-type/RING-type Zinc finger protein (E: 1e-118); ppap|D1IFV4: Whole genome shotgun sequence of line PN40024, scaffold_104.assembly12x; Vitis vinifera (Grape) (E:2e-126); gi|XP_002268410.1| PREDICTED: hypothetical protein [Vitis vinifera] >gi296086625embCBI32260.3 unnamed protein product [Vitis vinifera] (E:3e-125); pfam|PF05495.6-zf-CHY (E:1.4e-15); PB001352-Pfam-B_1352 (E:1.7e-13); kegg|K10144; 
GATTATTACGATTCCGTTACTCACAATGACAACAACAAAGAAGATTTTGGGAAGATGAATTACGGATGCGAGCATTACCGGCGACGATGCAAACTTCGAGCTCCTTGCTGCAACCAAATCTTCGCCTGCCGTCACTGTCACAACGAATTCACGAGCGCTTTGAGCAATCCCAAGGAGCGACACGAGTTTGTTCGTCATGAAGTTAAACAAGTAATTTGTGCAGTTTGTGAGACTGAGCAGCAGGTTGCTCAGGTTTGTTTGAATTGTGGCGTCAAAATGGGGGAATACTTTTGCAATATTTGCAAGTTTTATGATGATAATACTGAGAAGCAACAATTTCATTGTGATGACTGTGGGATCTGTAGAGTAGGAGGTCAGGAGAACTTCTTTCATTGCCAGAAGTGTGCATCTTGCTATTCGGTGGATTTGCGTGATAATCATTCATGTGTAGAGAATTCGATGAAGAGCCACTGCCCTATATGTTATGAGTTCCTTTTTGACTCGGTTAAAGGCACAACGATTATGAAATGTGGACACACGATCCATTTGGAATGCTTCAGAGAAATGATTAAGCAAAATCAGTATCGCTGTCCCATCTGTTCCAAGTCGGTGCTTGACATGTCGGGGACCTGGCAAAGAATTGATCATGAGATTGAATCTACTTCGATGCCCGAGGAATATCGTTACAAAGTTCCTATCCTATGCAACGACTGCAATAATACAAGCCAAGCATTGTTTCACGTATTTGGACACAAATGCAGTCACTGCAATTCATACAACACCCGCGTGATTACATCAACAGACAATCAGCAATGATAATTTTTGGCCTTTCAGCCATAAATGTCATTTCGATTGTGTAATCAACTAGTACCTGTAAATAACTTCTTTCTTTAATCAATAAATACTACTCCTACTACCCTACCTTCTTTTGAATATTATGATGAGGTAGTATTTTGGAATTTGCTTACGTTCCTAGTAGAAAAGAGAAGAAATTAGATTTGGGTACAACTTGTAGATTTGTTCTTCCGTGTTTGTCGAGGTGAGGTGTCGTCAATAAAAACAC
> Pq14650.2	gb|GR874697.1: Pq_R_02180 American ginseng Root cDNA Library Panax quinquefolius cDNA 5', mRNA sequence (E:3e-71); tair10|AT4G27090.1: Ribosomal protein L14 (E: 1e-50); ppap|B9SV21: 60S ribosomal protein L14, putative; Ricinus communis (Castor bean) (E:5e-54); gi|XP_002529840.1| 60S ribosomal protein L14, putative [Ricinus communis] >gi223530668gbEEF32541.1 60S ribosomal protein L14, putative [Ricinus communis] (E:9e-53); pfam|PF01929.11-Ribosomal_L14e (E:1.7e-25); kegg|K02875; 
GCAGTAGCTATGAAGAAGGGAGAAGGGGGAGGACTCTGCTGCCTCCTCATTTCCCTCTCCGCCTCTCTGCAGGACGTATAAACCTCAACAAACATGCCGTTCAAGCGTTACGTTGAGATCGGGAGAGTTGCGCTCGTGAACTACGGCAAAGACTACGGCAAGCTCGTTGTCATCGTCGATGTTATCGATCAGAATCGAGCTCTTGTGGACGCCCCTGATATGGTGAGAGGCCAAATGAATTTTAAGAGGCTCACACTAACAGATATCACAATTGACATCAAAAGGACCCCGAAGAAGAAGGCACTGGTTGAAGCAATGGAGGCTGCAGATGTTAAGAACAAGTGGGAGAACAGCTCATGGGGAAGGAAGCTCATTGTTCAGAAACGAAGAGCAACCCTTACTGATTTCGATAGGTTCAAGCTCATGTTGGCA
> Pq54820.4	tair10|AT5G59830.2: unknown protein; BEST Arabidopsis thaliana protein match is: unknown protein (TAIR:AT5G13660.2); Has 35333 Blast hits to 34131 proteins in 2444 species: Archae - 798; Bacteria - 22429; Metazoa - 974; Fungi - 991; Plants - 531; Viruses - 0; Other Eukaryotes - 9610 (source: NCBI BLink). (E: 1e-58); ppap|B9T7W3: DNA binding protein, putative; Ricinus communis (Castor bean) (E:3e-100); gi|XP_002274877.1| PREDICTED: hypothetical protein [Vitis vinifera] (E:3e-112); 
TTTCTATGAGTCACTCCTTCAAGGATAGTAATGATGATGTACCAGTTGGTCAGCCTTTCAGCAAAGTTGATAGCAGCATTATATCAATGGGTCAAACCTTCAACAAGGGGAGTGACAATACCATATCGATAGGTCACACCTACAACAACGCGGATGACAATACAATGTCAATAGGCCGCACATGCAACAAAATGGATGACAATGATTTATCGATCCGTCATTGTTTAAGCAAGGGAGAAAGTACTATCATATCTTTTGGTGGATTAAATGATGACGATGATTCAAATCCTTCAGGAAGACTTATATGCAGTTATGACTTACTGATGGGCCAGTCTTCAGTTCAAAGTTCGGAAGAACTAAATGAAAAGGGGTTGATCGATTCAAATGCAAATGTACTTGCAAATGCTGCTCAAATGACTAACCCTGGAGATTCTTTTTCAAAGAAAAAGGTGGAGCAAAAAGCAAAAAAAAGGCTCCTCCAAACAATTTTCCGTCAAATGTCAGAAGTTTGCTGTTAACTGGTATGCTAGATGGAGTACCTGTGAAGTACGTCGCCTGGTCACGGGAGAAGGAGCTTCGTGGTATCATAAAAGGTTCTGGTTATCTTTGTTCTTGTCAGTCGTGTAACCTTTCTAAGGCAATTAATGCTTATGAGTTTGAGCGTCATGCTGGCTGCAAAACAAAACACCCGAATAATCACATATACTTTGAGAATGGGAAGACAATTTATGGGATCGTCCAAGAACTCAAGAACACACCTCAGAATTTGTTGTTTGAAGTTATCCAGACAATAACTGGATCACCCATTAACCAGAAATCATTCCGTCTTTGGAAAGAATCATTTTTAGCTGCTACTCGTGAACTTCAACGTATATATGGAAAGGAAGAAGGCAAACAATTGTCCTAAATAGGCTCGCTCAGTTTGTAAGTTACAACTTTGAGACTGCCATTTTCCACATCTTGGTTACATACATCTATCATTTGCTCGGGTGCTGCTTTTCGCTGATCAATAGATAGGGACAGGGACTTGTAATCTTTGCTTTTACCCCATACAACAAGATAAAGGCCCGCAACAATAACAATGGCGCCAATTAC
> Pq59410.5	tair10|AT3G51780.1: ATBAG4, BAG4 BCL-2-associated athanogene 4 (E: 2e-29); ppap|B9GGQ6: Predicted protein; Populus trichocarpa (Western balsam poplar) (Populus balsamifera subsp. trichocarpa) (E:1e-43); gi|XP_002298491.1| predicted protein [Populus trichocarpa] >gi222845749gbEEE83296.1 predicted protein [Populus trichocarpa] (E:2e-42); 
ATTACTTGATAAACAAGCATATATCATATATGGATGCAAATAAAAAGTTATATAACAAGTAATGCTGGCGGTCTCAAATTTTGTTCTGCTTAATACACTTTGTTGTACTATCATATCATAACGTCTAAAAGCAAATCACACGTTCAACTACAAGTGAAACATATAAAAGGAGTACCACCCAGCACCTCATATTCTGTAAGTCTATGAGCTTCACAAAACACATTAATAGACACCGGCTAGTCAAAAACTTCCCAATCTTTAGTCACTTTTGTAGAAGAGGGCGAAGGTTGCCCACTAAGAGTTCCAACATCAGGCTCGGATGTCTCACAATTTTTTGTTGTCGATACAGCATCACTGCTATTGCTATTTGGACGAGAGTTTCTTTTTTAAGATCATCAGCTGTATCCAAGAGGCTCTGGACACGGCACACCTCCATCTTTCGCTGAACTTTGCCTTCTCCTTCAGCCTTGATGTTGTCCAATTTCAGCAGCTGTCTTTCAAGCATCTCCAATAAGAAATTAATATCCCTCTCAGCAACCTTGGTCCCATCATAGATGATTGTTTTTAAAGCATCTACCTGTTCAGCTAGCTTATCATCTTCTGCTCTGACATCAGCAACAGCCTCAGAGCCTCTTGATATTTGAGGCACCTTAAACTCTTCAGCCATCTCTTTAACAGCTGAATTCTCCTTGAGTAACAGCTTCGAATTGTTCTTCACGCCCGCCATGTGTAAATATACCTGATCCTCTTTTTCAATTCCTCTGAAGAACAGCCTTTGATTCTTAGGCTCCAAACCAATTTCTTGCGCAATAATCCTTTTTAGATCCCCAAAAGTGCTTTCAGAAGGGACTCTAAGGTCGAACCAGTTGGATCCATGAGAGACCTTAATCTTTATAGTGGACCCACCAGCTTGATCACTTTCATTGTTATTGCTTCCATTTTCACCTGTGAGATTCGAATCGTTCATATCTAATAAAATTTTCAATCCCCAGTACGTAATTGAACGGGAAAAGGCGAATGAATTAAAAAGAAACGATTTCTATGGAAGAATTCTAGGGTTTAAGAGAGGTGTTTTATAGATTTTATAGAAGGGTTGGAA
> Pq46510.2	tair10|AT3G61790.1: Protein with RING/U-box and TRAF-like domains (E: 1e-13); ppap|Q9XGC2: SINA1p; Vitis vinifera (Grape) (E:4e-14); gi|XP_002267317.1| PREDICTED: hypothetical protein [Vitis vinifera] >gi297742353embCBI34502.3 unnamed protein product [Vitis vinifera] (E:5e-13); 
GTGTGTCCATTGTGACACTGATGAATAGGCGGGTACATTGAATTGGCACACACGGGGCACTCGAGAAGCTCATGGACACTGGTGGTGGGATGAATCCCAGAAGCAGAAATATTATTGTACGGCTTTGAAGATGAAAACTGAGAAGAGAGATAGGAATCATCCAAATCCAAGGTTGAAATGCATTCACTGCTATCATCCGAATCCATCATTTCTCTCTCTACACTACATGGGTAAATTTATTCTCTGATAATCTAGCTTCAAAAAAATTATGATCATCTGATAAGTTTTGATCTTTTGTTTGTATTTCTCACACACCAGTCTTGATGTTCTTATGAATGATGAAGAGGAAAATAAACAGAGAGAGAAAGATAAAGATTAAAGAGGCTACTTTTCTTGGACCTTTTTCTTTCTTTCCTTCCTTTTTGGACCGTGTCAGAACTGTATGCTTATGCACTACTTGGGAAGAAGAGGCTGAACGAGGAGCAG
> Pq157800.1	tair10|AT3G13690.1: Protein kinase protein with adenine nucleotide alpha hydrolases-like domain (E: 5e-55); ppap|D1HDN5: Whole genome shotgun sequence of line PN40024, scaffold_1.assembly12x; Vitis vinifera (Grape) (E:3e-120); gi|CBI19612.3| unnamed protein product [Vitis vinifera] (E:5e-119); pfam|PB002312-Pfam-B_2312 (E:4.5e-33); 
CCTTGCCTCCCACGACTCCCATCTGTAGCTTCCTCTAGCTCTTCATAATCGAAGCGTCTAGGAGGTTTTCCAAAAGCTGGTGACTTATGTTGACATAGTGAACATAAAGGAGGAGGTATTGAGGAAGTTCTCCCCAAAGAGACTGCCTCTCTGATGCTAGAGCTACGTATTTGTTCTGCGCTAGGTGTCTGGTTGAGCTTAGGTCCTGCAACAGTTGCACCTAGTTCAGTTTTGCTAGTAGAAGAGTTTACTTTGGGGTAATTCCTGAAGCTTCTAGCTGTTGGATTCTGTTGATCGACAATGTGGTTTTGGGGAATCCAAAAGACCCTCTTAGGATTACTATCTACAGATGATTTTGTGGTTGTTGAGAGAGTTATCACCCTTTCCCAAACAGAATCCAGAGCAGTATGTGGATCATTCAACTCTTTTCGCTTAATTGGCACATGTTTTCCTCTGTGCAGTCCTTCAAAAAGTGGATTTTGTTCATAGACAAGGAAAAGAGAAGTCACTGTGTCCGAACTCGATAGTGAAATCTCTCCCGATGACCTTGTATTGGAGGTACATGGTTCCTCAGGACTGCTTGAAGGAGTAGAATGCTTCCTACCGTAGCCTTGCAGCATTCCAGCGTTTGGTGATGAAGAAGCAGAAAAGAAAGGGGTTTGAGATTCATCTGAACATCCTAAATTGAGTCTAAGAACTTTTGGTTGAGAACCCTTCATTACTACAATGTTGCAGTGAAGTTCCTCCATGCAATGTTTGCGCTCTTGCTTCAATTTTTTGTCCAATACGACCCAGTTGGCTTTATTCCTTTTTGCTTCAGCTGCCACGGCACCCGAAGGTGTATCTGAGACCACCTTAATCCGCACTATGACCTCAATTTGATCATGAAATTGGAGAACCATTTGAGAACAAGACTCGGAGATCTGGAAAACTCGATCCGGAAATTTTGTCCGGTCATCATTCCGGCAATCTCTGGTCAACCTCGGAAAACTCCAAAATTTCCTACCAGATTTCTGGCCGGGAAAGACAGCTAACAGAGTAATGCAATCGCCGGAGCGAACGACGTGAGTGAGCGCCCAAGCCAAGGCCGTCTTGGACATCACCTTTTCTGCTTTCACAGCGACGATCACCTTCGCCGGCACCGTTTCCGCCGTACGTGATCTCGGAGTTTTTGGCGGGAACATGACGTCGACAGTTAACTTTCGACGG
> Pq1620.8	tair10|AT4G35300.4: TMT2 tonoplast monosaccharide transporter2 (E: 6e-60); ppap|B9S3N8: Sugar transporter, putative; EC=1.3.1.74; Ricinus communis (Castor bean) (E:3e-66); gi|XP_002276373.1| PREDICTED: hypothetical protein [Vitis vinifera] >gi310877836gbADP37149.1 putative tonoplastic monosaccharide transporter [Vitis vinifera] (E:1e-68); 
TTTTTCCCTGACCATTTATATGATAGCTGCCAACCGCCACCAATACCCATACCACTGACTGCTTCACCAGCATTTCCTTGGAAGAAGCTGCCTTTGGAGGTAGGACCTACCTCCTTTTCTGCATTTGTAGCTTGACGCGAGAGCAATGGGCTCTGTAAGTTATCATCAGATTCTGCCCCAGAAGCATCAGAGTTTTCGTGACTGCCATCCTTTTGAAGGCTCTCCTCATCCCACTGTTCATTACCAGGTTGTTCTGCCACAATGAACATCCTGCCAGTAGTTGAAAAAAGCATACTTGGCATGCTTCCCATCTCTGGCAGCTTCTCATGAACACTACCAAATAGAGTGACCAGAGGATCCATAAAAGACATGTTCTGGGTCGCCATGATGCTTCCAGTTCGGGAGACCATACCAAGAGTACTATGTCCTTGGACTGGTTTAGCAACCCATGACTGACCCACCTCAGCGCTGTATAACTTGATTTTATCTTCCGCTTCAGCATGATCCTGGTTGTCTGTGAGCTCAATCATGTACTCTTCTATAGTTGTATCACCTCCACCACCAAGGCCTTCCACTAGTAAAGCCATTTCAACAGAGATATCTTCTCTGCCTCGTAGCCCCTGTACGTAAAACCTGTTTAGCCTCTTCCATCCGCCCTTTACTCACAAGCCACCTT
> Pq4140.2	tair10|AT5G58710.1: ROC7 rotamase CYP 7 (E: 3e-84); ppap|D1H454: RecName: Peptidyl-prolyl cis-trans isomerase; EC=5.2.1.8; Vitis vinifera (Grape) (E:7e-86); gi|CBI15954.3| unnamed protein product [Vitis vinifera] (E:1e-84); pfam|PF00160.15-Pro_isomerase (E:2.6e-42); kegg|K01802; 
GTGCCTTGCCTCCACGACTGCAGTCATTCTTTCGATAATAAATTATTCACTACAACTCAAGATCATCTATTTTTGGGAATGAAAATGGAAGGAAAATGCATTCTAAATAAAATTAAAATAAAAAGGCTTCTGGAGAACAAACTAATGTTATCATAGAGGAAGTTCACCACTGTCGGCTATCACAACTTTGCTTTTGGGTGTTCCGTTTTGTCTTCCTTCAGCTTCCACCTTATAAACCACATCCATTCCAGATAGCACCTTCCCAAAGACGACATGTTTGCCATCCAACCAGCTGGTTGTGACCGTCGTGATGAAGAATTGTGAACCATTGGTGTCTTTACCAGCATTTGCCATTGATAGAAGCCCTGGCCCAGTATGCTTGATCTTGAAATTCTCATCAGCAAACTTCTCTCCGTATATAGATTCCCCACCTCTTCCATCACCAAGGGTGAAGTCACCACCTTGAAGCATAAAGCTAGGAATAATTCTATGGAAACTACTCCCCTTGAAATGTAGAGGTTTGCCACTCTTTCCAACACCTTTCTCCCCTGTGCAGAGCGCTCTAAAATTTTCTGCAGTTTTTGGAACCGTCTTCCCAAAGAGACCCATTACAATACGCCCAGCTGGTTTTCCAGCAATCTCAACATCAAAGTACACTTTGTGAGTCACTTCCTTCAAATCTTCACTTGACTTTTTCTTTGCCTGAGCGAGTGCTAGGGTTCCGAAAAGTACTAGACTGGATAACAGAGTCACCGAAATTAACCTCCTTCCTGCCATCTCTGCTCAGTTCACACTCTCTCTCTCTCCTTCAAACCCAAT
> Pq41450.3	gb|GR872706.1: Pq_R_00189 American ginseng Root cDNA Library Panax quinquefolius cDNA 5', mRNA sequence (E:6e-53); tair10|AT3G06490.1: MYB108, AtMYB108, BOS1 myb domain protein 108 (E: 7e-79); ppap|B9HX62: Predicted protein; Populus trichocarpa (Western balsam poplar) (Populus balsamifera subsp. trichocarpa) (E:4e-106); gi|XP_002316060.1| predicted protein [Populus trichocarpa] >gi222865100gbEEF02231.1 predicted protein [Populus trichocarpa] (E:7e-105); pfam|PF00249.25-Myb_DNA-binding (E:1.1e-30); kegg|K09422; 
ACTAATTTTGATGATCAACCCTTGTCTATTTTTGGGTGTATTTTCATCTAACTTTCACATATTGTTGCTGAATTGCTGCTGTAGGAGCCAAATGTCCTCATCATTCCACAAATTGTCCGATACGTCCCCACCGTCTATCCATGGGTTATTGTTGCTTTGCTGATCCATAGAAGCTTGAAAGTCCAAACCTTGATTAAAGTAACCAGAGGGGCTAATTAGGGATTCTGTGAATCCCAGCTGATTTCCCTGGTGGTAATAATCCTGATTATGAATAATCGGATTATTAACCTGTAGAGGATAATTGTAACAATCAGTGAGGTCAGAAACCGGCGATACTTGTGATCGTCCAAACGAGTCCGATGAGGCCGTGGTACTAGAATTTTCGGGCGTGAAACTACTAGCGTTATTAACTGATTGGACCGTACCCTCAAAGTTGTTGCACATAATAATATTGGCCTCCTGCGGCAGTACCATTTCCATTTCCATTTCCATTTGGGTTGTGCCAATATTATTATTCGTGTTGCTGGTACTGTAGGTAGAGGAGGTGAAATTTCCGGTGGAGCTGGCGGCTGCCTGAATTCTTTCAACTAATCTCGGCATCCAAAGGTAACGCATGGTGTCCTTGAATTGCTTGCTGTTCACGTCGCATTTGAGTTGTTTCGCGTGTTTTTGGACTCGTGTTCTCCAATAATTCTTGATCTCATTATCAGTTCTTCCCGGCAAGTGTTGTGCAATTTTCGACCATCTGTTGCCCCAACGAGAATGAAGCTCAAGAATCAAGAGTTGTTCTTCAAGGGTGATATTTCCACGTCGAACGTCAGGACGTAAATAATTCAGCCATCTTAATCTGCAGCTTTTTCCAGTTCTCTTCAGTCCTGCACAACGAGCGAGAGAATTCCATCGACCTTCGCCGTGTTGAGCGATGTAATTGATGAGAGCAAAGTCTTCTTCAACAGTCCATGGGCCTCGCCGTAAGTCCATCATCAACTCTTCTTGATCACTACTCATCATCATAACTTCAACCTCTGAATTTCCAGCTTCACCTTTAACTACATCCATATTAATTAATTAATTATATCTATCTGATTGATTTATTGATACAAAATGTTCTAC
> Pq3830.2	tair10|AT2G45300.1: RNA 3'-terminal phosphate cyclase/enolpyruvate transferase, alpha/beta (E: 0.0); ppap|Q1M157: RecName: 3-phosphoshikimate 1-carboxyvinyltransferase; EC=2.5.1.19; Camptotheca acuminata (Happy tree) (E:0.0); gi|AAV64030.1| 5-enolpyruvylshikimate 3-phosphate synthase [Camptotheca acuminata] (E:0.0); pfam|PF00275.14-EPSP_synthase (E:1.6e-145); kegg|K00800; 
TGCCTTGCCTCCCACGACTGTGATAGTCGAGACCAAATAACATGATCACCCGCAAACCCCAAAATCAACTTCTGAATTTCAGTCCATCATTTGTGGCAGAGGTAGGTGGTGACAATCAAAAGCTCAAAAACCTCAAGAAAACCCAAAATCATTGTACCCCATAACCCCAAAACAAGAGAGATAACTCATTTCACAGAGGGAGAAGAAGAGAGAGAAAATGGCGCATGTTAGCAACATGGCTAAAGGGGTCCAAGGTACCCATTTTTGTACAAATATCAATAAGCCCAAGACCCCCAAATCTCTAAATTCTATATCTTTTGGATCAAATCTGAGAGATTTGGCAAATTCTTCTGGGTTGTACCATCAAAGGGTTGTTTTTAATCCTTCGGTTAGGCTTCAATGGAAGGTTTCAGCTTCAATGGCCACCGCGGAGAAGCCGTCAACGGCGCCGGAGATTGTCTTGCAACCCATTAAAGAGATCTCAGGCACGGTCAAGTTGCCGGGCTCCAAGTCGCTTTCCAATAGGATTCTCCTTCTTGCTGCCCTCTCTGAGGGAACAACTGTTGTAGACAACTTATTGAACAGTGATGATGTCCATTATATGCTTGGTGCTTTGAGAACGCTTGGCCTACGTGTGGAAGAGGATGGTGCAAGTAAAAGAGCAATAGTGGAAGGTTCCTCTGGTCTGTTTCCAGTGGGAAAGGAATCTAGAGATGAAATTCAACTTTTTTTGGGAAATGCAGGAACAGCAATGCGTCCATTGACTGCTGCACTTACTGTTGCTGGGGGAAATTCTAGCTACATACTTGATGGGGTGCCCCGAATGAGGGAGAGGCCAATTGGTGACTTGGTTACAGGTATTAAGCAGCTTGGTGCAGATGTTGATTGTTTTCTTGGCACAAACTGTCCCCCAGTCCGTGTAGCTGCAAAAGGAGGCCTTCCCGGTGGAAAGGTTAAGCTCTCTGGATCAGTTAGTAGTCAATACCTGACTGCTTTGCTCATGGCTGCTCCCTTGGCTCTAGGAGACATCGAGATTGAAATAATTGATAAACTAATTTCCATACCTTATGTTGAGATGACCCTGAAGTTAATGGAACGATTTGGTGTCACCGTAGAGCATAGTGACAGCTGGGACAGGTTCTTGATCAGAGGAGGTCAAAAATACAAGTCCCCAGGTAAAGCTTATGTGGAAGGTGATGCTTCAAGTGCTAGTTACTTCTTAGCTGGTGCAGCAATCACTGGTGGAACCATCACCGTTGAAGGTTGTGGGACAAGCAGCTTACAGGGTGATGTGAAATTTGCCGAGGTTCTTGGGCAAATGGGAGCTGAAGTAACCTGGACTGAGAATAGCGTCACCGTCAGAGGGCCACCTCGAGATTCTTTTGGAAAGAAACACTTGCTTGCTGTTGATGTCAACATGAACAAAATGCCAGATGTTGCCATGACTCTTGCTGTAGTTGCACTTTTTGCTGATGGCCCGACAGCAATAAGAGATGTTGCTAGCTGGAGAGTTAAGGAAACTGAACGAATGATTGCCATCTGCACAGAACTCAGAAAGCTAGGAGCAACAGTTGAAGAGGGACCAGATTACTGTGTAATAACTCCCCCGGAGAAATTAAACGTGACCGCCATAGATACATATGATGATCACCGGATGGCCATGGCATTCTCTCTTGCTGCCTGTGCAGATGTTCCTGTCACCATTAAGGATCCAGGCTGCACTCGGAAAACCTTCCCTGACTACTTTGAGGTCCTCCAGAGATTCGCTAAGCATTGAACAGATATTTTACATTTATTACAAATCAGAGAAAAAACATGGAAAGACTGAGCTAGTATTTAAGAGACTATCTACCACCATAGAAATTGTTGCTTATGGAAAGGAGAAAAGGGATTTACACATCTCACTTCCTCTCATTATCAATTGCAATGTTTTGAGATCATGTTTCCAGACAAAATTGGTTCTTTACAGGATTGTAATTTTATTTTAACTTGAAAGTCTATTGGTTTGTTCACATGTTCATTAACAGTGAGTGCAAATGTAGCCATTTTGATTCCAATCTGTGCCACTGTTTATTCTATATGGTTGCTTA
> Pq7650.5	gb|GR875180.1: Pq_R_02663 American ginseng Root cDNA Library Panax quinquefolius cDNA 5', mRNA sequence (E:3e-170); tair10|AT3G26700.1: Protein kinase superfamily protein (E: 5e-135); ppap|A5AXK2: Putative uncharacterized protein; Vitis vinifera (Grape) (E:2e-146); gi|CAN73905.1| hypothetical protein VITISV_039777 [Vitis vinifera] (E:3e-145); pfam|PF00069.19-Pkinase (E:1.3e-18); PF07714.1-Pkinase_Tyr (E:3e-22); PB000336-Pfam-B_336 (E:4.3e-25); 
ATAAAAATTTCAGCAAACACACTCCACAATCTGGAGGAAACAAGCCAAATCCAATTTAGTTTTATTTTGAAGCCCTGAAAAGCTGGCTTCCAAGAGTAACAACTGGGGTTCCTTCCCCCATTATTGTTGTCAAACTCATTTCTTTCTCAAGTATCCGCTCAAGCTCCATTACCACATAGCTCATGGCAGGGCGCCTTTCGCTGGAAGGGTCTACACAACGGACTATCAACTGCACATACTCTTCCATGCCTTCAGTTGTGAAGCTATTCCCCAATCTCTGATCGATGACTGTAGAGATAATGCCAGAATCCTTACAATTTTGCACCCATTCAACTAGGTTCTGGTTGGAATCTGAAGATACCAATTCCATTGCTTCCCGCCCGCTTACTAACTCCAGAAGGAATACACCATAACTGTACACATCACTTTTTTCTGAGAAGTGCCTGAACTCCCTCACCTCTGGGGCCAGGAACATCTCATCTGCGGCCTTTTGAGAAGATGAGCTAGGAATATCACCTCTTCCAAGAAAATTGCGGACCCCCGCATCAGCGACTTTAGCAATGAAATTTTCATCTACAAGAACGTTTGCGGTTTTGAAATCTTTATGTACCAAACGAGGGCTTAGGGAATGGATGTGAGCCATACCTTTAGCTGCTCCTAGAGCTATGGAAAGTCTATGCTTGAACTCGAGCTTTCCTTTGAAACCTGTCCAGTGCCATACAAGTGAATAGAAACACTTCCATTTGGTATATACTCATAGACAAGAATCTGTTGACCATTTTCCTGGCAATAACCCAAAAGGTTCACAATATTCCTATGCTGTATAGATGTGAGATATCGTACCTCTTCAACAAATTCCTGACTAGGAGCACCAGGACGCCGTTTTATAGCTACGAGCATCCCATCATGAAGCAAGCCCTTGTACACCTCCCCAAATTTTCCTTCACCAATCAAACTTTTATCACTAAAATTTTTTGTAGCCAAAAATAATTCTTCCATCTCGAAACGCCTGGCCTCACGTAAGGTCAGTTCAAATCCACCTGTTCTTCCAACTTGAATTGATGGATCAGAAGACCCTGTATCAGAGGTTCTTGAAACACTTCTATTATTACATAGGTAAAACCATATAATAACAACAACTAATATCACCAATGCGACGGCTCCTGCAGCACCTCCCAGTACTGCTGCAAGAGTATTTGACATTTTGTAATGGCGCCACTTTAGCTTTGAAGTTACGTAGTGATGATATAGGAATATTTATGCATTGAACTGGAATTAATTTAACTGAGATTGAAATTGGGATGACTTCTCTCCAAAATCATCATCACCATTGTTGAATTGGATGGGGACAATGGCGATAGAAAGTGACCTGGTTTTCAATCTCTTCCTCAAGGGCAATTTTTCAGCCTCTTCCTCTAACAGGGCTTCATCTGATATTTTAACATATATCCAGGAGGAAGTGCATGTCTGTAATGGAAATTTTTACCACCATTTGGACAGACCCAAAACCAACCATATTGCTTCTTTCCCACTGCTTCCAGAAAGTGTTTACATACTATGAAAAGGGTTTTACTTTTACCCTTAGATGTCTGTCCTTTTCGCTTCATCTCCTTCAAAGAAGCACCCCAAATCAGATGCAAGCTTAGAGAGGTTCAGGTTCAATCGTCGAGCTTCTCTAGGTGCTAAGGTTGACTCTGTGCTTCGTTGAACCGACTGTCGATCGGTGTTAAAGGTGTGCCCTCCGCTTGTCTTTGCCATGGATCTAGAGATTTGAGAGTTACAGGAAATCTAGGCAAACCCTAGCTTTTGTTTTCCAGATGGAACGAAAAGAGGCTA
> Pq57750.2	tair10|AT5G65970.1: MLO10, ATMLO10 Seven transmembrane MLO family protein (E: 0.0); ppap|D1HK87: Whole genome shotgun sequence of line PN40024, scaffold_31.assembly12x; Vitis vinifera (Grape) (E:0.0); gi|XP_002276608.1| PREDICTED: hypothetical protein [Vitis vinifera] >gi296082569embCBI21574.3 unnamed protein product [Vitis vinifera] (E:0.0); pfam|PF03094.9-Mlo (E:8.5e-213); kegg|K08472; 
ACTATTAGTAATCAAGTAGCATGCCAAATGTACAAAAGATGTAGCTATGCTATATACCAAGCTGCTTTCAAATCATTATGTACTCACAAAATGCATGCAAGAAATACCATACAGGTATTGGATTGGCTTGAACAACTATTGCCAGCATCATCATCTTCACTTTAGAGGTGCTGGCTTCGAAAATGAAAAATCATCTTCGTTCTGAGGTTCACCACTGTTATGAGGTACACTTGTTTCGATGTCTGTGTCATCATCTGCAACTCTTACAATCAAGTTGGCTGTGGAGGATTCAGTAGAGGGTTGATCAGCTTCCAAATCAGACATGTCTTGATCGTCATAGGTAAAGGAACGGGTAGAGTGACCCATAGTCTTGAAGCGATGAAGAGTAGCTGTACTGGAGTGCATAGTAGATGACACTGAACCCGATACCATTGAAGAAGTGGGGCTAGCATCACCCAAACTTCGAGTTGGAGATCTTCCTGCTCTTCCCCCTAGTTTCTTCTTAACAGCCATACGCCAATTCTTAAGGGCTTTGGCTGTTTGTTCGTCGAAAATGGATTTCTTCATATGTGAACCCATCTGAGCAATAAGGGCATATAGTGGAAGCGTAATGTAGCTGCATAAGAATAGGAGTCCTACCCCTAAAGACAATTTAATCATTAGAAGCTTGTAATTATCATGGAAGCAAGATTTCAGCTTAAACTCGTACCATATCCACAAGAAATATGTTATTTGGAATGCATTCTGAAATAAAGCGAAGTGGATTAGATGAAGGACTAATTGAGGCCGACCAAACCAAAAATATTTGTCTGAGCCTTGCACAAGAGGAATTCCTTGGACCACTGCATGTCTATCTGTGATTTCAAGAGCCATTTTTGTCAAAATCGATTGGAGTTTTGTTCCAACAGCTACAATAATAACGAATGGAATTAAGGATGCCCAAAATAGTGCATGCGTTCCATTAACATTTATGAGCAGGAAAACCACAAAAGATGCCCATAACACAGGACTGACTCCTACAACCACTTTGAAGTCATCCTCTAGTGACCTTTTGATATACTTTTGGAAATTAAATTTACTTCCAGGGGCTAAATGGACACTGATGAATCCATTTCGCAAGGTCAAGTAATCAGACTTACTAACAGACCTGAAAAATTGTTGAAAAAAGCATCCAATAATAAAGAAGAATGGAATCCTTGTCCAGAAACTAGTATGTGCTCTCACAAAAGATGTCTCATGAGTAAGCCTGAATCTTGAAGGATCATTGGAAAACTCATAGTCGTGAGATGCAGTCTCCTGCTCCCAGATCTTCCATCGACGAATCTTTAGTCTTGCGAGAGCCATTGTAACAGCACTGTATACAACGTGAAAGACTGCCAAGAAAAATATGAGGATGTGAAGCTGATGCAGTCCATCGACAGTTATAATTGGAACATTCCCCTCTTTGCATTTAGATTCATAACTAACAGATAATGATCTGTGCTCGTACCATAAAAGCCTCCGCCGATGTTCCTCATCTTCTTTTTTACCATCACCTTTATCTCTAGCAGCACACGGCAACATTGTGTCTGCAACGCTTTGCGGGACACAAATTTTGGCAATGTAATACTGACTAAATGTCAGGATTAGCGAAATGAAACCAAGAACCATTAACTCAGCTTTAACCTTGTCTAAAGCTTCAAATAGAGCTTTCTTGTGCTTCTCTGTAAACCACGCTCCAAGTTTGTGAAGAATCTTCTCTAAAGCAATAGAAACTATGATTATAACAGCGCAAACACCAGCAACAGCCCATGTAGGTGTTTGATCAAGCTCCCTTGATTTCCCACTTGTATCTCCTGCCATACTCAATCACTTCACCAAACAGTGACCTCAAAAAGTTCAGAGCTCTCTGCTCAGCAAGAAAAATAAAGAATTGCTGAATTGGGTTGATTTTCAAAAGGGGTTCCCGTAAACTGCTACTAAAATCTTAGTACCAGTTCAAAGAATTGGGATTGAAGAGCATC
> Pq160470.2	
CATACATGTATACATATTTACATAAGTTAGTTTACTAACTTCAAAGTTAACCTTGTCATTTCTTAGTTTCTTGATTCTAATGCAACCATTATGCAATACAGAAATTCCCATACTTATAACAATTACCCATAGCCTTAATTACCAATATTAATCAAGCTAATTCTTCTCCTTAGTCCATTCTTGTGTAATTTAGCAATTACAAACTAAATCACATATTCATATATTAACTCCATATAAATTAAAGAAAACATACTTAATTTAATGTATACCTCTTTGTTAGCTTGATTTTAATCTCAATAAGCTTTCCTTAGCTTTGATTCTTGTGTTTAGCTTAACCAATTTTGGAATTGAATTGAGAGGAGGGAGCTCGGCTGGGCTGTTTCTTGACA
> Pq14920.1	gi|XP_002285521.1| PREDICTED: hypothetical protein [Vitis vinifera] (E:1e-126); pfam|PF05920.5-Homeobox_KN (E:5.7e-14); PF03790.7-KNOX1 (E:2.1e-22); PF03791.7-KNOX2 (E:5.6e-23);
[truncated: 50,010,361 more chars]
