# Supplementary material for: The root transcriptome for North American ginseng assembled and profiled across seasonal development
Source: BMC Genomics. 2013 Aug 19;14:564. doi: 10.1186/1471-2164-14-564 (PMC3751939; doi:10.1186/1471-2164-14-564)
Supplement: Additional file 4 — Primer pairs for RT-PCR analysis. [file 1471-2164-14-564-S4.xlsx]

## Sheet: Sheet1
No.	Primer Name	Predicted gene	Primer Sequence (5’-3’)	PCR Length (bp)
1	GAPDH For	inter reference	GGAGCTGACTTTGTGGTGGA	215 bp
	GAPDH Rev		TTTGCAAGGGGAGCAAGACA
2	Pq75200.2 For	P450	GGACCCAAATTCCACCCCTT	217 bp
	Pq75200.2 Rev		CTCCAAGTCCAACCTCCCAC
3	Pq7360.1 For	P450	ACAACATCATCAAGGAGCATGAA	200 bp
	Pq7360.1 Rev		ACTGTTGAAGCAGTGTCGGT
4	Pq9780.1 For	P450	GGCACTAATCGGCTACCTCC	206 bp
	Pq9780.1 Rev		AAGGCGAGATCGTGGGTTTT
5	Pq10460.1 For	P450	TCTTGATTTGTCTTTGCCTATTTCTC	152 bp
	Pq10460.1 Rev		AGCTGTCACTTTGGGTGTGT
6	Pq142430.1 For	P450	ATCATAGTGTCGACGGACCC	201 bp
	Pq142430.1 Rev		GGGCCATACGGGATTTGAGG
7	Pq108220.1 For	P450	ACAGAAGGTGTTTGTGGGTC	202 bp
	Pq108220.1 Rev		CGGCATTCATCTTCGCCTTG
8	Pq137680.1 For	GT	GGGGGCGTAGGGTTTCACT	197 bp
	Pq137680.1 Rev		GACCTGCCTCTGAACGGAAA
9	Pq47050.2 For	GT	TCTCAACAGCCCCATTCACC	213 bp
	Pq47050.2 Rev		ACAGGGCTGAAAACACCACT
10	Pq177130.1 For	GT	ACTTCTGCCGTCCAGTCATC	199 bp
	Pq177130.1 Rev		AATGGTTTTCCACAGCATCAAGAAC
11	Pq117050.1 For	GT	CACGACGACGAAGACGAAGA	224 bp
	Pq117050.1 Rev		CTGACCCAACTCCCAAACGA
12	Pq158770.1 For	GT	CCCCATAAGTTCCACGGCTT	171 bp
	Pq158770.1 Rev		GTTGCAGGAGTGGCAACAAG
13	Pq10160.3 For	GT	ACGCATGATGTCCTGTCCAA	206 bp
	Pq10160.3 Rev		ATCTGTGGTGTTTTGTGCTTTGGT
14	Pq41740.1 For	DS	ATTGGGATCTTCTGCCCACC	156 bp
	Pq41740.1 Rev		TTCCTCAAACGTTGGCCCTT
