# Supplementary material for: The root transcriptome for North American ginseng assembled and profiled across seasonal development
Source: BMC Genomics. 2013 Aug 19;14:564. doi: 10.1186/1471-2164-14-564 (PMC3751939; doi:10.1186/1471-2164-14-564)
Supplement: Additional file 5 — RPKM values for all transcripts in transcriptome across seven stages. [file 1471-2164-14-564-S5.gz › Pquinqefolias.rpkm]

Accession	Length	Stage1	Stage2	Stage3	Stage4	Stage5	Stage6	Stage7
Pq00.1	1092	8134.913103	1442.067268	9103.721598	969.894872	796.810032	12284.260253	13801.860491
Pq00.2	1093	10953.500606	3099.986712	16354.126614	1505.765651	1302.722923	10708.122320	44282.599369
Pq01.1	790	32.657124	35.280653	25.614264	13.551691	23.294279	91.420450	0.000000
Pq02.1	327	0.000000	0.000000	0.000000	0.000000	0.000000	0.000000	0.000000
Pq03.1	2151	235.184434	637.074373	136.885026	419.701042	329.685398	219.890290	583.090288
Pq04.1	1870	532.429265	723.306058	521.389892	987.103906	1434.817813	467.012707	342.664978
Pq04.2	1377	227.191119	515.747660	265.072891	468.393754	769.154103	176.342211	342.089160
Pq04.3	1882	524.461277	759.157975	329.000569	735.544749	978.432228	529.034392	488.907563
Pq04.4	1109	84.633475	93.053663	125.661478	54.739230	289.607820	58.078163	43.415783
Pq04.5	1602	171.779462	249.372405	88.418777	294.042929	591.590358	247.953717	149.725763
Pq04.6	1614	189.955932	125.373412	192.360122	142.522310	350.520580	129.228313	95.907539
Pq05.1	488	0.000000	0.000000	0.000000	0.000000	0.000000	0.000000	0.000000
Pq05.2	1096	39.072393	16.790585	43.930751	19.030520	0.000000	33.907197	6.154279
Pq06.1	939	0.000000	0.000000	11.106203	0.000000	0.000000	14.366538	0.000000
Pq06.2	1834	26.253055	22.745311	18.756182	70.920396	14.711210	35.024544	90.306612
Pq10.1	1377	416.363554	1267.284842	514.521064	777.992233	976.982941	1017.975759	1457.344616
Pq100.1	672	60.224014	111.519122	191.692507	143.297927	186.227230	63.985933	165.903070
Pq1000.1	1100	165.453825	125.471459	207.912265	94.806590	117.268764	270.271183	349.518278
Pq1000.2	1101	434.572659	262.387485	445.186257	320.243490	354.408738	502.359078	1682.206707
Pq10000.1	497	0.000000	0.000000	0.000000	0.000000	0.000000	0.000000	24.219368
Pq10000.2	2216	23.284412	146.737373	18.262878	149.765753	99.652422	152.092385	334.133333
Pq100000.1	1303	0.000000	40.018131	0.000000	21.390419	10.353169	24.648893	14.123162
Pq100030.1	1807	33.313761	0.000000	11.198267	0.000000	5.091998	13.322663	34.627753
Pq100040.1	1149	18.635049	16.016084	0.000000	9.076349	7.484516	16.171579	17.611200
Pq100050.1	737	14.150237	0.000000	25.211864	0.000000	0.000000	0.000000	0.000000
Pq100060.1	811	0.000000	0.000000	0.000000	0.000000	12.859094	0.000000	22.911398
Pq100060.2	823	13.008306	33.540366	14.625791	0.000000	0.000000	0.000000	16.391469
Pq100070.1	1214	45.917159	0.000000	0.000000	0.000000	69.406245	0.000000	0.000000
Pq100080.1	1664	14.467579	25.069050	5.168095	22.333106	8.107079	6.433796	16.588775
Pq100090.1	1744	5.327163	0.000000	0.000000	5.275941	27.607858	0.000000	4.931026
Pq100090.2	1526	8.840222	0.000000	6.029646	7.887959	6.834027	0.000000	6.088186
Pq100090.3	497	0.000000	0.000000	0.000000	0.000000	17.303238	0.000000	13.571609
Pq100090.4	1434	6.416486	8.394021	7.272472	0.000000	0.000000	0.000000	7.465715
Pq10010.1	992	42.051310	78.021556	18.730992	13.598971	64.753039	37.101776	157.743283
Pq10010.2	3603	31.028649	67.042706	14.976607	56.455975	53.629211	23.385840	54.994664
Pq10010.3	2968	31.302466	31.816460	39.677963	24.801187	89.223238	35.137213	78.231857
Pq10010.4	2479	43.534261	99.328044	63.098461	58.267168	113.584337	62.442424	108.683576
Pq10010.5	506	84.631113	0.000000	47.577177	61.830385	16.995473	55.082442	26.660433
Pq10010.6	669	13.753722	17.992565	0.000000	12.854573	0.000000	0.000000	0.000000
Pq100100.1	1411	6.584388	9.560722	15.174820	13.042155	34.123390	14.782034	24.379048
Pq100110.1	923	0.000000	11.298727	9.317128	30.196875	7.307789	11.598955	39.875364
Pq100110.2	813	0.000000	0.000000	0.000000	0.000000	0.000000	11.317639	0.000000
Pq100110.3	578	0.000000	0.000000	0.000000	0.000000	0.000000	0.000000	0.000000
Pq100110.4	814	11.413479	0.000000	0.000000	0.000000	0.000000	0.000000	0.000000
Pq100120.1	1987	10.775879	9.261440	12.115778	10.496955	4.327987	18.702711	20.367659
Pq100140.1	2830	8.506732	11.055185	6.077533	6.565775	16.683967	3.782981	6.502643
Pq100140.2	1624	0.000000	10.590775	5.720796	12.460141	6.592263	0.000000	14.823924
Pq100150.1	1465	18.842130	16.432800	7.118584	5.870109	19.025062	4.604157	7.307738
Pq100150.2	758	0.000000	0.000000	0.000000	0.000000	0.000000	0.000000	0.000000
Pq100160.1	1055	9.885047	8.151383	8.806229	0.000000	10.147712	17.443110	34.228510
Pq100160.2	484	0.000000	0.000000	0.000000	0.000000	0.000000	0.000000	0.000000
Pq100170.1	850	30.351915	0.000000	0.000000	12.595101	0.000000	14.161207	0.000000
Pq100180.1	758	0.000000	26.695605	0.000000	12.138839	31.759963	0.000000	22.690526
Pq100190.1	819	13.071839	11.234726	29.394447	12.733486	10.500256	11.343800	16.471525
Pq100200.1	739	23.273909	25.143632	0.000000	14.486923	0.000000	16.288262	0.000000
Pq100200.2	1055	8.806229	38.360699	0.000000	0.000000	57.047516	0.000000	0.000000
Pq100200.3	478	0.000000	22.397146	0.000000	0.000000	0.000000	0.000000	0.000000
Pq100200.4	865	0.000000	10.637272	13.915637	0.000000	0.000000	10.740546	7.797791
Pq100210.1	704	0.000000	0.000000	13.196835	0.000000	45.621459	0.000000	34.196096
Pq100220.1	487	0.000000	0.000000	18.893717	0.000000	0.000000	17.658541	0.000000
Pq100240.1	524	0.000000	0.000000	0.000000	40.861969	0.000000	22.971423	59.706440
Pq100250.1	1718	5.005652	16.223350	3.926129	18.694707	21.423144	7.006418	30.351353
Pq100260.1	405	0.000000	0.000000	0.000000	0.000000	29.721052	0.000000	0.000000
Pq100260.2	404	0.000000	0.000000	0.000000	0.000000	0.000000	0.000000	0.000000
Pq100270.1	439	0.000000	23.755638	0.000000	0.000000	0.000000	0.000000	0.000000
Pq100270.2	439	23.755638	0.000000	0.000000	0.000000	24.386870	62.878635	0.000000
Pq100280.1	398	0.000000	0.000000	0.000000	16.947461	0.000000	0.000000	0.000000
Pq100280.2	1097	0.000000	42.345360	0.000000	9.759194	0.000000	21.945353	9.506586
Pq100290.1	1280	10.539202	25.091803	7.188469	18.807853	8.147441	6.718523	14.516519
Pq100300.1	470	0.000000	0.000000	0.000000	0.000000	0.000000	14.351254	22.778374
Pq100300.2	385	31.265002	0.000000	0.000000	0.000000	0.000000	0.000000	0.000000
Pq100310.1	919	10.012231	0.000000	0.000000	0.000000	0.000000	14.679194	0.000000
Pq100310.2	920	52.334895	45.342282	0.000000	20.196895	0.000000	0.000000	0.000000
Pq100320.1	322	0.000000	0.000000	37.382068	0.000000	26.707172	28.852708	20.947483
Pq100330.1	701	0.000000	34.342442	14.876926	24.535547	13.253312	9.622096	15.272234
Pq100340.1	1439	9.374690	14.879549	19.182572	25.094564	14.494406	11.952341	25.825078
Pq100350.1	1263	29.423822	16.021590	16.953026	7.285226	28.591510	24.771318	13.617909
Pq100360.1	1005	0.000000	9.244350	0.000000	10.652573	9.155463	11.977140	10.376841
Pq100360.2	998	0.000000	0.000000	10.727290	0.000000	0.000000	0.000000	8.616943
Pq100370.1	1268	33.772353	7.256499	0.000000	8.224546	13.564210	0.000000	5.319471
Pq100370.2	542	0.000000	22.208535	0.000000	31.733245	0.000000	12.444815	0.000000
Pq100370.3	460	26.167448	0.000000	0.000000	0.000000	0.000000	0.000000	0.000000
Pq100380.1	596	0.000000	20.196352	0.000000	0.000000	15.588208	0.000000	0.000000
Pq100380.2	516	0.000000	20.210707	33.332207	0.000000	0.000000	20.747744	0.000000
Pq100390.1	378	0.000000	0.000000	0.000000	0.000000	0.000000	0.000000	28.322317
Pq10040.1	666	15.658746	12.912476	0.000000	0.000000	0.000000	13.815676	0.000000
Pq10040.2	560	0.000000	33.180614	0.000000	0.000000	82.153931	85.978756	37.245446
Pq10040.3	769	24.162736	105.254974	41.765289	119.652020	46.958489	27.122822	89.463816
Pq10040.4	1729	31.209206	68.111159	58.538834	27.847370	72.379814	39.790442	64.480545
Pq100400.1	440	0.000000	0.000000	0.000000	42.229872	0.000000	24.331445	20.911910
Pq100400.2	580	0.000000	0.000000	0.000000	0.000000	0.000000	31.728415	41.506986
Pq100410.1	377	0.000000	0.000000	0.000000	0.000000	0.000000	0.000000	0.000000
Pq100410.2	487	0.000000	0.000000	0.000000	0.000000	0.000000	21.983236	18.893717
Pq100410.3	489	21.326636	0.000000	18.999125	13.793639	0.000000	18.816442	0.000000
Pq100420.1	1083	12.456306	19.770703	0.000000	0.000000	9.629478	0.000000	25.735656
Pq100430.1	994	0.000000	18.693304	6.785804	0.000000	0.000000	24.219368	73.441725
Pq100450.1	361	0.000000	0.000000	0.000000	18.684459	0.000000	0.000000	0.000000
Pq100460.1	1240	9.707279	8.410262	41.611497	7.492397	5.439588	25.901216	7.420355
Pq100460.2	377	0.000000	0.000000	0.000000	0.000000	0.000000	0.000000	0.000000
Pq100470.1	944	9.747077	12.751087	11.047378	9.109862	29.525123	28.580888	45.363711
Pq100480.1	2226	16.534125	37.852283	9.369924	7.726603	12.520986	9.090417	4.809450
Pq100480.2	1172	10.270500	8.898229	0.000000	15.854218	11.510392	45.673361	31.403551
Pq100490.1	654	26.298805	28.411535	10.313593	32.739559	28.138350	0.000000	15.946063
Pq10050.1	1186	40.597052	96.725104	14.502039	54.834742	17.061778	63.187901	23.274638
Pq10050.2	1646	19.007397	36.572275	28.221664	12.293602	32.520765	27.950305	0.000000
Pq10050.3	687	12.517772	0.000000	29.454540	0.000000	13.393363	0.000000	0.000000
Pq10050.4	2091	71.089981	177.417468	87.039315	154.014066	287.829409	119.698420	180.959929
Pq100500.1	1861	14.497774	34.516397	9.888490	25.872167	16.811486	4.621015	0.000000
Pq100510.1	504	0.000000	0.000000	0.000000	0.000000	0.000000	0.000000	0.000000
Pq100510.2	505	0.000000	0.000000	0.000000	0.000000	0.000000	0.000000	20.650940
Pq100520.1	440	20.911910	27.356877	0.000000	0.000000	0.000000	30.659498	72.994335
Pq100530.1	1272	25.249613	21.701039	18.926141	0.000000	0.000000	0.000000	31.816460
Pq100530.2	798	0.000000	0.000000	13.068578	0.000000	0.000000	0.000000	13.415834
Pq100540.1	975	49.382670	0.000000	17.640429	38.115167	13.836081	0.000000	0.000000
Pq100550.1	1039	16.553820	0.000000	6.491905	41.215922	26.567585	34.755609	10.037271
Pq100560.1	409	29.430381	0.000000	21.026184	0.000000	0.000000	0.000000	22.496920
Pq100560.2	2276	13.746122	22.670587	12.245921	20.745003	14.111383	16.170897	15.866027
Pq100570.1	874	0.000000	27.544682	0.000000	9.839484	0.000000	23.152481	24.498480
Pq100570.2	422	0.000000	24.712618	20.378458	44.031147	0.000000	0.000000	21.803887
Pq100580.1	2316	3.972902	20.789337	9.005807	11.139520	24.068839	5.824775	13.867663
Pq100580.2	677	0.000000	15.404320	12.702673	0.000000	9.963205	15.813642	0.000000
Pq100580.3	1408	0.000000	12.215496	0.000000	4.790547	7.603577	6.534972	25.647072
Pq100590.1	1081	42.972118	0.000000	29.710923	25.535357	77.945589	19.294588	0.000000
Pq10060.1	756	0.000000	11.375277	24.578233	0.000000	14.161158	0.000000	0.000000
Pq100600.1	1433	38.525779	50.399271	7.277547	6.001193	19.449906	9.413942	22.412775
Pq100610.1	994	8.651619	28.039956	0.000000	10.770459	37.027124	0.000000	20.983350
Pq100620.1	739	23.273909	0.000000	0.000000	0.000000	12.450934	0.000000	14.111942
Pq100620.2	1145	0.000000	5.890908	9.350075	8.036018	10.512686	9.108057	0.000000
Pq100630.1	1355	0.000000	27.162333	26.650242	7.696476	12.693298	13.713021	14.933778
Pq100640.1	509	0.000000	0.000000	0.000000	0.000000	16.895303	0.000000	0.000000
Pq100640.2	317	0.000000	0.000000	0.000000	0.000000	29.307798	0.000000	0.000000
Pq100650.1	1600	13.035906	21.499273	0.000000	16.862724	6.691147	23.003101	15.046282
Pq100660.1	1047	0.000000	8.213667	0.000000	6.442301	0.000000	0.000000	22.993364
Pq100660.2	1050	16.380399	0.000000	6.423895	10.196034	35.052344	22.927668	9.932119
Pq100670.1	522	35.596061	0.000000	0.000000	0.000000	23.059437	19.978400	0.000000
Pq100680.1	410	0.000000	0.000000	0.000000	20.974901	0.000000	0.000000	26.111795
Pq100690.1	1519	6.116242	8.880961	14.095900	24.229731	7.924309	27.462080	45.291425
Pq10070.1	441	21.067057	15.294988	24.276272	41.728981	54.589687	23.647902	19.500475
Pq100700.1	658	10.250896	16.270267	0.000000	18.293352	0.000000	0.000000	0.000000
Pq100700.2	827	0.000000	11.126046	0.000000	12.610308	0.000000	11.234065	0.000000
Pq100710.1	1287	28.058335	24.309382	0.000000	14.437563	10.481880	0.000000	28.597484
Pq100720.1	673	0.000000	15.495876	12.778171	27.609426	10.022421	31.815262	13.671977
Pq100730.1	856	0.000000	21.706944	0.000000	0.000000	21.498225	0.000000	24.366180
Pq100730.2	651	0.000000	0.000000	0.000000	0.000000	0.000000	0.000000	0.000000
Pq100740.1	814	12.811701	10.564753	0.000000	16.572702	26.304265	0.000000	14.787501
Pq100750.1	976	0.000000	9.519029	20.732857	76.783658	0.000000	0.000000	10.685169
Pq100760.1	1075	12.549004	0.000000	25.677880	22.394467	19.402279	15.999459	8.642392
Pq100760.2	342	0.000000	0.000000	0.000000	0.000000	0.000000	0.000000	0.000000
Pq100760.3	1044	0.000000	0.000000	9.989200	8.237269	44.495076	12.921628	0.000000
Pq100760.4	705	17.073796	0.000000	12.198169	0.000000	0.000000	0.000000	0.000000
Pq100770.1	743	28.817862	12.383904	0.000000	14.035969	0.000000	12.504134	0.000000
Pq100770.2	740	0.000000	0.000000	0.000000	0.000000	0.000000	0.000000	0.000000
Pq100780.1	806	14.934275	12.938865	10.669615	34.580293	0.000000	0.000000	34.247793
Pq100790.1	1590	0.000000	16.225867	0.000000	12.726584	20.199690	5.786944	15.140913
Pq100790.2	1240	6.935249	22.477190	0.000000	0.000000	22.261065	9.707279	16.820524
Pq10080.1	560	0.000000	0.000000	0.000000	0.000000	0.000000	0.000000	0.000000
Pq10080.2	1702	0.000000	6.127335	0.000000	10.917241	3.963037	0.000000	5.406134
Pq10080.3	1082	0.000000	0.000000	0.000000	6.233909	9.894488	8.503919	11.124793
Pq100800.1	1486	7.017984	11.574306	0.000000	13.617274	28.817862	6.191952	16.200573
Pq100800.2	655	0.000000	0.000000	0.000000	0.000000	0.000000	0.000000	0.000000
Pq100810.1	622	0.000000	13.825899	14.936611	10.844195	0.000000	0.000000	0.000000
Pq100820.1	895	19.217228	31.141582	15.072826	0.000000	0.000000	40.347573	11.652207
Pq100830.1	1149	8.008042	31.428266	9.076349	22.453549	0.000000	11.740800	37.270098
Pq100840.1	549	0.000000	0.000000	18.995856	0.000000	0.000000	24.572275	39.001223
Pq100840.2	1605	0.000000	12.995296	0.000000	0.000000	8.405096	0.000000	0.000000
Pq100840.3	1604	0.000000	16.084244	11.584254	0.000000	33.372306	5.736434	15.008760
Pq100850.1	435	0.000000	0.000000	0.000000	0.000000	0.000000	15.505953	0.000000
Pq100860.1	2050	0.000000	0.000000	17.953640	11.743440	10.174366	0.000000	45.319863
Pq100860.2	1131	0.000000	8.135491	0.000000	0.000000	15.207267	8.214476	11.927656
Pq100860.3	1015	0.000000	35.577416	10.274606	16.945240	0.000000	6.645408	0.000000
Pq100870.1	1660	18.847093	20.722191	27.983650	8.126614	19.347896	11.085832	14.502441
Pq100870.2	564	0.000000	0.000000	0.000000	0.000000	0.000000	0.000000	18.490647
Pq100870.3	1668	5.569887	8.087637	12.836734	5.516331	0.000000	0.000000	0.000000
Pq100870.4	563	0.000000	19.015694	0.000000	0.000000	0.000000	0.000000	0.000000
Pq100870.5	1941	5.515629	14.221392	0.000000	0.000000	8.861112	0.000000	0.000000
Pq100880.1	1008	10.345957	25.594373	18.433674	6.691557	21.241738	9.128215	0.000000
Pq100890.1	805	13.299175	22.860224	0.000000	12.954938	10.682869	11.541083	8.378993
Pq10090.1	1341	116.652404	109.019432	117.777571	60.358743	167.652909	130.368058	278.260852
Pq10090.2	420	0.000000	0.000000	16.059737	0.000000	0.000000	85.978756	0.000000
Pq10090.3	790	11.760218	42.690440	0.000000	46.588559	30.473483	26.401835	21.771416
Pq10090.4	965	6.989730	33.282391	9.534964	37.420806	21.613938	0.000000	57.765214
Pq10091.1	2726	15.709223	40.504359	17.662547	57.384766	28.392291	44.305736	17.320479
Pq10091.2	522	0.000000	0.000000	0.000000	0.000000	0.000000	0.000000	20.509264
Pq100910.1	1511	15.932529	6.901870	11.382805	6.148625	26.783943	7.085265	18.268512
Pq100920.1	346	0.000000	0.000000	0.000000	0.000000	0.000000	0.000000	0.000000
Pq100930.1	1858	32.392427	5.612877	4.628476	30.001847	14.521183	17.286064	19.808914
Pq100940.1	967	0.000000	0.000000	0.000000	0.000000	0.000000	0.000000	0.000000
Pq100940.2	514	0.000000	23.418338	0.000000	0.000000	0.000000	0.000000	0.000000
Pq100940.3	1051	0.000000	0.000000	8.182407	8.839745	6.417783	10.186333	0.000000
Pq100940.4	361	28.888435	0.000000	0.000000	0.000000	0.000000	0.000000	0.000000
Pq100950.1	628	0.000000	58.606626	0.000000	0.000000	0.000000	0.000000	10.740588
Pq100960.1	1285	0.000000	50.610119	5.249097	41.656948	64.444485	0.000000	8.115739
Pq100970.1	316	0.000000	0.000000	0.000000	0.000000	0.000000	0.000000	0.000000
Pq100980.1	504	73.734698	13.383114	0.000000	18.256429	0.000000	0.000000	0.000000
Pq100990.1	2029	4.578892	13.297367	26.382050	9.069729	35.594951	30.839009	12.715194
Pq1010.1	1008	191.175638	556.821091	262.712867	372.454460	443.635799	248.854605	414.876541
Pq1010.2	1006	210.366330	574.331255	186.597463	273.549402	378.641599	201.145812	457.605305
Pq10100.1	846	0.000000	25.309304	0.000000	28.456326	24.654196	20.330282	21.963527
Pq10100.2	969	0.000000	18.991208	0.000000	21.524716	35.499316	28.763381	48.726137
Pq10100.3	747	36.952772	48.341469	27.921619	80.586299	74.623068	72.236568	85.990649
Pq10100.4	870	13.835662	107.883361	39.538893	85.430546	54.270836	49.222233	95.185245
Pq101000.1	824	0.000000	0.000000	14.608041	0.000000	10.436540	0.000000	16.371577
Pq101010.1	784	43.017153	13.655403	0.000000	15.353349	0.000000	0.000000	59.251096
Pq101020.1	466	39.873699	0.000000	45.947793	0.000000	0.000000	0.000000	0.000000
Pq101030.1	630	0.000000	0.000000	58.987758	21.412983	16.993390	14.605143	0.000000
Pq101040.1	1037	6.504426	30.971560	0.000000	11.607547	10.056630	8.292873	26.877257
Pq101050.1	1370	7.612208	6.277160	0.000000	9.846846	7.814479	13.432468	79.075353
Pq101060.1	330	0.000000	0.000000	0.000000	0.000000	0.000000	0.000000	0.000000
Pq101060.2	993	0.000000	8.660332	0.000000	0.000000	10.781305	9.266103	24.243758
Pq101060.3	323	0.000000	0.000000	0.000000	0.000000	0.000000	0.000000	0.000000
Pq101060.4	371	0.000000	0.000000	0.000000	0.000000	0.000000	0.000000	0.000000
Pq101060.5	1470	4.588496	14.565763	6.259347	8.188453	0.000000	0.000000	6.320117
Pq101060.6	527	0.000000	17.459659	0.000000	0.000000	16.318234	0.000000	12.799031
Pq101080.1	551	0.000000	0.000000	0.000000	0.000000	16.699166	21.845782	18.926905
Pq101080.2	554	0.000000	12.175252	19.324613	0.000000	0.000000	18.824413	15.522941
Pq10110.1	719	16.741343	43.513456	0.000000	12.921519	28.143628	14.889897	12.797274
Pq10110.2	2108	103.891472	97.909404	66.109383	41.596852	101.573394	65.473721	154.174430
Pq10110.3	863	69.754305	43.061747	7.815863	62.026858	42.647696	41.843659	120.842698
Pq101100.1	1724	16.011439	6.982034	6.049144	9.976461	21.555851	19.562325	12.419763
Pq101100.2	563	0.000000	0.000000	0.000000	0.000000	0.000000	0.000000	0.000000
Pq101100.3	563	0.000000	0.000000	0.000000	0.000000	0.000000	0.000000	0.000000
Pq101100.4	563	0.000000	0.000000	0.000000	0.000000	0.000000	0.000000	0.000000
Pq101120.1	639	28.798874	0.000000	16.320383	13.458074	14.539236	10.555696	33.508093
Pq101130.1	502	0.000000	13.436433	0.000000	0.000000	0.000000	0.000000	34.261790
Pq101140.1	888	29.053072	0.000000	7.595822	0.000000	10.361757	0.000000	0.000000
Pq101140.2	659	14.097985	10.235341	16.245578	0.000000	0.000000	0.000000	26.099270
Pq101150.1	1337	45.015056	31.200374	6.432094	13.897639	0.000000	8.007357	6.882005
Pq101170.1	301	0.000000	0.000000	0.000000	0.000000	0.000000	0.000000	0.000000
Pq101180.1	572	18.716496	16.086084	0.000000	0.000000	0.000000	16.242259	11.792115
Pq101180.2	548	0.000000	21.965376	0.000000	0.000000	0.000000	0.000000	19.536197
Pq101180.3	713	0.000000	0.000000	0.000000	0.000000	0.000000	0.000000	12.904965
Pq101190.1	630	10.706491	0.000000	0.000000	19.106390	33.107063	13.650332	14.746940
Pq101190.2	448	0.000000	20.538483	0.000000	0.000000	0.000000	0.000000	0.000000
Pq10120.1	478	17.991024	38.872686	14.111066	44.794292	0.000000	0.000000	0.000000
Pq10120.2	650	28.586375	134.901791	0.000000	99.090280	0.000000	0.000000	0.000000
Pq10120.3	527	0.000000	20.314679	0.000000	0.000000	0.000000	0.000000	0.000000
Pq10120.4	560	19.117564	16.430786	0.000000	0.000000	0.000000	0.000000	0.000000
Pq101200.1	1595	7.546725	6.538386	5.391667	5.824810	4.228896	6.712123	11.537605
Pq101200.2	632	0.000000	0.000000	0.000000	0.000000	0.000000	0.000000	19.045927
Pq101200.3	1601	5.371461	5.802981	0.000000	13.373936	5.747183	0.000000	6.513882
Pq101200.4	618	0.000000	0.000000	17.323359	0.000000	0.000000	0.000000	41.746162
Pq101220.1	720	0.000000	28.968680	0.000000	51.614288	9.368180	0.000000	25.559001
Pq101230.1	1008	0.000000	20.691914	8.531458	9.216837	13.383114	10.620869	73.025717
Pq101240.1	337	0.000000	0.000000	0.000000	0.000000	0.000000	0.000000	0.000000
Pq101270.1	342	0.000000	0.000000	27.165415	0.000000	0.000000	0.000000	0.000000
Pq101270.2	966	8.902391	38.470277	6.982494	0.000000	19.050187	62.303447	0.000000
Pq101280.1	1444	7.414014	0.000000	16.671781	0.000000	11.910955	0.000000	0.000000
Pq101280.2	1423	25.864344	8.458908	0.000000	30.216828	26.115452	0.000000	7.523426
Pq101290.1	2578	20.014839	3.603791	15.698424	12.458304	3.569139	9.338267	36.407496
Pq10130.1	560	107.496367	265.444912	60.224014	210.293202	230.031008	171.957513	297.963568
Pq101300.1	647	43.078386	0.000000	0.000000	0.000000	0.000000	64.474342	0.000000
Pq101310.1	679	0.000000	0.000000	0.000000	0.000000	17.727579	30.717894	12.665257
Pq101310.2	347	0.000000	0.000000	0.000000	34.688835	0.000000	0.000000	0.000000
Pq101330.1	1358	0.000000	0.000000	0.000000	8.863789	30.717894	12.665257	20.524091
Pq101330.2	1176	0.000000	0.000000	10.235566	8.867963	7.312678	15.800292	5.735620
Pq101340.1	497	0.000000	20.983350	17.303238	0.000000	27.143218	64.622751	0.000000
Pq101360.1	456	0.000000	0.000000	0.000000	0.000000	0.000000	18.859012	0.000000
Pq101370.1	1444	11.910955	19.301742	0.000000	7.414014	6.372050	8.335891	0.000000
Pq101370.2	1125	0.000000	0.000000	9.516298	0.000000	21.399157	9.269978	15.288372
Pq101370.3	620	10.879177	0.000000	0.000000	0.000000	16.820524	0.000000	0.000000
Pq101380.1	1600	5.750775	22.569424	6.517953	0.000000	23.226430	12.647043	13.382295
Pq101390.1	1084	8.488229	33.312802	19.241190	7.933311	25.711915	18.667222	9.876232
Pq10140.1	811	22.691098	89.053213	102.872749	42.415336	148.924088	249.510095	369.621949
Pq101400.1	1630	4.138092	19.703992	33.869596	22.154035	38.387944	15.827686	0.000000
Pq101420.1	1224	14.051813	0.000000	5.510694	26.239794	7.517353	9.834171	0.000000
Pq101420.2	454	0.000000	0.000000	0.000000	0.000000	0.000000	0.000000	0.000000
Pq101420.3	1225	0.000000	8.739458	0.000000	9.826144	17.026490	7.020171	7.584140
Pq101430.1	643	0.000000	66.871768	0.000000	0.000000	33.299645	0.000000	56.160307
Pq101440.1	1293	40.327629	0.000000	21.555851	5.216620	16.559684	0.000000	9.309378
Pq101440.2	731	0.000000	0.000000	0.000000	0.000000	0.000000	0.000000	0.000000
Pq101440.3	1292	21.572535	0.000000	8.286251	7.121703	0.000000	0.000000	13.312244
Pq101450.1	1059	10.109382	8.688612	11.366408	0.000000	0.000000	8.772967	31.846504
Pq101460.1	1576	6.617211	5.456668	23.580132	12.839638	27.172172	11.676701	15.275414
Pq101470.1	328	0.000000	0.000000	0.000000	0.000000	0.000000	0.000000	0.000000
Pq101470.2	470	0.000000	0.000000	19.577107	0.000000	0.000000	0.000000	0.000000
Pq101490.1	1612	19.408297	10.669615	0.000000	8.368597	0.000000	5.707965	7.467138
Pq101490.2	1613	5.331500	23.039236	0.000000	26.548880	11.408853	7.462508	0.000000
Pq10150.1	462	0.000000	0.000000	0.000000	0.000000	0.000000	0.000000	0.000000
Pq10150.2	363	0.000000	0.000000	0.000000	0.000000	0.000000	0.000000	0.000000
Pq10150.3	446	0.000000	20.630584	0.000000	0.000000	0.000000	0.000000	0.000000
Pq10150.4	1199	30.696381	60.235326	8.697852	0.000000	100.731806	11.251192	62.502794
Pq10150.5	1755	0.000000	47.538347	24.500596	31.762639	15.373424	61.001913	167.771903
Pq10150.6	306	0.000000	0.000000	0.000000	0.000000	0.000000	0.000000	0.000000
Pq10150.7	1198	7.178388	7.755068	11.260584	8.936424	7.680501	40.190404	87.051126
Pq10150.8	957	9.708017	0.000000	0.000000	0.000000	0.000000	21.794618	17.972224
Pq10150.9	2013	6.701530	26.591743	50.280002	95.674324	62.168256	64.081292	323.070062
Pq101500.1	652	31.035688	16.419993	0.000000	36.923392	0.000000	13.189738	14.249343
Pq101510.1	1196	0.000000	35.805471	15.386690	40.257612	8.719670	0.000000	15.536073
Pq101520.1	652	73.846785	15.994977	0.000000	28.498687	10.345229	16.419993	0.000000
Pq101530.1	881	0.000000	0.000000	0.000000	0.000000	11.837372	19.522609	63.272908
Pq101540.1	1262	13.628699	14.723569	5.344762	25.449689	14.581997	9.538055	33.054595
Pq101550.1	1000	27.603721	24.074052	20.857450	0.000000	0.000000	13.490179	10.705836
Pq101560.1	1806	3.734823	23.711707	0.000000	13.330040	34.646927	0.000000	5.144281
Pq101590.1	1226	0.000000	21.043334	0.000000	16.505113	17.464659	0.000000	0.000000
Pq101590.2	617	0.000000	0.000000	0.000000	17.351436	14.912869	0.000000	16.902309
Pq101590.3	1381	0.000000	14.652620	31.008938	13.325475	17.432333	15.103150	0.000000
Pq10160.1	1845	25.591126	5.802621	69.819710	19.572400	5.652425	27.966534	30.213242
Pq10160.2	2098	5.102877	13.157160	5.737381	9.941587	8.198007	8.856599	6.430019
Pq10160.3	1564	5.883146	7.696308	40.007896	0.000000	0.000000	51.752605	6.845164
Pq10160.4	2378	96.174723	61.397035	21.698173	42.975732	8.509364	27.012201	23.215913
Pq10160.5	1844	16.966472	0.000000	35.267898	7.315715	5.805768	14.969480	0.000000
Pq10160.6	1841	28.027298	45.418331	40.302002	40.706600	44.981620	39.229851	45.317653
Pq10160.7	1565	35.618806	8.619923	88.930265	11.758774	7.691390	39.982332	32.970132
Pq101600.1	1051	0.000000	0.000000	0.000000	0.000000	16.364813	0.000000	6.417783
Pq101600.2	2715	3.389039	31.034689	0.000000	6.334961	0.000000	2.484379	7.886435
Pq101600.3	726	0.000000	0.000000	0.000000	0.000000	18.581514	0.000000	25.347769
Pq101600.4	1800	0.000000	9.555233	5.161429	3.747272	11.895373	0.000000	13.374473
Pq101610.1	450	0.000000	0.000000	0.000000	0.000000	0.000000	0.000000	20.447201
Pq101610.2	1119	18.639365	0.000000	0.000000	6.027783	0.000000	16.445470	21.513898
Pq101610.3	1120	7.678312	24.885461	0.000000	0.000000	0.000000	0.000000	18.622723
Pq101620.1	418	0.000000	0.000000	0.000000	0.000000	0.000000	0.000000	22.226249
Pq101630.1	321	0.000000	0.000000	0.000000	0.000000	0.000000	0.000000	28.664300
Pq101630.2	312	0.000000	0.000000	0.000000	0.000000	0.000000	0.000000	0.000000
Pq101640.1	525	0.000000	0.000000	0.000000	0.000000	0.000000	0.000000	22.927668
Pq101640.2	1883	0.000000	0.000000	0.000000	5.685521	0.000000	12.784945	5.538356
Pq101640.3	672	0.000000	0.000000	0.000000	0.000000	0.000000	0.000000	12.797187
Pq101640.4	1172	11.510392	0.000000	0.000000	0.000000	53.389377	0.000000	0.000000
Pq101640.5	1311	8.166160	0.000000	0.000000	0.000000	0.000000	7.086630	0.000000
Pq101650.1	2585	0.000000	13.307094	14.376127	7.827957	0.000000	7.118948	13.969469
Pq101650.2	2583	9.988048	17.984073	5.222679	8.289459	17.811150	4.660095	4.037447
Pq101650.3	2299	12.123408	5.867847	18.626943	4.002279	26.178830	9.072401	22.443783
Pq101660.1	825	12.976771	44.612074	0.000000	37.922636	20.847780	0.000000	0.000000
Pq101670.1	735	0.000000	0.000000	0.000000	0.000000	0.000000	0.000000	0.000000
Pq101670.2	1133	0.000000	0.000000	0.000000	8.199975	11.906601	9.449105	0.000000
Pq101670.3	1215	17.166625	0.000000	0.000000	0.000000	0.000000	0.000000	0.000000
Pq101680.1	333	0.000000	0.000000	0.000000	0.000000	0.000000	0.000000	0.000000
Pq101680.2	375	0.000000	0.000000	0.000000	0.000000	0.000000	0.000000	0.000000
Pq101690.1	813	0.000000	8.296543	0.000000	22.635278	0.000000	12.827460	21.155497
Pq10170.1	749	208.920343	194.929437	137.779055	86.827775	72.043680	100.054540	171.985801
Pq101700.1	632	0.000000	29.400544	10.672610	33.879227	0.000000	19.045927	16.501147
Pq101710.1	321	0.000000	0.000000	0.000000	0.000000	0.000000	0.000000	0.000000
Pq101710.2	1568	5.925110	4.301715	20.483104	11.736276	15.353349	13.301945	16.453526
Pq101710.3	991	6.806347	10.803063	18.569607	36.439029	0.000000	0.000000	9.374946
Pq101720.1	1685	5.460677	7.143636	12.378308	5.103685	0.000000	8.006041	50.828894
Pq101730.1	301	0.000000	0.000000	0.000000	0.000000	0.000000	0.000000	0.000000
Pq101740.1	2015	4.610706	10.042317	0.000000	0.000000	17.921130	20.702183	38.410612
Pq101750.1	1095	10.992718	28.571849	15.707232	16.969081	12.319798	0.000000	0.000000
Pq101760.1	401	0.000000	0.000000	0.000000	0.000000	0.000000	0.000000	0.000000
Pq101760.2	553	0.000000	0.000000	0.000000	0.000000	0.000000	0.000000	0.000000
Pq101760.3	500	0.000000	0.000000	0.000000	42.823343	18.402481	0.000000	0.000000
Pq101770.1	696	13.348523	0.000000	30.763896	0.000000	0.000000	14.983800	24.711808
Pq101780.1	486	0.000000	0.000000	0.000000	0.000000	0.000000	0.000000	19.116403
Pq101790.1	506	0.000000	0.000000	42.315556	0.000000	0.000000	41.220256	67.981892
Pq10180.1	412	0.000000	0.000000	0.000000	25.312439	0.000000	0.000000	0.000000
Pq10180.2	1058	8.696825	22.754302	39.428071	0.000000	43.906295	6.375321	10.118937
Pq10180.3	1821	92.541660	97.357673	66.115283	178.566731	133.346087	117.581941	65.687053
Pq101800.1	1400	4.817921	15.294051	0.000000	25.793627	67.041803	6.142650	13.272246
Pq101800.2	700	0.000000	0.000000	0.000000	14.898178	0.000000	13.272246	0.000000
Pq101810.1	675	0.000000	13.631467	0.000000	0.000000	12.740310	27.527621	39.970901
Pq101820.1	466	0.000000	0.000000	0.000000	0.000000	0.000000	0.000000	0.000000
Pq101820.2	822	0.000000	44.774892	0.000000	12.687013	10.461933	33.907197	0.000000
Pq101820.3	344	0.000000	0.000000	0.000000	0.000000	0.000000	0.000000	0.000000
Pq101820.4	307	0.000000	0.000000	0.000000	0.000000	0.000000	0.000000	0.000000
Pq101840.1	460	52.334895	0.000000	0.000000	0.000000	0.000000	0.000000	0.000000
Pq101850.1	1881	9.143763	4.939166	0.000000	5.691566	0.000000	12.798539	11.088490
Pq101850.2	1683	11.040490	20.038888	12.722324	0.000000	0.000000	18.589527	15.329250
Pq101860.1	869	15.523796	36.959157	0.000000	13.851583	0.000000	9.896098	10.691107
Pq101870.1	719	0.000000	0.000000	0.000000	29.008970	11.960653	0.000000	9.381209
Pq101870.2	766	0.000000	15.714133	0.000000	0.000000	24.257368	0.000000	0.000000
Pq101870.3	712	0.000000	0.000000	0.000000	0.000000	0.000000	0.000000	0.000000
Pq101870.4	757	0.000000	11.360250	0.000000	8.910290	0.000000	0.000000	0.000000
Pq101870.5	766	0.000000	0.000000	0.000000	0.000000	0.000000	0.000000	13.614523
Pq101880.1	665	10.142992	0.000000	0.000000	0.000000	0.000000	12.931894	13.970785
Pq10190.1	1518	0.000000	12.240543	13.330217	0.000000	6.061423	0.000000	13.740085
Pq10190.2	452	0.000000	0.000000	23.685477	0.000000	0.000000	46.144800	0.000000
Pq10190.3	349	0.000000	30.675747	0.000000	0.000000	29.881733	0.000000	0.000000
Pq10190.4	1441	22.288346	6.385316	0.000000	14.474289	11.935752	0.000000	9.361679
Pq10190.5	1834	80.272544	72.195902	34.117966	51.579500	81.051882	44.133629	122.585906
Pq10190.6	1822	72.671397	131.646911	42.479355	91.783916	59.232400	76.386314	80.801232
Pq101900.1	750	0.000000	80.246839	0.000000	0.000000	0.000000	8.993453	14.274448
Pq101910.1	987	0.000000	0.000000	8.712978	0.000000	6.833931	21.693689	37.289728
Pq101920.1	623	0.000000	19.321069	16.739526	0.000000	14.912636	32.480367	34.368654
Pq101940.1	773	24.037702	17.451719	27.699446	35.709859	31.143663	13.491235	0.000000
Pq101950.1	1222	8.534145	7.037405	0.000000	5.519713	0.000000	0.000000	19.700533
Pq101950.2	685	0.000000	0.000000	0.000000	0.000000	0.000000	17.572301	0.000000
Pq101950.3	774	0.000000	0.000000	0.000000	0.000000	0.000000	0.000000	0.000000
Pq101950.4	775	0.000000	0.000000	0.000000	0.000000	0.000000	11.096399	0.000000
Pq101950.5	1291	8.292669	28.508878	0.000000	8.078021	0.000000	7.196415	20.898806
Pq101960.1	1003	0.000000	20.795065	0.000000	0.000000	0.000000	10.673814	9.173719
Pq101960.2	693	0.000000	24.818786	26.812617	29.199522	15.448536	0.000000	0.000000
Pq101960.3	402	0.000000	0.000000	0.000000	0.000000	0.000000	0.000000	0.000000
Pq101960.4	1053	0.000000	12.811186	0.000000	8.738120	11.431174	0.000000	8.166865
Pq101960.5	493	0.000000	0.000000	18.663773	0.000000	0.000000	0.000000	0.000000
Pq101960.6	442	0.000000	0.000000	0.000000	0.000000	38.912712	0.000000	0.000000
Pq101960.7	351	0.000000	0.000000	0.000000	0.000000	0.000000	0.000000	0.000000
Pq101970.1	339	0.000000	0.000000	0.000000	0.000000	0.000000	0.000000	0.000000
Pq101970.2	340	31.487752	0.000000	0.000000	0.000000	0.000000	0.000000	0.000000
Pq101970.3	820	0.000000	44.037900	0.000000	0.000000	22.659932	0.000000	13.055897
Pq101980.1	604	46.145225	0.000000	0.000000	0.000000	39.857702	51.798302	0.000000
Pq101990.1	647	0.000000	0.000000	32.237171	0.000000	28.718924	0.000000	16.546887
Pq1020.1	464	0.000000	0.000000	22.475700	0.000000	20.022784	0.000000	23.072922
Pq1020.2	435	0.000000	0.000000	0.000000	0.000000	0.000000	0.000000	0.000000
Pq1020.3	1277	81.665817	74.077371	94.579041	42.255847	192.822414	136.901775	377.040748
Pq1020.4	1278	141.309778	116.313890	200.558219	117.278326	136.794653	160.116933	669.135712
Pq10200.1	353	0.000000	24.361783	0.000000	0.000000	0.000000	26.065837	34.099223
Pq10200.10	939	0.000000	21.549807	22.802632	0.000000	51.275936	33.318610	64.108589
Pq10200.11	1002	13.463253	42.737867	9.182875	24.026000	83.263272	8.582544	18.544056
Pq10200.12	636	16.833075	14.467359	0.000000	16.397366	13.521556	14.607817	31.816460
Pq10200.13	799	34.547836	120.520910	78.313328	53.815453	127.905246	50.651486	80.394261
Pq10200.14	310	0.000000	0.000000	0.000000	0.000000	0.000000	0.000000	0.000000
Pq10200.15	376	0.000000	0.000000	0.000000	0.000000	0.000000	24.471384	0.000000
Pq10200.2	384	0.000000	0.000000	0.000000	0.000000	0.000000	0.000000	0.000000
Pq10200.3	362	0.000000	0.000000	0.000000	50.835582	0.000000	0.000000	0.000000
Pq10200.4	571	11.812766	74.997098	0.000000	0.000000	73.055866	15.060787	16.270704
Pq10200.5	720	14.869216	0.000000	0.000000	28.968680	59.720204	12.903572	18.736360
Pq10200.6	700	0.000000	17.195751	0.000000	12.285299	0.000000	0.000000	0.000000
Pq10200.7	815	44.308071	25.591963	52.758953	22.798950	33.104734	52.543979	56.449327
Pq10200.8	358	0.000000	0.000000	0.000000	0.000000	0.000000	0.000000	0.000000
Pq10200.9	1005	34.227699	46.221751	13.423064	53.262864	64.088241	11.977140	31.130522
Pq102000.1	383	0.000000	0.000000	0.000000	0.000000	31.428266	0.000000	0.000000
Pq102010.1	1041	10.284184	8.838848	0.000000	80.143899	24.783024	0.000000	6.479433
Pq102020.1	375	0.000000	0.000000	0.000000	24.536641	0.000000	27.809933	0.000000
Pq102030.1	1026	0.000000	8.381783	18.110277	26.296646	41.738151	8.968070	23.463988
Pq102040.1	813	14.805690	0.000000	10.577748	0.000000	0.000000	0.000000	0.000000
Pq102040.2	913	11.422481	0.000000	10.175873	0.000000	0.000000	0.000000	0.000000
Pq102050.1	711	12.095231	0.000000	0.000000	30.114868	0.000000	0.000000	14.667686
Pq102050.2	380	0.000000	0.000000	0.000000	0.000000	0.000000	0.000000	0.000000
Pq102050.3	475	0.000000	0.000000	0.000000	0.000000	0.000000	36.209302	0.000000
Pq102060.1	336	0.000000	0.000000	0.000000	0.000000	0.000000	0.000000	0.000000
Pq102060.2	388	0.000000	0.000000	0.000000	23.944773	0.000000	0.000000	0.000000
Pq102070.1	786	13.268098	0.000000	0.000000	0.000000	0.000000	35.119238	0.000000
Pq102070.2	787	10.927204	23.610094	0.000000	0.000000	11.691538	0.000000	13.251239
Pq102080.1	877	15.382188	12.207338	20.983444	0.000000	11.891362	0.000000	10.593583
Pq102080.2	544	0.000000	0.000000	0.000000	0.000000	0.000000	0.000000	0.000000
Pq102090.1	567	0.000000	0.000000	42.458645	0.000000	45.501108	32.770977	0.000000
Pq1021.1	845	43.979039	31.929418	25.339256	108.890418	213.675016	530.692509	101.771708
Pq1021.2	850	31.741598	138.546110	151.549841	141.612069	147.229057	323.753763	251.391946
Pq1021.3	846	151.855826	119.637877	369.932238	308.177449	284.623949	735.778155	350.808441
Pq1021.4	849	21.675478	42.533660	36.850618	30.387665	87.543670	190.673910	126.099361
Pq10210.1	492	37.766553	54.838127	43.519658	93.508540	97.861999	42.393191	52.437252
Pq10210.2	511	39.599352	62.852265	36.012682	23.555824	20.408464	16.829177	72.724633
Pq102100.1	552	0.000000	0.000000	15.579184	16.830746	36.658096	38.789260	16.668914
Pq102110.1	305	0.000000	0.000000	0.000000	0.000000	88.460191	35.101101	0.000000
Pq102130.1	602	0.000000	35.567561	0.000000	39.990119	34.646927	0.000000	0.000000
Pq102140.1	354	0.000000	0.000000	0.000000	0.000000	0.000000	0.000000	0.000000
Pq102140.2	526	0.000000	0.000000	22.884080	0.000000	32.698515	17.662684	0.000000
Pq102150.1	1123	7.657800	8.272994	0.000000	0.000000	0.000000	21.437268	0.000000
Pq102150.2	1287	0.000000	15.722820	0.000000	7.149371	9.352778	40.515637	13.363962
Pq102160.1	997	0.000000	9.228927	12.073246	31.380316	8.625586	27.955583	6.765386
Pq102170.1	869	27.703167	36.002502	19.792196	10.691107	0.000000	12.319719	21.176618
Pq102180.1	408	0.000000	0.000000	0.000000	0.000000	0.000000	0.000000	0.000000
Pq102190.1	794	13.483420	0.000000	30.319964	0.000000	21.661736	23.401944	25.485225
Pq10220.1	421	66.203600	0.000000	0.000000	0.000000	0.000000	0.000000	61.280589
Pq10220.2	768	35.130675	41.819671	11.980782	0.000000	40.737207	78.382767	12.097099
Pq102200.1	644	0.000000	16.193672	26.707172	28.852708	0.000000	16.623969	42.862921
Pq102210.1	683	0.000000	0.000000	0.000000	0.000000	0.000000	0.000000	12.591082
Pq102210.2	1299	0.000000	24.724794	7.083326	0.000000	0.000000	0.000000	0.000000
Pq102220.1	1002	18.544056	20.194879	21.368934	0.000000	0.000000	10.407909	8.582544
Pq102240.1	1796	5.172924	7.511236	23.843732	15.369555	13.404260	5.806640	0.000000
Pq102240.2	1025	0.000000	10.444718	8.976820	0.000000	0.000000	0.000000	0.000000
Pq102250.1	994	6.785804	10.770459	0.000000	0.000000	10.491675	0.000000	18.693304
Pq102250.2	891	0.000000	0.000000	0.000000	23.409035	0.000000	10.427129	0.000000
Pq102260.1	357	0.000000	0.000000	0.000000	0.000000	67.434319	0.000000	0.000000
Pq102270.1	1417	23.800598	7.555283	19.480396	16.989451	22.079163	12.137910	6.556508
Pq102280.1	814	16.572702	26.304265	0.000000	14.787501	0.000000	0.000000	0.000000
Pq10230.1	2372	74.742126	87.012236	74.418578	54.028964	117.348958	93.098553	116.716524
Pq10230.2	2248	22.952961	28.929717	24.003877	28.574295	61.396177	48.190940	55.669350
Pq10230.3	561	0.000000	0.000000	0.000000	0.000000	0.000000	0.000000	0.000000
Pq10230.4	1657	24.423982	51.687801	33.317708	21.793046	69.231125	20.759709	56.068630
Pq10230.5	1672	32.015059	16.509403	14.398356	31.186378	25.716834	33.339373	48.409734
Pq102300.1	681	0.000000	15.313840	0.000000	0.000000	9.904684	0.000000	13.511366
Pq102300.2	1481	21.125034	11.613382	6.273175	13.663247	14.457577	6.212856	8.127634
Pq10231.1	486	0.000000	99.070172	0.000000	0.000000	0.000000	0.000000	0.000000
Pq102310.1	1609	10.689508	11.548256	8.384201	0.000000	5.718608	29.924241	12.962989
Pq102310.2	1621	17.194149	0.000000	13.208928	0.000000	14.851358	12.867026	10.610375
Pq102330.1	503	0.000000	0.000000	0.000000	0.000000	0.000000	0.000000	0.000000
Pq102330.2	504	0.000000	0.000000	0.000000	0.000000	0.000000	0.000000	0.000000
Pq102340.1	508	36.225356	0.000000	41.057972	0.000000	0.000000	39.833206	42.148960
Pq102350.1	1824	0.000000	19.797740	5.717503	23.573765	0.000000	7.395932	11.738855
Pq102350.2	1821	6.610119	5.726922	4.722520	10.203813	7.408116	11.758194	5.052850
Pq102380.1	339	0.000000	0.000000	0.000000	0.000000	0.000000	0.000000	0.000000
Pq10240.1	655	18.377139	63.686869	26.258654	14.184079	30.893540	0.000000	0.000000
Pq102400.1	832	20.672378	0.000000	16.214158	12.867591	44.236732	0.000000	0.000000
Pq10241.1	711	14.667686	0.000000	78.401451	9.486765	30.114868	38.823799	84.648565
Pq10241.10	400	0.000000	0.000000	0.000000	0.000000	30.092565	0.000000	0.000000
Pq10241.11	1403	14.422857	30.522696	32.791306	68.635928	89.197932	55.165634	92.707061
Pq10241.12	666	0.000000	13.815676	0.000000	31.317492	12.912476	41.849423	0.000000
Pq10241.13	2925	18.874339	78.189228	35.653760	47.041145	41.291431	34.590203	91.502870
Pq10241.14	1056	34.196096	79.005492	16.287328	17.595780	25.549582	50.690510	34.853183
Pq10241.15	439	0.000000	0.000000	42.326068	0.000000	0.000000	0.000000	0.000000
Pq10241.2	759	11.330315	48.962171	62.207677	98.736298	36.368539	142.731532	123.660769
Pq10241.3	1845	25.177702	36.558751	46.420968	39.896977	58.717199	73.481530	69.916336
Pq10241.4	1054	25.598063	20.314679	34.919318	11.420328	49.472129	40.795585	105.775012
Pq10241.5	867	24.696276	10.612734	13.883536	12.028518	19.837853	21.431538	7.779803
Pq10241.6	562	0.000000	21.418196	0.000000	0.000000	0.000000	0.000000	0.000000
Pq10241.7	332	0.000000	0.000000	0.000000	0.000000	0.000000	0.000000	0.000000
Pq10241.8	443	0.000000	0.000000	0.000000	0.000000	0.000000	20.770294	0.000000
Pq10241.9	814	0.000000	22.826958	0.000000	13.152132	0.000000	29.575002	38.435104
Pq102410.1	614	14.006041	15.131225	0.000000	0.000000	0.000000	0.000000	0.000000
Pq102410.2	667	0.000000	0.000000	16.050728	13.794963	0.000000	0.000000	25.786235
Pq102410.3	382	0.000000	0.000000	0.000000	0.000000	0.000000	0.000000	0.000000
Pq102420.1	353	0.000000	0.000000	0.000000	34.099223	0.000000	0.000000	0.000000
Pq102430.1	310	0.000000	0.000000	0.000000	0.000000	0.000000	0.000000	0.000000
Pq102440.1	1192	15.438323	40.392704	26.246791	21.643564	15.588208	11.317264	8.981406
Pq102450.1	415	0.000000	22.171663	0.000000	0.000000	0.000000	0.000000	0.000000
Pq102460.1	1107	9.420709	7.768482	8.392567	0.000000	29.013105	8.311870	21.747111
Pq102460.2	399	0.000000	0.000000	0.000000	0.000000	23.060753	0.000000	0.000000
Pq102470.1	326	0.000000	0.000000	0.000000	0.000000	0.000000	0.000000	0.000000
Pq102480.1	2308	0.000000	16.101511	2.922482	18.554308	15.946690	20.861397	9.037023
Pq102480.2	346	0.000000	0.000000	0.000000	0.000000	34.789092	0.000000	0.000000
Pq102490.1	315	0.000000	0.000000	0.000000	0.000000	0.000000	0.000000	0.000000
Pq10250.1	1732	106.249888	125.096112	186.657316	34.756331	53.640716	54.521509	426.502694
Pq10250.2	805	14.952827	38.864813	0.000000	46.164333	16.757987	13.299175	34.290337
Pq10250.3	744	0.000000	34.676247	0.000000	18.131961	0.000000	0.000000	0.000000
Pq10250.4	496	0.000000	0.000000	13.598971	0.000000	0.000000	0.000000	0.000000
Pq102510.1	1282	0.000000	9.389256	16.269462	0.000000	7.246936	0.000000	25.052658
Pq102510.2	1291	0.000000	8.078021	0.000000	7.196415	5.224701	8.292669	7.127219
Pq102520.1	1116	0.000000	10.785865	28.034207	7.705833	0.000000	6.043987	19.186086
Pq102520.2	905	0.000000	34.570359	0.000000	10.265825	0.000000	0.000000	0.000000
Pq102520.3	2863	14.570346	24.029925	6.490096	4.711903	14.957507	12.855383	8.408680
Pq102530.1	401	0.000000	0.000000	0.000000	0.000000	0.000000	0.000000	0.000000
Pq102540.1	1683	31.805810	16.401498	14.304249	12.393018	10.219500	16.560734	4.007778
Pq102560.1	971	24.793050	0.000000	8.856549	19.136090	6.946539	11.025577	9.476046
Pq102570.1	1525	0.000000	4.423010	14.040440	6.033600	23.679395	0.000000	5.639154
Pq102570.2	635	0.000000	0.000000	0.000000	0.000000	16.423189	0.000000	0.000000
Pq102570.3	636	16.833075	14.467359	0.000000	0.000000	13.521556	0.000000	0.000000
Pq102570.4	577	0.000000	0.000000	36.148093	29.808351	0.000000	0.000000	18.554308
Pq102570.5	1448	0.000000	21.606474	0.000000	0.000000	0.000000	0.000000	0.000000
Pq102570.6	794	0.000000	10.830868	0.000000	0.000000	0.000000	0.000000	0.000000
Pq102570.7	1137	15.127017	0.000000	0.000000	0.000000	0.000000	10.586654	0.000000
Pq102580.1	992	0.000000	0.000000	0.000000	0.000000	0.000000	28.096488	0.000000
Pq102580.2	644	0.000000	0.000000	0.000000	0.000000	0.000000	0.000000	0.000000
Pq102590.1	2368	17.090599	4.521046	3.885659	15.249611	4.404022	7.263268	3.923383
Pq102590.2	1906	5.616913	4.827513	0.000000	16.414572	13.535744	9.748764	0.000000
Pq10260.1	2077	40.257654	71.445340	41.235766	159.482259	324.541863	105.442091	57.966264
Pq10260.2	473	0.000000	0.000000	0.000000	50.896515	66.144132	0.000000	19.641801
Pq102610.1	2962	12.546350	4.554416	3.614394	15.532141	0.000000	17.604195	0.000000
Pq102610.2	2569	7.876710	16.669265	0.000000	14.056472	4.059449	0.000000	0.000000
Pq102630.1	611	0.000000	14.074811	0.000000	33.118279	0.000000	0.000000	0.000000
Pq102650.1	1123	9.533246	8.193446	10.718634	37.145948	0.000000	8.272994	0.000000
Pq102650.2	451	0.000000	0.000000	0.000000	0.000000	0.000000	0.000000	0.000000
Pq102660.1	934	9.207398	29.841237	7.221723	11.462351	29.554305	0.000000	22.331317
Pq102670.1	566	73.701236	0.000000	16.414438	0.000000	0.000000	16.256608	21.266830
Pq102680.1	938	9.168134	19.809322	0.000000	11.413471	0.000000	0.000000	0.000000
Pq102680.2	511	18.181158	0.000000	0.000000	0.000000	0.000000	40.816927	0.000000
Pq102680.3	382	0.000000	0.000000	0.000000	0.000000	0.000000	0.000000	0.000000
Pq10270.1	2513	13.688355	11.091013	18.788550	21.300907	36.614566	23.949514	12.449731
Pq10270.2	2775	13.391815	9.722652	34.721629	9.947287	26.026002	37.580991	18.593966
Pq10270.3	2773	7.297248	15.442965	9.954461	0.000000	18.804048	18.607377	13.401474
Pq10270.4	745	0.000000	0.000000	0.000000	0.000000	0.000000	0.000000	0.000000
Pq10270.5	2512	3.662914	14.375429	16.606250	13.693805	18.492380	2.685147	12.785632
Pq10270.6	2774	34.713845	3.759454	21.700781	26.793286	21.883852	27.015447	9.950873
Pq10270.7	2774	0.000000	15.500558	3.349161	9.726157	11.578049	6.633915	13.017692
Pq10270.8	2511	0.000000	11.099847	8.058649	12.790724	10.993119	14.381154	8.306432
Pq10270.9	2512	22.190857	8.055441	29.833141	18.314571	47.918097	12.454687	20.540707
Pq102700.1	569	0.000000	0.000000	18.328163	0.000000	0.000000	23.708575	18.815177
Pq102700.2	568	0.000000	0.000000	0.000000	0.000000	0.000000	18.848302	0.000000
Pq102700.3	839	12.429946	0.000000	11.073387	0.000000	63.801167	10.966913	28.693745
Pq10271.1	952	0.000000	11.245626	9.665168	0.000000	0.000000	0.000000	0.000000
Pq102710.1	441	0.000000	21.067057	0.000000	0.000000	0.000000	0.000000	0.000000
Pq102720.1	684	15.651807	0.000000	0.000000	15.246674	0.000000	0.000000	0.000000
Pq102720.2	787	0.000000	0.000000	0.000000	0.000000	0.000000	0.000000	40.810047
Pq102720.3	420	0.000000	0.000000	0.000000	0.000000	0.000000	0.000000	0.000000
Pq102730.1	1173	11.500579	27.380654	15.688389	20.523488	17.781287	7.331381	7.920351
Pq102740.1	885	0.000000	58.919350	19.434371	0.000000	7.621570	0.000000	0.000000
Pq102740.2	446	0.000000	0.000000	0.000000	0.000000	0.000000	0.000000	0.000000
Pq102750.1	1217	8.569207	0.000000	0.000000	22.169563	17.593814	37.802959	19.781472
Pq102770.1	771	31.224451	0.000000	22.307936	36.150085	17.496990	13.885649	0.000000
Pq102780.1	392	0.000000	0.000000	0.000000	0.000000	0.000000	26.603890	0.000000
Pq102780.2	502	0.000000	0.000000	0.000000	0.000000	0.000000	17.130895	0.000000
Pq102790.1	1177	8.860429	29.225860	7.893434	22.922989	18.191734	15.635073	20.453740
Pq10280.1	1252	64.649421	51.305922	80.841568	86.528141	8.329652	48.081442	118.729354
Pq10280.2	961	66.841847	9.574652	87.678649	65.111706	26.846127	48.338043	35.094118
Pq10280.3	1234	111.846519	0.000000	84.511547	69.689703	30.115306	43.728295	121.460049
Pq102800.1	404	0.000000	0.000000	25.813675	42.572818	0.000000	0.000000	0.000000
Pq102800.2	607	0.000000	17.180766	0.000000	0.000000	0.000000	0.000000	45.475652
Pq102810.1	2684	4.484734	11.656548	3.204065	3.461465	5.026147	15.955046	10.284546
Pq102810.2	2414	4.320101	0.000000	3.848621	2.794155	4.434895	19.058079	14.959021
Pq102820.1	528	0.000000	17.595780	0.000000	20.276204	17.426592	0.000000	19.751373
Pq102830.1	730	14.285924	0.000000	0.000000	0.000000	14.665528	25.208878	65.956306
Pq102840.1	1500	7.137224	12.268320	24.074052	13.904967	28.665698	6.193715	0.000000
Pq102850.1	1190	0.000000	15.614407	17.004427	8.996501	23.196404	60.690887	8.763634
Pq102860.1	1237	0.000000	7.510567	21.811122	17.309354	22.315053	9.730821	33.722635
Pq102870.1	424	21.911726	0.000000	0.000000	0.000000	0.000000	0.000000	0.000000
Pq102870.2	310	0.000000	0.000000	0.000000	0.000000	0.000000	0.000000	0.000000
Pq102870.3	747	14.331775	12.317591	0.000000	0.000000	11.512328	0.000000	9.029571
Pq102880.1	1256	8.303125	20.540707	7.396952	32.221765	8.523755	14.651657	9.583619
Pq102890.1	823	8.195735	0.000000	0.000000	0.000000	0.000000	0.000000	11.288666
Pq102890.2	963	0.000000	0.000000	0.000000	0.000000	8.930124	9.647531	0.000000
Pq102890.3	552	16.668914	0.000000	0.000000	0.000000	0.000000	0.000000	0.000000
Pq102890.4	553	0.000000	0.000000	0.000000	0.000000	12.197269	0.000000	0.000000
Pq10290.1	1768	13.616545	23.594400	4.864089	15.764545	22.890575	6.055337	36.430250
Pq10290.2	1987	57.733253	38.951879	18.702711	40.735317	70.043213	37.045759	96.926228
Pq10290.3	1988	73.538762	107.486496	23.750315	59.237522	64.797467	66.603262	78.687562
Pq10290.4	840	22.120409	0.000000	0.000000	0.000000	0.000000	0.000000	20.475498
Pq10290.5	1769	45.755271	18.155742	5.201379	81.653087	29.476328	19.445357	89.281924
Pq10290.6	837	38.372171	21.986237	28.762308	12.459647	10.274444	22.199694	56.410546
Pq102900.1	413	0.000000	0.000000	0.000000	0.000000	0.000000	67.485995	0.000000
Pq102910.1	645	14.403987	10.457503	16.598195	14.265489	0.000000	32.337131	13.332883
Pq102920.1	578	18.522207	79.595505	0.000000	0.000000	14.878390	0.000000	11.669705
Pq102930.1	543	0.000000	0.000000	0.000000	12.421896	0.000000	0.000000	0.000000
Pq102940.1	967	0.000000	0.000000	0.000000	8.893184	67.253365	6.975274	11.071185
Pq102960.1	365	0.000000	0.000000	0.000000	0.000000	0.000000	25.453622	0.000000
Pq102970.1	765	17.634221	13.994557	24.055530	0.000000	40.896960	11.241450	36.433615
Pq102980.1	472	0.000000	0.000000	0.000000	0.000000	0.000000	0.000000	0.000000
Pq102980.2	598	14.380785	15.536073	0.000000	17.902735	30.773379	0.000000	52.318018
Pq102990.1	1975	24.378787	21.121468	0.000000	14.112261	10.245706	0.000000	9.317712
Pq102990.2	663	0.000000	0.000000	0.000000	0.000000	0.000000	0.000000	0.000000
Pq1030.1	1042	1080.904306	511.690958	855.945206	440.178590	1274.015003	750.581025	843.284923
Pq103000.1	1374	7.791729	0.000000	0.000000	15.180094	0.000000	6.761697	4.909090
Pq103000.2	1375	6.691811	17.508401	0.000000	6.254334	20.270339	0.000000	23.358187
Pq103010.1	1670	0.000000	12.489491	0.000000	16.689650	0.000000	6.410680	0.000000
Pq103010.2	1672	0.000000	5.143367	5.556562	12.102433	0.000000	5.503134	7.199178
Pq103010.3	448	0.000000	0.000000	15.056004	0.000000	0.000000	0.000000	0.000000
Pq103020.1	415	0.000000	0.000000	0.000000	0.000000	0.000000	0.000000	0.000000
Pq103020.2	1960	18.778041	18.424019	5.320778	17.550427	0.000000	17.206861	16.386483
Pq103030.1	754	15.964225	27.662400	11.405450	24.643427	8.945742	14.198721	24.406473
Pq103050.1	577	0.000000	16.101511	23.379860	37.108616	15.946690	0.000000	0.000000
Pq103060.1	1277	7.275311	15.845943	0.000000	14.410713	28.278056	8.166582	20.202919
Pq103070.1	710	15.078642	0.000000	16.953558	14.688345	0.000000	13.085313	9.500126
Pq103070.2	388	0.000000	0.000000	0.000000	0.000000	23.944773	0.000000	0.000000
Pq103080.1	696	0.000000	0.000000	0.000000	9.691221	0.000000	0.000000	17.294577
Pq103080.2	2072	0.000000	13.451600	3.255352	10.333818	4.440753	17.428126	20.132674
Pq103080.3	623	0.000000	0.000000	51.552981	0.000000	0.000000	0.000000	0.000000
Pq103090.1	2135	5.637951	19.538595	8.055934	8.703112	18.955755	10.028886	17.238858
Pq10310.1	475	0.000000	28.400377	0.000000	0.000000	0.000000	0.000000	0.000000
Pq10310.2	2069	84.761880	196.627240	75.602265	203.622961	221.780519	191.197017	98.788102
Pq10310.3	308	0.000000	0.000000	0.000000	0.000000	0.000000	0.000000	0.000000
Pq10310.4	399	0.000000	0.000000	0.000000	0.000000	0.000000	0.000000	0.000000
Pq10310.5	1268	37.971691	24.673639	0.000000	14.653899	10.638943	16.886176	21.769496
Pq10310.6	300	0.000000	0.000000	30.968573	0.000000	0.000000	0.000000	0.000000
Pq10310.7	1309	6.569679	21.292373	5.152857	24.535911	35.146067	27.586767	47.801642
Pq10310.8	1267	7.332732	10.647340	25.349256	21.786678	9.500415	24.693113	20.362374
Pq10310.9	338	19.955886	31.674070	0.000000	0.000000	0.000000	0.000000	0.000000
Pq103100.1	821	11.207357	0.000000	0.000000	10.474676	0.000000	0.000000	0.000000
Pq103100.2	2969	8.108471	21.075227	8.689501	9.387577	11.359194	3.605873	18.594625
Pq103100.3	674	0.000000	0.000000	0.000000	0.000000	31.768059	0.000000	0.000000
Pq103110.1	1592	5.401827	5.835786	0.000000	6.724771	0.000000	7.560946	0.000000
Pq103110.2	1588	17.551458	21.237688	0.000000	5.794232	30.319964	13.134414	0.000000
Pq103120.1	432	0.000000	24.140567	0.000000	21.505954	0.000000	0.000000	0.000000
Pq103130.1	571	0.000000	16.270704	0.000000	0.000000	0.000000	0.000000	18.263967
Pq103130.2	524	17.730099	0.000000	0.000000	0.000000	0.000000	0.000000	0.000000
Pq103130.3	950	7.100094	22.538602	0.000000	0.000000	0.000000	9.052326	19.559099
Pq103130.4	445	0.000000	0.000000	0.000000	0.000000	0.000000	20.877690	0.000000
Pq103140.1	555	38.579588	16.578811	0.000000	18.790495	0.000000	16.739769	60.766573
Pq103160.1	571	0.000000	21.080606	0.000000	0.000000	0.000000	0.000000	0.000000
Pq103160.2	488	0.000000	0.000000	0.000000	0.000000	0.000000	0.000000	0.000000
Pq103170.1	472	0.000000	0.000000	0.000000	19.683415	0.000000	22.681855	19.494153
Pq103170.2	1018	10.244327	0.000000	9.126299	6.625825	0.000000	0.000000	35.472571
Pq103170.3	1395	0.000000	0.000000	0.000000	15.348868	0.000000	0.000000	29.903154
Pq103170.4	1217	0.000000	0.000000	8.796907	37.802959	9.890736	0.000000	0.000000
Pq103180.1	607	0.000000	0.000000	0.000000	0.000000	0.000000	0.000000	0.000000
Pq103180.2	495	0.000000	0.000000	0.000000	13.626444	0.000000	0.000000	0.000000
Pq103190.1	468	14.412585	22.875717	19.660770	0.000000	0.000000	0.000000	0.000000
Pq103200.1	1335	0.000000	54.098993	15.623558	12.883460	13.918460	5.052502	24.058058
Pq103220.1	524	19.902147	32.823318	0.000000	0.000000	0.000000	0.000000	0.000000
Pq103220.2	336	25.594373	27.650512	0.000000	31.862606	0.000000	0.000000	0.000000
Pq103230.1	2199	12.552852	10.947727	0.000000	7.821473	12.674723	6.134688	9.737004
Pq103240.1	318	0.000000	0.000000	0.000000	0.000000	0.000000	0.000000	0.000000
Pq103240.2	501	0.000000	24.026000	20.815818	17.165088	18.544056	0.000000	0.000000
Pq103260.1	2024	0.000000	12.746605	13.770611	16.662771	21.157778	13.638202	17.841442
Pq103260.2	451	0.000000	0.000000	0.000000	0.000000	20.401863	0.000000	0.000000
Pq103270.1	664	0.000000	15.705911	0.000000	13.991825	0.000000	0.000000	0.000000
Pq103270.2	580	0.000000	0.000000	0.000000	0.000000	0.000000	0.000000	0.000000
Pq103270.3	415	0.000000	0.000000	0.000000	0.000000	0.000000	0.000000	0.000000
Pq103270.4	499	0.000000	0.000000	0.000000	0.000000	0.000000	0.000000	0.000000
Pq103290.1	564	0.000000	0.000000	18.490647	30.495423	16.472645	11.959379	18.981978
Pq10330.1	1232	8.464874	27.921134	37.705243	21.899641	34.759207	14.937078	48.851566
Pq10330.2	1159	37.099695	104.208313	23.278998	129.319845	111.145267	83.085597	125.972518
Pq103320.1	782	10.997071	11.880527	25.876303	0.000000	0.000000	0.000000	26.671931
Pq103330.1	1715	15.731987	6.242470	5.365155	14.037348	6.080889	15.043223	16.251729
Pq103330.2	1815	17.695596	5.069554	6.631970	0.000000	18.952527	10.237545	11.148908
Pq103330.3	2007	4.584574	5.997522	5.196176	0.000000	13.887253	6.721564	5.334248
Pq103350.1	498	36.952772	24.170735	20.941215	0.000000	18.655767	13.544357	0.000000
Pq103370.1	663	0.000000	16.147565	0.000000	72.621574	15.729600	0.000000	0.000000
Pq103370.2	693	0.000000	0.000000	0.000000	15.048665	12.409393	0.000000	0.000000
Pq103390.1	715	0.000000	12.027565	0.000000	0.000000	29.946394	0.000000	33.670002
Pq103390.2	651	0.000000	14.271232	0.000000	32.890432	0.000000	0.000000	0.000000
Pq10340.1	2592	24.782027	49.698057	18.575657	52.304562	33.177891	7.168651	10.409089
Pq10340.2	476	19.330337	0.000000	21.909086	0.000000	0.000000	0.000000	22.491252
Pq10340.3	3767	124.620125	130.116822	102.730799	96.185905	94.900384	48.314098	41.524047
Pq103410.1	467	0.000000	0.000000	25.775216	0.000000	18.414795	0.000000	0.000000
Pq103430.1	1274	0.000000	8.185812	0.000000	36.462213	15.883256	0.000000	7.222324
Pq103430.2	798	0.000000	10.776578	11.642321	8.452493	0.000000	0.000000	15.083992
Pq103440.1	382	0.000000	0.000000	0.000000	0.000000	0.000000	0.000000	17.657303
Pq103440.2	956	0.000000	12.591031	0.000000	8.995512	19.436343	7.055533	11.198573
Pq103450.1	967	34.876368	11.071185	0.000000	24.895607	32.353852	8.893184	0.000000
Pq103460.1	355	0.000000	0.000000	0.000000	0.000000	0.000000	0.000000	0.000000
Pq103470.1	976	12.333018	10.685169	17.622355	19.038057	20.732857	10.969094	37.710001
Pq103480.1	1702	10.812268	21.216849	12.254671	35.368957	21.834482	11.889112	18.870451
Pq103490.1	537	0.000000	0.000000	25.121376	0.000000	0.000000	44.830636	38.840689
Pq10350.1	485	0.000000	0.000000	0.000000	0.000000	0.000000	19.155818	0.000000
Pq10350.10	1100	109.427508	47.403295	39.089588	76.013770	24.527598	58.395468	83.647639
Pq10350.11	1134	18.392813	53.084625	32.770977	23.792203	18.881545	8.113969	63.687968
Pq10350.12	619	13.892907	0.000000	0.000000	17.295373	0.000000	0.000000	0.000000
Pq10350.13	614	0.000000	0.000000	17.436215	0.000000	19.604277	0.000000	0.000000
Pq10350.14	3005	20.201599	57.002786	36.743722	64.090654	58.997778	42.927002	71.109203
Pq10350.2	672	0.000000	17.912241	0.000000	0.000000	0.000000	0.000000	0.000000
Pq10350.3	549	0.000000	56.987568	0.000000	16.922718	0.000000	19.500612	0.000000
Pq10350.4	632	33.002294	40.821405	29.400544	64.035661	50.818841	29.117849	114.275562
Pq10350.5	1099	46.950187	50.721958	18.412437	29.224301	41.861876	131.432494	56.935714
Pq10350.6	302	0.000000	0.000000	0.000000	0.000000	0.000000	0.000000	0.000000
Pq10350.7	451	0.000000	0.000000	0.000000	0.000000	0.000000	38.136183	0.000000
Pq10350.8	1548	20.747744	41.607676	7.775857	40.421414	44.442942	30.008307	34.858344
Pq10350.9	2129	17.287441	79.153763	24.492073	40.393186	87.276392	22.177373	55.314323
Pq103500.1	497	18.513562	0.000000	20.983350	17.303238	0.000000	0.000000	43.081834
Pq103510.1	369	0.000000	0.000000	0.000000	0.000000	0.000000	0.000000	24.935611
Pq103530.1	2238	16.445470	21.513898	0.000000	23.055521	20.756416	6.027783	4.783662
Pq103540.1	748	0.000000	28.625229	0.000000	0.000000	55.768582	11.496938	12.420551
Pq103550.1	320	0.000000	0.000000	0.000000	0.000000	0.000000	0.000000	0.000000
Pq103550.2	634	0.000000	0.000000	16.886176	14.512997	0.000000	16.449093	13.564210
Pq103560.1	895	7.536413	11.961828	10.280715	26.898382	11.652207	19.217228	20.761055
Pq103570.1	586	0.000000	0.000000	20.541000	0.000000	0.000000	0.000000	34.531175
Pq103590.1	1231	0.000000	0.000000	7.547175	10.958716	8.696861	7.474606	19.556500
Pq103590.2	1328	0.000000	27.983650	5.079134	0.000000	0.000000	9.064026	0.000000
Pq103610.1	1207	7.124863	30.788971	0.000000	26.609368	7.623231	9.972681	8.640203
Pq103620.1	673	30.067264	0.000000	0.000000	0.000000	0.000000	0.000000	0.000000
Pq103620.2	632	0.000000	0.000000	0.000000	0.000000	0.000000	0.000000	0.000000
Pq103640.1	404	0.000000	0.000000	0.000000	0.000000	0.000000	0.000000	0.000000
Pq103640.2	696	9.691221	30.763896	0.000000	0.000000	0.000000	12.355904	0.000000
Pq103650.1	722	9.342229	0.000000	25.488200	0.000000	0.000000	35.732864	0.000000
Pq103660.1	433	0.000000	0.000000	0.000000	24.724794	21.249978	0.000000	0.000000
Pq103670.1	812	0.000000	11.331577	0.000000	12.843257	0.000000	0.000000	16.613521
Pq103670.2	802	0.000000	0.000000	0.000000	0.000000	11.584254	8.410336	40.046767
Pq103680.1	1249	0.000000	86.735975	8.349660	13.770551	0.000000	10.800784	0.000000
Pq103690.1	335	0.000000	0.000000	0.000000	0.000000	0.000000	0.000000	0.000000
Pq10370.1	2096	28.720403	70.920396	25.744617	56.185207	114.137523	74.657126	129.363954
Pq10370.2	2097	57.595343	102.929359	51.053103	83.368415	206.644221	109.409608	98.422997
Pq103720.1	306	0.000000	0.000000	0.000000	0.000000	0.000000	0.000000	0.000000
Pq103730.1	593	15.516426	20.298526	0.000000	0.000000	0.000000	0.000000	0.000000
Pq103740.1	875	0.000000	7.708674	0.000000	10.515703	13.756601	0.000000	29.484718
Pq103740.2	1232	0.000000	8.689802	0.000000	9.770313	16.929748	0.000000	0.000000
Pq103750.1	457	0.000000	14.759496	0.000000	40.268010	26.339225	0.000000	0.000000
Pq103750.2	395	0.000000	0.000000	0.000000	0.000000	0.000000	21.771416	0.000000
Pq103750.3	584	0.000000	15.755549	0.000000	0.000000	58.902119	0.000000	11.549811
Pq103760.1	653	55.300272	0.000000	0.000000	14.227522	10.329387	0.000000	14.090720
Pq103770.1	784	46.945104	0.000000	0.000000	0.000000	0.000000	25.810292	0.000000
Pq103780.1	1422	6.470633	33.859426	0.000000	0.000000	26.133817	4.743382	0.000000
Pq103780.2	1515	7.945232	0.000000	0.000000	6.132391	0.000000	21.199675	6.073426
Pq103790.1	388	0.000000	0.000000	0.000000	0.000000	0.000000	0.000000	0.000000
Pq10380.1	1611	39.872759	17.134526	22.415318	45.314137	80.071781	34.601758	29.308273
Pq10380.2	1528	18.065262	31.510539	13.650163	22.512328	12.160434	4.414326	35.032185
Pq103800.1	785	0.000000	10.955044	0.000000	0.000000	0.000000	0.000000	0.000000
Pq103800.2	1249	6.885276	0.000000	0.000000	8.571526	7.366886	0.000000	0.000000
Pq103800.3	1248	7.444369	10.809438	17.156788	0.000000	28.935158	8.356350	13.781585
Pq103800.4	891	0.000000	24.031057	0.000000	0.000000	11.704517	9.651750	0.000000
Pq103810.1	958	38.791532	21.122410	22.350388	19.209270	0.000000	21.771868	8.976732
Pq103820.1	493	21.153600	0.000000	37.689947	0.000000	0.000000	0.000000	48.831748
Pq103820.2	1219	0.000000	53.350290	0.000000	8.782474	7.548187	9.874509	17.110295
Pq103830.1	1648	15.654811	28.187415	0.000000	25.985038	33.499661	29.216082	18.984329
Pq103840.1	404	29.794619	0.000000	42.572818	0.000000	16.695766	0.000000	0.000000
Pq103850.1	324	0.000000	0.000000	0.000000	0.000000	0.000000	0.000000	0.000000
Pq103850.2	368	0.000000	0.000000	0.000000	0.000000	0.000000	0.000000	0.000000
Pq103850.3	1869	5.579842	9.202471	4.970879	0.000000	17.184327	0.000000	0.000000
Pq103850.4	324	0.000000	0.000000	0.000000	0.000000	0.000000	0.000000	0.000000
Pq103850.5	468	0.000000	57.650338	0.000000	0.000000	0.000000	0.000000	0.000000
Pq103860.1	1096	0.000000	15.692900	0.000000	0.000000	29.304295	8.395292	0.000000
Pq103860.2	1095	7.853616	16.969081	0.000000	9.777019	0.000000	0.000000	9.523950
Pq103880.1	511	20.408464	0.000000	0.000000	13.199784	62.852265	0.000000	0.000000
Pq103890.1	558	115.116513	0.000000	0.000000	37.378942	0.000000	0.000000	0.000000
Pq10390.1	1159	55.422791	182.595796	62.314198	143.968592	163.238659	24.048072	52.377745
Pq10390.2	511	72.025365	94.223295	142.859245	84.145884	254.536217	26.399568	209.507549
Pq103900.1	1567	7.681574	6.655217	5.488009	0.000000	4.304460	20.496176	0.000000
Pq103900.2	1051	9.922669	16.364813	0.000000	12.835565	0.000000	8.754748	11.452927
Pq103910.1	314	34.095018	0.000000	0.000000	0.000000	0.000000	0.000000	0.000000
Pq103910.2	445	0.000000	0.000000	0.000000	0.000000	0.000000	0.000000	0.000000
Pq103930.1	304	0.000000	0.000000	0.000000	0.000000	0.000000	0.000000	0.000000
Pq103940.1	711	60.476156	13.066908	0.000000	15.057434	0.000000	33.859426	14.667686
Pq103950.1	653	0.000000	0.000000	28.455044	51.646934	0.000000	14.090720	18.433424
Pq103960.1	454	0.000000	0.000000	14.857025	0.000000	0.000000	0.000000	22.970760
Pq103970.1	1081	0.000000	0.000000	0.000000	0.000000	0.000000	0.000000	0.000000
Pq103970.2	1067	0.000000	10.033586	8.623468	0.000000	9.773875	24.179127	8.707190
Pq103970.3	654	0.000000	0.000000	0.000000	0.000000	0.000000	0.000000	0.000000
Pq103980.1	1012	9.180407	0.000000	21.157778	9.092135	23.788589	0.000000	0.000000
Pq103980.2	1026	6.574161	10.434538	17.936141	11.731994	10.164449	0.000000	0.000000
Pq103990.1	414	44.881990	0.000000	0.000000	0.000000	0.000000	0.000000	0.000000
Pq10400.1	2602	82.952677	115.204997	84.869242	143.408072	136.270809	82.625954	153.533664
Pq104000.1	347	0.000000	0.000000	0.000000	0.000000	0.000000	0.000000	0.000000
Pq104010.1	314	0.000000	0.000000	0.000000	0.000000	0.000000	0.000000	0.000000
Pq104020.1	1052	0.000000	10.176650	0.000000	11.442040	0.000000	0.000000	0.000000
Pq104030.1	2362	13.245629	10.922577	11.800049	0.000000	22.662650	0.000000	40.768928
Pq104040.1	916	0.000000	0.000000	0.000000	10.142546	7.363635	11.687594	0.000000
Pq104040.2	403	0.000000	0.000000	0.000000	16.737195	0.000000	0.000000	0.000000
Pq104050.1	1191	5.663383	17.977894	0.000000	0.000000	17.512552	0.000000	39.003241
Pq104060.1	619	0.000000	0.000000	0.000000	13.892907	15.009001	10.896752	51.886118
Pq104060.2	489	0.000000	0.000000	0.000000	0.000000	0.000000	0.000000	0.000000
Pq104070.1	1597	6.703717	5.761578	0.000000	19.590592	0.000000	0.000000	0.000000
Pq104070.2	852	0.000000	0.000000	0.000000	0.000000	21.808854	15.833544	0.000000
Pq104070.3	885	0.000000	11.783870	0.000000	0.000000	0.000000	0.000000	10.396882
Pq104080.1	1044	49.423617	0.000000	6.460814	20.509264	0.000000	11.529718	19.978400
Pq104090.1	310	0.000000	0.000000	0.000000	21.758353	34.534954	0.000000	0.000000
Pq104090.2	593	0.000000	0.000000	0.000000	0.000000	31.032851	0.000000	0.000000
Pq1041.1	555	19.289794	0.000000	0.000000	56.371486	15.494972	50.219308	121.533145
Pq1041.2	562	98.233882	21.418196	167.008050	15.301974	16.531267	48.007755	95.247649
Pq10410.1	1033	0.000000	0.000000	11.652494	0.000000	0.000000	17.987555	19.588837
Pq10410.10	472	0.000000	0.000000	0.000000	0.000000	0.000000	0.000000	0.000000
Pq10410.11	1845	5.652425	41.949802	45.319863	18.279376	17.407863	14.961366	97.861999
Pq10410.12	1642	10.474676	45.264662	28.754949	45.639982	39.225750	29.322840	25.404933
Pq10410.2	1676	27.450001	57.455971	43.556727	25.655457	38.803105	16.098066	89.428222
Pq10410.3	686	17.546685	15.202223	25.072039	27.086216	0.000000	15.606175	53.651547
Pq10410.4	1661	12.557164	41.419431	22.373442	20.304303	77.344990	22.158315	57.974839
Pq10410.5	1811	4.748597	25.650392	14.898044	53.204043	30.484507	33.233092	69.102539
Pq10410.6	652	0.000000	0.000000	16.419993	14.112332	18.461696	0.000000	0.000000
Pq10410.7	2548	5.294419	8.403325	10.833485	9.448215	16.371625	3.375082	25.523549
Pq10410.8	1627	19.740324	5.655341	36.991475	12.819576	52.856234	17.130741	41.457219
Pq10410.9	3123	17.677695	26.980205	6.678658	19.275685	11.899548	4.319622	30.852553
Pq104100.1	1824	9.429506	15.280546	3.697966	5.869427	5.044540	6.599247	0.000000
Pq104100.2	450	0.000000	0.000000	23.790746	0.000000	0.000000	0.000000	0.000000
Pq104100.3	592	11.393732	0.000000	0.000000	0.000000	0.000000	0.000000	0.000000
Pq104100.4	320	0.000000	0.000000	0.000000	0.000000	0.000000	0.000000	0.000000
Pq104100.5	1825	10.083551	0.000000	17.143109	4.712169	10.181449	3.695939	5.866211
Pq104100.6	334	0.000000	0.000000	0.000000	0.000000	0.000000	0.000000	0.000000
Pq104110.1	1119	24.668205	53.784745	9.319683	0.000000	16.605133	6.027783	9.567324
Pq104120.1	398	69.356083	0.000000	0.000000	21.607310	0.000000	0.000000	0.000000
Pq104120.2	382	0.000000	0.000000	0.000000	0.000000	0.000000	0.000000	0.000000
Pq104120.3	382	0.000000	0.000000	0.000000	0.000000	0.000000	0.000000	0.000000
Pq104130.1	451	23.737995	0.000000	0.000000	0.000000	0.000000	0.000000	0.000000
Pq104130.2	514	0.000000	0.000000	0.000000	0.000000	0.000000	0.000000	0.000000
Pq104130.3	325	0.000000	0.000000	0.000000	0.000000	0.000000	0.000000	0.000000
Pq104140.1	521	0.000000	0.000000	23.103697	20.016746	0.000000	17.832192	25.892858
Pq104140.2	601	0.000000	0.000000	17.352288	14.309001	15.458522	0.000000	0.000000
Pq104150.1	425	21.860169	0.000000	25.190202	0.000000	28.322414	49.076352	0.000000
Pq104160.1	508	0.000000	0.000000	0.000000	0.000000	18.112678	0.000000	61.586958
Pq104170.1	525	0.000000	16.380399	0.000000	12.847790	0.000000	17.526172	68.783005
Pq104190.1	360	0.000000	0.000000	0.000000	0.000000	0.000000	0.000000	0.000000
Pq1042.1	403	29.868551	25.877729	21.339229	0.000000	0.000000	0.000000	0.000000
Pq1042.2	1467	21.326636	193.449494	94.995623	45.978797	182.444372	294.790931	590.774277
Pq1042.3	948	36.285693	215.603990	92.495954	203.275362	242.648743	533.285957	737.051231
Pq1042.4	962	48.287796	182.299718	89.029819	86.082290	175.175013	281.857429	339.697458
Pq10420.1	1357	195.147067	15.370265	95.059425	41.078432	99.411784	268.237594	189.856101
Pq10420.2	450	23.174944	19.110465	41.291431	29.978176	0.000000	40.894401	26.748946
Pq104200.1	815	22.798950	0.000000	0.000000	0.000000	0.000000	12.795981	0.000000
Pq104210.1	813	29.611380	25.654920	10.577748	11.427518	0.000000	13.168310	22.635278
Pq104220.1	544	31.616578	34.156514	0.000000	0.000000	0.000000	0.000000	76.681801
Pq104230.1	844	22.015573	7.991812	12.684640	65.411661	0.000000	0.000000	20.378458
Pq104240.1	344	0.000000	0.000000	0.000000	0.000000	0.000000	0.000000	0.000000
Pq104240.2	328	0.000000	0.000000	0.000000	0.000000	0.000000	0.000000	0.000000
Pq104250.1	556	0.000000	0.000000	0.000000	21.649327	0.000000	0.000000	16.709662
Pq104250.2	568	18.848302	0.000000	42.383894	0.000000	0.000000	0.000000	0.000000
Pq104250.3	371	0.000000	0.000000	0.000000	0.000000	0.000000	0.000000	0.000000
Pq104260.1	352	0.000000	0.000000	0.000000	0.000000	34.196096	0.000000	0.000000
Pq104270.1	1144	7.517228	16.242259	0.000000	18.716496	32.172169	0.000000	27.348055
Pq104280.1	516	0.000000	0.000000	0.000000	0.000000	0.000000	0.000000	23.327570
Pq104280.2	614	14.006041	15.131225	0.000000	52.308644	0.000000	0.000000	50.954682
Pq104290.1	960	21.726510	35.832122	0.000000	7.026135	11.151912	9.584625	25.077137
Pq10430.1	1201	46.414181	78.627189	8.914101	22.983948	70.157520	17.366736	35.802287
Pq10430.2	1189	39.710368	63.028470	15.477276	0.000000	35.084020	21.698173	54.696386
Pq10430.3	1114	19.220531	41.298206	21.610459	9.361512	15.439335	16.679662	30.274190
Pq10430.4	1102	25.048749	54.614455	9.463453	31.214916	8.430646	0.000000	9.714914
Pq104300.1	1511	12.179008	23.898794	13.803739	17.074208	18.445874	4.463990	21.255796
Pq104310.1	626	19.228476	0.000000	0.000000	29.682338	10.774903	17.101974	29.396934
Pq104320.1	605	0.000000	0.000000	14.214396	0.000000	0.000000	0.000000	0.000000
Pq104330.1	474	0.000000	0.000000	19.600363	14.230147	45.172303	19.411899	0.000000
Pq104350.1	814	10.564753	0.000000	8.286351	13.152132	45.214940	14.787501	0.000000
Pq104350.2	521	0.000000	0.000000	20.548629	0.000000	0.000000	20.016746	0.000000
Pq104370.1	792	27.034939	11.617728	0.000000	0.000000	10.858219	11.730520	42.582636
Pq104380.1	513	0.000000	20.328898	0.000000	18.110277	13.148323	0.000000	17.936141
Pq104390.1	1191	0.000000	15.601296	11.326767	0.000000	7.725643	0.000000	52.537657
Pq10440.1	474	19.600363	14.230147	45.172303	0.000000	50.789139	22.001529	54.428540
Pq10440.2	473	28.520463	0.000000	0.000000	0.000000	0.000000	0.000000	19.641801
Pq104400.1	336	0.000000	0.000000	0.000000	0.000000	0.000000	0.000000	0.000000
Pq104401.1	401	0.000000	0.000000	0.000000	0.000000	21.445659	0.000000	0.000000
Pq104401.2	958	19.209270	37.694236	0.000000	17.953464	29.093649	7.040803	0.000000
Pq104410.1	1119	19.134648	32.890940	0.000000	9.319683	7.685174	0.000000	12.055567
Pq104410.2	2009	13.740030	17.974653	5.191003	8.561184	4.624476	0.000000	37.302564
Pq104420.1	354	0.000000	0.000000	0.000000	0.000000	0.000000	0.000000	0.000000
Pq104420.2	1321	16.208684	6.965360	0.000000	15.789137	19.529998	21.098952	20.424193
Pq104430.1	505	0.000000	0.000000	0.000000	0.000000	0.000000	0.000000	82.603761
Pq104430.2	381	0.000000	0.000000	0.000000	0.000000	0.000000	0.000000	0.000000
Pq104440.1	506	0.000000	18.184269	0.000000	0.000000	0.000000	0.000000	0.000000
Pq104440.2	613	0.000000	0.000000	0.000000	0.000000	0.000000	0.000000	69.858635
Pq104460.1	1987	3.394610	5.387939	18.522879	0.000000	20.993910	4.327987	4.675678
Pq104460.2	2256	0.000000	8.157128	5.335561	4.622662	11.435784	8.236323	17.939068
Pq104470.1	500	18.402481	0.000000	0.000000	0.000000	18.581144	0.000000	0.000000
Pq104470.2	775	15.531646	13.456419	0.000000	23.975669	8.703341	0.000000	0.000000
Pq104480.1	615	0.000000	15.106621	21.935251	0.000000	14.961366	0.000000	0.000000
Pq104490.1	340	0.000000	0.000000	0.000000	0.000000	0.000000	0.000000	0.000000
Pq104490.2	2161	3.979505	0.000000	0.000000	9.908224	21.289311	0.000000	9.651758
Pq104490.3	2158	0.000000	9.376862	9.921998	8.527563	5.577862	14.497764	7.970074
Pq104490.4	458	0.000000	0.000000	0.000000	0.000000	0.000000	0.000000	0.000000
Pq104490.5	558	0.000000	0.000000	0.000000	0.000000	0.000000	0.000000	0.000000
Pq104490.6	440	0.000000	0.000000	0.000000	0.000000	0.000000	0.000000	0.000000
Pq10450.1	1547	62.283466	130.851511	132.275010	222.461487	211.240436	138.127443	161.324056
Pq104500.1	1403	0.000000	0.000000	0.000000	7.433161	6.129515	0.000000	9.615238
Pq104500.2	1405	13.097851	0.000000	7.422580	0.000000	13.225013	4.800775	0.000000
Pq104510.1	570	0.000000	0.000000	15.087209	0.000000	11.833490	0.000000	16.142527
Pq104520.1	1394	13.329371	24.193291	0.000000	6.600603	17.269765	7.481151	18.507265
Pq104530.1	711	0.000000	60.229737	12.941266	16.929713	0.000000	0.000000	26.133817
Pq104540.1	1003	0.000000	9.173719	24.002046	20.795065	17.147975	37.051134	20.174744
Pq104550.1	982	6.868727	21.804146	9.369899	12.257664	0.000000	17.514683	9.460868
Pq104560.1	1044	0.000000	26.440346	0.000000	0.000000	0.000000	17.798031	0.000000
Pq104560.2	1097	0.000000	10.972676	0.000000	23.517892	0.000000	18.446006	0.000000
Pq104570.1	613	0.000000	0.000000	0.000000	0.000000	28.057779	0.000000	0.000000
Pq104570.2	769	0.000000	0.000000	0.000000	0.000000	0.000000	8.771248	0.000000
Pq104570.3	327	0.000000	0.000000	0.000000	0.000000	0.000000	0.000000	0.000000
Pq104570.4	479	0.000000	0.000000	0.000000	0.000000	0.000000	0.000000	0.000000
Pq104590.1	1035	10.076063	49.853387	8.976398	0.000000	10.343803	26.670262	0.000000
Pq10460.1	427	0.000000	0.000000	0.000000	0.000000	0.000000	43.515559	0.000000
Pq10460.2	2589	56.863594	69.739432	12.084270	33.216336	50.238705	10.421150	37.216115
Pq10460.3	1137	0.000000	18.344283	0.000000	16.342255	11.864713	9.415863	8.092560
Pq10460.4	1811	46.068359	33.240180	30.780470	22.347067	29.557802	15.242253	19.939855
Pq104600.1	1542	0.000000	6.942825	5.967082	15.612226	40.578696	0.000000	18.075043
Pq104600.2	534	0.000000	17.230787	45.082494	19.529447	0.000000	0.000000	0.000000
Pq104610.1	1093	19.082754	55.075906	0.000000	24.684683	9.794909	0.000000	11.012832
Pq104620.1	1426	7.507599	19.357448	8.441112	14.626543	0.000000	19.545383	14.190231
Pq104630.1	2648	9.091409	23.630041	6.495249	17.542621	22.925153	16.171957	17.373943
Pq104640.1	442	0.000000	0.000000	0.000000	0.000000	0.000000	0.000000	15.260384
Pq104650.1	948	7.115073	11.293076	9.705950	0.000000	0.000000	9.071423	0.000000
Pq104660.1	920	0.000000	0.000000	0.000000	11.636778	0.000000	0.000000	68.013423
Pq104670.1	364	0.000000	18.530466	0.000000	0.000000	0.000000	0.000000	0.000000
Pq104680.1	1209	28.452305	15.369019	5.579065	0.000000	22.831862	19.912367	8.625910
Pq104690.1	787	25.711904	0.000000	0.000000	0.000000	13.251239	21.854407	35.415141
Pq10470.1	933	50.606245	114.746364	197.239878	103.211369	55.888129	165.910791	278.816735
Pq104700.1	691	34.839438	45.276664	0.000000	26.890223	9.761345	0.000000	0.000000
Pq104700.2	567	0.000000	15.167036	0.000000	0.000000	0.000000	0.000000	0.000000
Pq104710.1	991	0.000000	17.355619	9.374946	0.000000	0.000000	18.569607	0.000000
Pq104710.2	551	0.000000	0.000000	0.000000	0.000000	33.398331	0.000000	18.926905
Pq104710.3	636	0.000000	0.000000	0.000000	0.000000	0.000000	0.000000	13.521556
Pq104730.1	1003	0.000000	18.347438	12.001023	10.397532	17.147975	18.525567	26.899659
Pq104740.1	878	12.193435	10.479773	54.838387	35.633456	0.000000	10.581517	38.411672
Pq104750.1	365	23.560847	0.000000	0.000000	0.000000	25.208878	0.000000	0.000000
Pq104760.1	417	28.865770	0.000000	0.000000	0.000000	16.175275	0.000000	0.000000
Pq104760.2	486	21.458282	0.000000	0.000000	0.000000	44.056937	18.932593	0.000000
Pq104770.1	413	0.000000	0.000000	0.000000	0.000000	0.000000	0.000000	0.000000
Pq104770.2	850	32.790254	7.935399	12.595101	0.000000	0.000000	0.000000	0.000000
Pq104790.1	508	41.057972	0.000000	36.577055	26.555471	21.074480	18.112678	0.000000
Pq10480.1	2435	34.262751	91.824412	87.754889	69.251433	83.536295	30.229948	346.033599
Pq104800.1	537	0.000000	0.000000	0.000000	34.269051	0.000000	19.420344	0.000000
Pq104800.2	536	0.000000	0.000000	0.000000	0.000000	38.913153	0.000000	0.000000
Pq104800.3	727	0.000000	0.000000	0.000000	0.000000	0.000000	0.000000	0.000000
Pq104800.4	692	0.000000	0.000000	0.000000	0.000000	0.000000	0.000000	0.000000
Pq104800.5	429	0.000000	0.000000	0.000000	0.000000	0.000000	0.000000	0.000000
Pq104800.6	867	0.000000	0.000000	10.715769	7.779803	12.348138	0.000000	41.650609
Pq104810.1	753	0.000000	22.841193	12.338077	8.957622	28.435155	0.000000	0.000000
Pq104820.1	839	11.073387	24.118318	0.000000	32.900740	43.040617	12.429946	0.000000
Pq104830.1	635	32.846378	13.542849	0.000000	21.244377	33.719168	28.980284	0.000000
Pq104840.1	2153	4.843811	3.994291	12.945525	3.132880	24.862600	25.642100	11.181631
Pq104850.1	1058	0.000000	11.377151	0.000000	0.000000	0.000000	0.000000	0.000000
Pq104850.2	1059	11.366408	29.543130	0.000000	0.000000	12.738602	10.109382	8.688612
Pq104850.3	509	40.977308	16.895303	18.252597	0.000000	21.033076	0.000000	0.000000
Pq104860.1	889	46.923397	0.000000	20.901174	15.174555	12.042560	0.000000	0.000000
Pq104880.1	308	0.000000	0.000000	0.000000	0.000000	0.000000	0.000000	0.000000
Pq104880.2	638	0.000000	18.866812	0.000000	0.000000	0.000000	0.000000	16.780307
Pq104880.3	612	19.668343	0.000000	0.000000	0.000000	0.000000	17.493196	0.000000
Pq104880.4	413	0.000000	0.000000	0.000000	0.000000	25.922120	0.000000	0.000000
Pq10490.1	808	34.494698	25.043649	0.000000	22.775347	44.691928	25.813675	276.723320
Pq10490.2	934	7.221723	0.000000	0.000000	12.887608	0.000000	0.000000	39.788317
Pq10490.3	801	0.000000	0.000000	0.000000	0.000000	0.000000	11.598717	16.841672
Pq10490.4	845	76.223293	28.490002	37.025059	61.063025	21.989519	39.911773	177.374794
Pq10490.5	785	0.000000	26.570000	76.685306	59.175617	0.000000	13.638007	117.213253
Pq104900.1	1075	0.000000	8.642392	6.274502	19.917834	25.677880	11.197233	0.000000
Pq104900.2	1191	7.800648	11.326767	0.000000	30.902570	0.000000	0.000000	0.000000
Pq104910.1	348	0.000000	0.000000	0.000000	0.000000	0.000000	0.000000	0.000000
Pq104910.2	542	12.444815	39.504929	0.000000	44.417070	0.000000	0.000000	17.141277
Pq104920.1	1701	0.000000	18.392813	10.111357	16.385488	7.930734	0.000000	27.046562
Pq104930.1	329	0.000000	0.000000	32.540534	0.000000	36.586705	0.000000	0.000000
Pq104940.1	610	42.293652	30.460892	0.000000	52.651651	0.000000	0.000000	0.000000
Pq104950.1	462	0.000000	22.572998	0.000000	0.000000	0.000000	0.000000	0.000000
Pq104960.1	403	0.000000	21.339229	0.000000	16.737195	0.000000	0.000000	0.000000
Pq104990.1	364	0.000000	0.000000	0.000000	0.000000	0.000000	29.411637	0.000000
Pq1050.1	1855	11.243908	23.179810	10.016789	36.361669	40.399380	14.880712	19.466888
Pq1050.2	1706	236.920480	386.653345	162.103560	345.147108	355.968266	381.007854	971.962049
Pq1050.3	3678	45.467726	73.356058	78.590964	90.061080	124.362965	99.240177	140.288896
Pq1050.4	3680	36.658096	90.185029	42.505730	111.211652	93.518457	79.453836	186.821283
Pq1050.5	2289	79.510357	148.731277	131.465988	113.900446	135.250999	105.528558	176.804445
Pq1050.6	2287	28.162957	178.950101	95.760045	127.848761	121.870205	70.783625	332.363069
Pq10500.1	2472	30.315878	26.055292	24.346735	8.437480	17.394234	30.066576	19.100173
Pq10500.2	2471	29.789528	14.613953	12.661341	13.921019	7.519686	24.567303	21.662962
Pq10500.3	2455	14.709197	16.991812	24.520556	7.568694	5.494981	26.164975	14.991838
Pq10500.4	2468	25.353464	3.484485	11.293240	2.733018	13.013577	29.825738	34.140673
Pq10500.5	586	0.000000	0.000000	0.000000	0.000000	15.701775	0.000000	0.000000
Pq10500.6	2459	15.112764	21.944171	13.061207	7.483725	19.580359	33.928344	31.475146
Pq10500.7	2458	16.464824	26.133041	14.973540	19.588325	21.213842	27.989290	22.678369
Pq10500.8	2456	13.077161	11.239300	9.802138	12.738670	24.510572	34.045255	5.492744
Pq10500.9	2469	18.633537	29.251582	21.119329	17.415369	15.051554	27.319115	30.352714
Pq105000.1	902	20.599938	0.000000	11.868998	10.200932	0.000000	0.000000	0.000000
Pq105000.2	765	8.817111	0.000000	0.000000	0.000000	0.000000	0.000000	0.000000
Pq105000.3	385	0.000000	0.000000	0.000000	0.000000	22.336907	0.000000	0.000000
Pq105000.4	750	12.268320	16.049368	0.000000	11.466279	0.000000	0.000000	14.274448
Pq105020.1	633	14.535925	57.047516	16.475079	0.000000	0.000000	0.000000	33.825705
Pq105020.2	349	0.000000	0.000000	24.641001	0.000000	0.000000	0.000000	0.000000
Pq105040.1	480	19.355358	14.052270	0.000000	0.000000	0.000000	0.000000	0.000000
Pq105050.1	592	0.000000	0.000000	0.000000	11.393732	36.168364	0.000000	20.332814
Pq105060.1	768	0.000000	27.158138	11.197538	12.097099	43.913344	13.939890	0.000000
Pq105070.1	558	0.000000	0.000000	0.000000	0.000000	0.000000	0.000000	0.000000
Pq105080.1	675	0.000000	0.000000	15.860497	0.000000	0.000000	0.000000	0.000000
Pq105080.2	805	0.000000	13.299175	11.430112	29.905654	0.000000	0.000000	11.541083
Pq105080.3	1099	9.741434	8.372375	10.952708	0.000000	0.000000	0.000000	0.000000
Pq105090.1	393	0.000000	0.000000	0.000000	53.072391	0.000000	0.000000	0.000000
Pq105090.2	1478	18.676401	8.144131	0.000000	0.000000	0.000000	0.000000	0.000000
Pq105090.3	1458	8.255848	7.152761	23.593167	6.372134	0.000000	0.000000	0.000000
Pq10510.1	754	28.397442	73.219419	111.749577	110.649601	45.621800	123.217134	178.914843
Pq10510.2	530	17.360831	136.268218	137.737876	113.581067	17.529381	76.359505	242.396281
Pq10510.3	673	17.885625	15.495876	0.000000	0.000000	10.022421	0.000000	0.000000
Pq105100.1	507	33.923903	18.324599	0.000000	0.000000	18.148403	23.741668	20.569477
Pq105110.1	1016	23.694933	0.000000	0.000000	0.000000	19.916603	10.537240	27.169017
Pq105120.1	635	13.542849	0.000000	0.000000	16.859584	0.000000	0.000000	0.000000
Pq105120.2	776	0.000000	17.384251	0.000000	11.857268	15.511631	13.439078	33.246299
Pq105130.1	424	0.000000	0.000000	0.000000	0.000000	0.000000	0.000000	0.000000
Pq105130.2	697	0.000000	0.000000	0.000000	0.000000	0.000000	14.962303	0.000000
Pq105130.3	456	0.000000	0.000000	0.000000	0.000000	0.000000	18.859012	0.000000
Pq105150.1	773	0.000000	12.018851	0.000000	27.699446	11.903286	0.000000	13.491235
Pq105150.2	620	29.969587	0.000000	0.000000	0.000000	0.000000	0.000000	0.000000
Pq105160.1	982	24.515328	21.239766	0.000000	9.460868	0.000000	10.902073	28.109696
Pq105170.1	329	0.000000	0.000000	0.000000	0.000000	0.000000	0.000000	0.000000
Pq105180.1	503	0.000000	0.000000	17.096838	0.000000	13.409721	0.000000	0.000000
Pq105180.2	975	0.000000	8.820215	19.057583	20.754122	10.980344	18.874339	12.345668
Pq105180.3	763	0.000000	0.000000	0.000000	0.000000	0.000000	0.000000	0.000000
Pq105190.1	583	0.000000	0.000000	0.000000	0.000000	0.000000	0.000000	0.000000
Pq10520.1	946	85.561390	282.923778	38.905879	178.137804	209.456419	154.540231	383.015122
Pq105200.1	1587	5.854173	21.251070	20.237875	0.000000	30.339070	6.571345	5.418846
Pq105210.1	349	0.000000	0.000000	0.000000	0.000000	0.000000	0.000000	0.000000
Pq105230.1	600	0.000000	0.000000	0.000000	0.000000	0.000000	0.000000	0.000000
Pq105230.2	602	0.000000	0.000000	15.284452	0.000000	0.000000	0.000000	15.432844
Pq105230.3	401	80.093534	0.000000	0.000000	0.000000	0.000000	0.000000	0.000000
Pq105250.1	525	0.000000	0.000000	0.000000	16.380399	0.000000	12.847790	61.176204
Pq105250.2	402	0.000000	0.000000	0.000000	0.000000	0.000000	26.631432	0.000000
Pq105250.3	489	0.000000	0.000000	18.999125	0.000000	0.000000	37.632885	24.615595
Pq105260.1	346	0.000000	0.000000	0.000000	0.000000	0.000000	0.000000	0.000000
Pq105270.1	788	0.000000	13.234422	0.000000	0.000000	0.000000	27.172172	58.383505
Pq105280.1	523	0.000000	17.764000	0.000000	20.470049	0.000000	0.000000	0.000000
Pq105280.2	469	0.000000	0.000000	45.653884	0.000000	51.330601	0.000000	18.336267
Pq105290.1	1354	6.861575	19.926409	7.906821	20.386795	44.449874	23.106481	25.405345
Pq105290.2	828	0.000000	25.859507	0.000000	29.074942	0.000000	10.386122	0.000000
Pq10530.1	2819	76.265602	46.139768	35.890863	72.157105	127.296337	115.289003	181.272621
Pq10530.2	2802	62.998168	43.330340	57.311755	78.811480	163.243035	107.934697	98.212241
Pq105300.1	495	0.000000	34.746300	0.000000	13.626444	0.000000	0.000000	24.317224
Pq105310.1	499	0.000000	0.000000	24.122296	0.000000	0.000000	0.000000	0.000000
Pq105320.1	876	0.000000	11.904937	0.000000	31.817027	7.699874	24.442547	42.014796
Pq105340.1	495	0.000000	0.000000	0.000000	0.000000	24.317224	0.000000	0.000000
Pq105351.1	311	0.000000	0.000000	0.000000	0.000000	0.000000	0.000000	0.000000
Pq105351.2	814	12.811701	10.564753	0.000000	16.572702	13.152132	22.607470	14.787501
Pq105360.1	404	0.000000	0.000000	0.000000	0.000000	0.000000	0.000000	0.000000
Pq105370.1	552	16.830746	0.000000	0.000000	16.668914	0.000000	0.000000	0.000000
Pq105380.1	454	0.000000	0.000000	0.000000	22.970760	18.942091	0.000000	14.857025
Pq105390.1	932	0.000000	0.000000	0.000000	9.968425	14.474441	11.486948	29.617726
Pq105390.2	362	0.000000	0.000000	0.000000	0.000000	0.000000	0.000000	0.000000
Pq105390.3	727	0.000000	0.000000	0.000000	14.726046	0.000000	0.000000	0.000000
Pq105390.4	307	0.000000	0.000000	0.000000	0.000000	0.000000	0.000000	0.000000
Pq10540.1	1425	0.000000	7.512867	6.457011	8.447036	21.955210	6.034884	0.000000
Pq10540.2	1041	30.852553	0.000000	0.000000	50.089937	0.000000	8.924661	6.479433
Pq10540.3	1682	21.881665	28.625507	18.600579	10.225576	11.047053	8.020321	31.824720
Pq10540.4	1298	18.547035	24.103370	13.250708	21.472816	0.000000	24.743842	28.355132
Pq105400.1	486	0.000000	22.028469	0.000000	0.000000	0.000000	0.000000	0.000000
Pq105400.2	423	0.000000	0.000000	0.000000	0.000000	0.000000	0.000000	0.000000
Pq10541.1	354	0.000000	0.000000	0.000000	0.000000	0.000000	0.000000	0.000000
Pq10541.2	899	47.829307	144.680764	15.005761	202.446282	225.169396	93.725452	243.607589
Pq105410.1	350	0.000000	0.000000	0.000000	0.000000	0.000000	0.000000	34.391503
Pq105420.1	1221	0.000000	22.096936	0.000000	7.535823	0.000000	0.000000	14.086338
Pq105420.2	1353	0.000000	0.000000	6.800621	0.000000	7.707853	12.712061	0.000000
Pq105430.1	1400	0.000000	12.285299	13.272246	0.000000	0.000000	13.144629	17.195751
Pq105430.2	1536	0.000000	24.194198	4.391334	41.819671	11.980782	0.000000	13.579069
Pq105440.1	344	0.000000	0.000000	0.000000	0.000000	0.000000	19.607819	0.000000
Pq105450.1	1671	5.506427	0.000000	0.000000	0.000000	5.559887	12.109676	0.000000
Pq105450.2	1670	7.207800	6.244745	5.149527	22.252867	4.038976	38.464081	11.019449
Pq105460.1	1226	19.636258	8.506301	7.014445	22.733863	5.501704	17.464659	0.000000
Pq105470.1	335	0.000000	0.000000	0.000000	0.000000	0.000000	0.000000	0.000000
Pq105470.2	329	0.000000	0.000000	0.000000	0.000000	0.000000	0.000000	0.000000
Pq105490.1	577	0.000000	18.074047	0.000000	0.000000	0.000000	18.554308	15.946690
Pq105500.1	1374	0.000000	0.000000	6.696681	8.760572	7.590047	18.776658	20.285092
Pq105520.1	1036	20.132674	16.601755	0.000000	19.532113	10.333818	0.000000	0.000000
Pq105530.1	1455	9.271601	7.357963	12.647753	16.545740	0.000000	0.000000	12.770546
Pq105530.2	344	0.000000	0.000000	0.000000	0.000000	0.000000	0.000000	0.000000
Pq105530.3	1701	21.637249	14.152882	0.000000	5.055679	5.461829	0.000000	6.293848
Pq105530.4	988	24.366449	0.000000	26.112478	9.403413	13.654027	21.671732	9.312996
Pq105550.1	2017	0.000000	53.710081	20.681656	8.527228	23.030669	13.376479	15.923405
Pq105560.1	1205	35.538044	0.000000	9.989233	8.654543	7.136688	30.840073	5.597585
Pq105570.1	600	0.000000	0.000000	28.665698	15.484287	11.241816	17.843060	46.006202
Pq105590.1	968	0.000000	0.000000	0.000000	17.767994	9.597698	6.968068	0.000000
Pq105590.2	1129	0.000000	0.000000	0.000000	24.687082	5.974393	0.000000	0.000000
Pq105590.3	1245	0.000000	0.000000	7.462307	27.088713	25.797195	7.390554	0.000000
Pq105590.4	368	0.000000	0.000000	18.329048	0.000000	0.000000	0.000000	0.000000
Pq10560.1	575	16.157516	35.191772	279.282672	112.015100	104.669790	217.642954	134.604146
Pq105600.1	442	0.000000	0.000000	0.000000	0.000000	0.000000	0.000000	0.000000
Pq105610.1	591	0.000000	0.000000	0.000000	0.000000	15.720088	0.000000	0.000000
Pq105610.2	1107	0.000000	9.420709	0.000000	0.000000	12.186250	0.000000	0.000000
Pq105610.3	597	0.000000	0.000000	0.000000	0.000000	0.000000	0.000000	0.000000
Pq105620.1	1028	0.000000	9.037521	6.561371	10.414237	17.901246	0.000000	20.289348
Pq105630.1	362	0.000000	0.000000	0.000000	0.000000	0.000000	0.000000	0.000000
Pq105640.1	1080	11.145394	9.656227	15.925388	8.602381	0.000000	0.000000	0.000000
Pq105640.2	975	10.696128	0.000000	0.000000	0.000000	0.000000	18.874339	0.000000
Pq105650.1	1423	42.294539	14.657379	0.000000	19.586589	4.740049	15.046853	12.932172
Pq105660.1	308	0.000000	0.000000	0.000000	0.000000	0.000000	0.000000	0.000000
Pq105660.2	336	0.000000	0.000000	0.000000	0.000000	0.000000	0.000000	0.000000
Pq105680.1	351	0.000000	0.000000	0.000000	0.000000	0.000000	0.000000	0.000000
Pq105690.1	931	29.649539	12.929136	0.000000	27.711201	9.979132	7.244994	11.499287
Pq10570.1	583	17.888036	0.000000	0.000000	0.000000	0.000000	0.000000	0.000000
Pq10570.2	396	0.000000	0.000000	0.000000	0.000000	0.000000	60.793060	0.000000
Pq10570.3	457	0.000000	0.000000	0.000000	0.000000	0.000000	0.000000	0.000000
Pq10570.4	2761	14.657927	50.407774	9.997726	56.675602	15.108620	21.802957	40.379161
Pq10570.5	4120	62.364092	75.932566	46.745732	83.531049	79.317707	40.589877	60.574834
Pq10570.6	448	0.000000	0.000000	0.000000	0.000000	0.000000	0.000000	0.000000
Pq10570.7	2759	21.814110	26.459251	6.233932	33.673693	12.223794	27.162323	26.679928
Pq10570.8	456	0.000000	0.000000	20.374061	0.000000	0.000000	40.356317	0.000000
Pq10570.9	4853	17.720398	38.287954	16.678565	37.502412	53.087725	37.204902	62.318776
Pq105700.1	377	0.000000	0.000000	31.928451	0.000000	0.000000	0.000000	0.000000
Pq105710.1	760	8.875118	0.000000	0.000000	15.838192	41.166019	11.315407	36.673310
Pq105720.1	698	0.000000	13.310275	0.000000	0.000000	13.182293	0.000000	29.881733
Pq105730.1	364	0.000000	0.000000	0.000000	0.000000	0.000000	28.650343	0.000000
Pq105750.1	1057	8.789567	6.381352	0.000000	8.705052	11.387915	9.866343	24.407879
Pq105750.2	639	0.000000	0.000000	0.000000	0.000000	0.000000	13.458074	14.539236
Pq105760.1	527	0.000000	0.000000	0.000000	0.000000	0.000000	0.000000	35.258337
Pq105760.2	548	19.536197	0.000000	43.930751	0.000000	15.692900	16.953598	0.000000
Pq105760.3	615	0.000000	0.000000	33.914552	0.000000	0.000000	10.967625	0.000000
Pq105760.4	816	0.000000	0.000000	0.000000	11.385505	8.266041	0.000000	0.000000
Pq105780.1	1584	4.258264	13.517469	5.808864	15.198265	26.335164	5.429109	29.326300
Pq105790.1	743	25.008269	9.078182	0.000000	0.000000	0.000000	0.000000	23.148612
Pq105790.2	632	0.000000	0.000000	0.000000	0.000000	0.000000	13.607135	14.700272
Pq10580.1	408	0.000000	0.000000	0.000000	0.000000	16.532082	0.000000	0.000000
Pq10580.2	365	0.000000	0.000000	0.000000	0.000000	0.000000	0.000000	0.000000
Pq10580.3	1487	40.482828	49.982902	22.680194	43.197723	74.253453	202.370980	161.305092
Pq10580.4	1068	17.398075	18.946881	80.193526	25.846181	22.541247	29.294171	136.886759
Pq10580.5	303	0.000000	0.000000	0.000000	0.000000	0.000000	0.000000	0.000000
Pq10580.6	507	21.116047	18.148403	0.000000	0.000000	33.923903	0.000000	39.911773
Pq10580.7	304	0.000000	0.000000	0.000000	0.000000	0.000000	0.000000	35.216565
Pq105800.1	1291	8.078021	13.322555	14.392830	15.674104	0.000000	14.254439	9.323800
Pq105810.1	353	0.000000	0.000000	0.000000	0.000000	0.000000	0.000000	0.000000
Pq105820.1	513	0.000000	20.869076	0.000000	23.463988	20.328898	0.000000	18.110277
Pq105830.1	344	0.000000	0.000000	0.000000	0.000000	0.000000	0.000000	0.000000
Pq105840.1	742	49.602374	0.000000	0.000000	11.589905	0.000000	0.000000	14.428350
Pq105840.2	461	0.000000	0.000000	0.000000	0.000000	0.000000	0.000000	0.000000
Pq105870.1	1626	17.141277	16.593086	13.168310	33.952916	37.014225	6.413730	5.288874
Pq105880.1	531	0.000000	0.000000	0.000000	0.000000	0.000000	0.000000	22.668599
Pq105880.2	988	8.704159	0.000000	6.827014	10.835866	9.312996	0.000000	31.666169
Pq105880.3	720	0.000000	9.368180	0.000000	0.000000	0.000000	0.000000	0.000000
Pq105890.1	333	0.000000	0.000000	27.899615	0.000000	0.000000	0.000000	0.000000
Pq10590.1	1234	39.017912	152.120784	13.937941	52.701786	21.864148	60.730025	149.128692
Pq105900.1	918	11.360267	28.103625	0.000000	0.000000	11.662130	10.023138	13.112229
Pq10591.1	639	16.320383	0.000000	14.539236	10.555696	83.770233	14.399437	37.674572
Pq10591.2	1529	50.619610	36.457444	4.411439	49.012983	30.089079	39.362413	61.385562
Pq10591.3	695	0.000000	9.705165	0.000000	0.000000	17.319462	0.000000	98.989460
Pq10591.4	1954	93.202364	175.325867	75.342807	80.082567	176.124832	79.219431	175.921782
Pq105910.1	411	0.000000	0.000000	0.000000	0.000000	0.000000	0.000000	0.000000
Pq105920.1	300	0.000000	0.000000	0.000000	0.000000	0.000000	0.000000	0.000000
Pq105930.1	491	0.000000	0.000000	0.000000	0.000000	0.000000	24.515328	0.000000
Pq105930.2	337	0.000000	0.000000	0.000000	0.000000	0.000000	0.000000	0.000000
Pq105930.3	1521	0.000000	28.154729	12.098935	15.827779	6.856492	0.000000	12.216400
Pq105940.1	985	12.220331	10.587538	17.461339	18.864105	6.847807	32.606606	0.000000
Pq105950.1	334	0.000000	0.000000	0.000000	0.000000	0.000000	0.000000	0.000000
Pq105960.1	532	0.000000	45.251977	0.000000	0.000000	17.463481	12.678740	0.000000
Pq105970.1	415	0.000000	0.000000	0.000000	0.000000	0.000000	20.722191	0.000000
Pq105980.1	2261	28.410002	8.139089	5.323762	13.837317	19.017491	4.109054	5.966466
Pq105990.1	780	0.000000	0.000000	0.000000	0.000000	0.000000	11.910990	0.000000
Pq105990.2	2505	3.673150	19.220800	0.000000	0.000000	0.000000	2.692651	12.821360
Pq105990.3	2622	4.590780	7.954786	16.399141	10.629945	5.144996	8.166160	7.018490
Pq1060.1	315	101.960340	0.000000	76.425561	0.000000	81.901994	29.493879	0.000000
Pq1060.2	1162	459.270171	984.094199	538.488376	488.451649	727.574910	499.206285	1492.551972
Pq10600.1	617	0.000000	16.902309	13.937941	15.057653	10.932074	52.054307	59.651477
Pq10600.10	607	0.000000	30.611440	0.000000	52.911874	30.317102	0.000000	17.180766
Pq10600.11	843	11.020845	0.000000	12.699687	0.000000	0.000000	0.000000	0.000000
Pq10600.12	1108	91.314390	77.298453	41.521843	32.591225	56.473239	0.000000	75.464934
Pq10600.13	1392	23.072922	6.610086	8.647289	22.475700	12.355904	6.674261	14.536831
Pq10600.14	743	0.000000	0.000000	14.035969	0.000000	0.000000	9.078182	14.408931
Pq10600.15	901	13.359629	0.000000	19.089255	0.000000	0.000000	11.882171	30.636760
Pq10600.16	743	0.000000	0.000000	0.000000	0.000000	0.000000	0.000000	0.000000
Pq10600.17	499	0.000000	0.000000	0.000000	0.000000	36.878719	0.000000	20.899248
Pq10600.18	351	0.000000	19.216779	0.000000	0.000000	0.000000	0.000000	24.500596
Pq10600.19	310	0.000000	0.000000	0.000000	0.000000	0.000000	0.000000	0.000000
Pq10600.2	1355	23.089428	38.079894	20.569532	24.889629	15.801972	27.162333	26.650242
Pq10600.20	704	15.207153	0.000000	0.000000	0.000000	0.000000	13.196835	0.000000
Pq10600.21	505	0.000000	0.000000	0.000000	0.000000	0.000000	0.000000	0.000000
Pq10600.22	662	0.000000	0.000000	0.000000	0.000000	0.000000	32.343915	13.899155
Pq10600.23	1532	40.843570	22.453549	18.193026	26.416800	55.905148	12.012063	86.427732
Pq10600.24	370	23.242458	0.000000	0.000000	0.000000	0.000000	0.000000	0.000000
Pq10600.25	330	0.000000	0.000000	0.000000	0.000000	0.000000	0.000000	0.000000
Pq10600.3	452	19.025906	20.554363	0.000000	23.685477	0.000000	0.000000	23.072400
Pq10600.4	462	0.000000	14.599761	0.000000	19.916105	0.000000	0.000000	0.000000
Pq10600.5	936	0.000000	0.000000	0.000000	38.580211	0.000000	0.000000	0.000000
Pq10600.6	673	15.907631	0.000000	0.000000	0.000000	0.000000	0.000000	10.022421
Pq10600.7	1349	20.462358	71.383400	23.192124	19.124632	6.887007	20.000266	63.489019
Pq10600.8	677	0.000000	0.000000	0.000000	0.000000	0.000000	0.000000	0.000000
Pq10600.9	1271	8.205134	13.532194	7.309655	10.613831	0.000000	0.000000	9.470516
Pq106000.1	565	0.000000	0.000000	11.938212	56.845146	0.000000	42.608941	18.457920
Pq106010.1	335	0.000000	0.000000	0.000000	0.000000	0.000000	0.000000	0.000000
Pq106020.1	1050	19.271684	10.196034	17.526172	11.463834	0.000000	8.190199	17.696327
Pq106050.1	1602	0.000000	6.682794	0.000000	7.513749	45.568710	16.104325	46.394866
Pq106060.1	645	0.000000	0.000000	0.000000	0.000000	39.998648	14.403987	0.000000
Pq106060.2	475	0.000000	0.000000	0.000000	36.209302	0.000000	0.000000	0.000000
Pq106060.3	988	12.183225	31.666169	8.704159	9.403413	6.827014	0.000000	9.312996
Pq106060.4	1073	0.000000	0.000000	0.000000	12.572394	0.000000	0.000000	0.000000
Pq106070.1	585	0.000000	31.762639	0.000000	0.000000	0.000000	0.000000	53.480640
Pq106090.1	1186	9.026843	15.516426	0.000000	0.000000	7.251020	0.000000	0.000000
Pq106090.2	1185	0.000000	0.000000	0.000000	7.257139	15.680290	5.692059	18.068921
Pq106110.1	1034	10.085807	0.000000	0.000000	0.000000	0.000000	0.000000	0.000000
Pq106110.2	1035	8.308898	17.952796	6.516995	0.000000	8.890087	0.000000	20.152125
Pq106130.1	745	0.000000	12.350658	0.000000	0.000000	0.000000	24.941133	0.000000
Pq106140.1	403	0.000000	0.000000	26.565349	0.000000	59.737101	0.000000	0.000000
Pq106160.1	565	0.000000	0.000000	0.000000	16.443490	35.814635	0.000000	0.000000
Pq106170.1	757	12.272882	8.910290	0.000000	0.000000	0.000000	13.776387	11.360250
Pq106170.2	785	0.000000	0.000000	0.000000	0.000000	0.000000	10.955044	0.000000
Pq10620.1	370	0.000000	0.000000	0.000000	0.000000	86.804074	0.000000	0.000000
Pq106200.1	1256	34.095018	14.651657	9.583619	0.000000	0.000000	0.000000	0.000000
Pq106200.2	1254	7.337512	28.796713	16.632735	6.857822	0.000000	0.000000	0.000000
Pq10621.1	1734	0.000000	16.073654	7.779803	24.696276	5.306367	27.767072	12.028518
Pq10621.2	1431	58.431270	28.281298	52.369567	64.299373	92.527802	65.589465	54.086222
Pq10621.3	741	27.308055	28.895643	12.417328	64.977198	14.073853	11.605546	25.075768
Pq10621.4	857	74.953342	182.521687	84.273227	85.182117	120.416000	43.363230	118.058744
Pq10621.5	1060	0.000000	22.711370	9.838420	0.000000	43.823452	0.000000	0.000000
Pq10621.6	1186	50.746315	96.725104	7.251020	31.334138	62.559853	108.322116	46.549277
Pq10621.7	1122	27.884291	7.664625	0.000000	6.011666	19.083486	16.401498	10.728187
Pq10621.8	2425	3.546272	15.324655	2.781480	17.659111	34.148933	19.854888	25.803031
Pq106210.1	474	0.000000	0.000000	0.000000	0.000000	0.000000	0.000000	0.000000
Pq106220.1	581	0.000000	0.000000	35.899225	0.000000	15.990657	23.218897	18.426568
Pq106230.1	811	0.000000	0.000000	0.000000	12.859094	21.207668	22.911398	0.000000
Pq106230.2	753	12.219443	0.000000	0.000000	11.420597	12.338077	0.000000	14.217577
Pq106240.1	704	13.069944	0.000000	0.000000	0.000000	0.000000	0.000000	15.207153
Pq106240.2	712	0.000000	14.647086	0.000000	0.000000	0.000000	0.000000	0.000000
Pq106250.1	604	0.000000	0.000000	17.724894	0.000000	0.000000	0.000000	0.000000
Pq106270.1	474	0.000000	22.586151	0.000000	0.000000	22.001529	0.000000	0.000000
Pq106270.2	980	0.000000	18.778041	0.000000	10.641556	0.000000	0.000000	13.765489
Pq106270.3	911	0.000000	0.000000	0.000000	0.000000	0.000000	0.000000	11.751741
Pq106280.1	1029	13.109989	0.000000	17.883849	11.697790	30.404446	8.357346	9.028739
Pq106290.1	1093	9.541377	47.207919	0.000000	12.342341	48.974546	0.000000	11.012832
Pq10630.1	1089	22.106567	9.576423	39.484432	51.187724	30.969190	58.985321	25.347769
Pq10630.2	1671	68.651091	92.636007	38.919212	80.731174	140.950560	110.128550	57.627892
Pq10630.3	600	14.332849	61.937146	44.967264	0.000000	30.670801	40.123420	34.762416
Pq10630.4	1074	25.951318	6.280344	29.904569	34.269051	33.622977	67.971205	24.021534
Pq10630.5	350	19.271684	0.000000	0.000000	0.000000	0.000000	0.000000	0.000000
Pq10630.6	1461	117.243923	69.276963	173.016799	185.589902	70.634163	165.335298	92.335244
Pq10630.7	661	0.000000	0.000000	15.777193	26.020301	42.165985	10.204372	0.000000
Pq106310.1	331	0.000000	0.000000	0.000000	0.000000	0.000000	0.000000	25.980995
Pq106320.1	542	33.952916	0.000000	19.241190	0.000000	68.565106	0.000000	19.752464
Pq106330.1	1163	0.000000	17.934179	14.788838	7.988454	17.399199	18.410724	23.734928
Pq106340.1	366	0.000000	25.140001	65.776098	0.000000	0.000000	0.000000	0.000000
Pq106350.1	574	0.000000	0.000000	32.060071	20.970428	0.000000	29.964144	0.000000
Pq106360.1	522	17.798031	12.921628	20.509264	0.000000	0.000000	0.000000	32.949078
Pq106360.2	473	0.000000	0.000000	0.000000	0.000000	0.000000	0.000000	0.000000
Pq106370.1	1265	24.732154	6.798189	22.032977	10.664173	25.389334	21.821123	9.515435
Pq106370.2	362	0.000000	0.000000	0.000000	0.000000	0.000000	0.000000	0.000000
Pq106380.1	358	0.000000	0.000000	18.841032	29.904569	0.000000	33.622977	0.000000
Pq106380.2	535	0.000000	12.607644	0.000000	0.000000	0.000000	19.492944	0.000000
Pq106380.3	321	0.000000	0.000000	0.000000	0.000000	0.000000	0.000000	0.000000
Pq106380.4	339	0.000000	0.000000	0.000000	0.000000	0.000000	0.000000	0.000000
Pq106390.1	335	0.000000	0.000000	0.000000	0.000000	0.000000	0.000000	0.000000
Pq10640.1	581	0.000000	20.717773	0.000000	0.000000	0.000000	0.000000	0.000000
Pq10640.2	807	14.915769	0.000000	0.000000	0.000000	8.358227	0.000000	0.000000
Pq106410.1	497	0.000000	0.000000	0.000000	0.000000	0.000000	0.000000	0.000000
Pq106410.2	690	15.114094	0.000000	40.393791	9.775492	0.000000	13.335131	0.000000
Pq106420.1	1056	32.574657	17.595780	19.162186	20.276204	8.713296	0.000000	0.000000
Pq106430.1	448	0.000000	0.000000	0.000000	0.000000	0.000000	0.000000	0.000000
Pq106430.2	525	0.000000	0.000000	0.000000	0.000000	0.000000	35.052344	45.855337
Pq106430.3	1062	16.195309	8.748184	0.000000	20.161649	8.664068	11.334299	19.639783
Pq106440.1	515	0.000000	0.000000	0.000000	23.372866	20.249951	16.698465	36.079891
Pq106450.1	604	0.000000	19.928851	17.266101	14.237929	0.000000	0.000000	53.174681
Pq106460.1	1615	7.453267	19.372244	5.324897	11.505352	0.000000	26.516002	22.789450
Pq106470.1	451	0.000000	0.000000	0.000000	0.000000	0.000000	20.599938	14.955853
Pq106480.1	571	0.000000	0.000000	0.000000	0.000000	0.000000	0.000000	0.000000
Pq106490.1	1275	21.649977	9.440805	0.000000	6.744870	14.573446	15.870799	25.190202
Pq10650.1	458	0.000000	0.000000	0.000000	0.000000	0.000000	0.000000	14.727270
Pq10650.2	1140	40.356317	10.558795	9.148004	0.000000	0.000000	23.666981	18.782168
Pq10650.3	1139	0.000000	0.000000	0.000000	0.000000	0.000000	28.197987	0.000000
Pq10650.4	1239	75.753449	20.822541	37.492219	5.443979	8.640707	66.837097	48.575569
Pq10650.5	1238	62.518081	7.504501	0.000000	8.647686	0.000000	58.337767	42.119244
Pq106500.1	1078	9.674142	7.977467	17.236683	6.257040	0.000000	42.677367	55.830361
Pq106510.1	421	20.426863	0.000000	0.000000	0.000000	0.000000	0.000000	0.000000
Pq106520.1	607	0.000000	17.180766	0.000000	30.611440	11.112174	17.637291	0.000000
Pq106520.2	898	0.000000	9.576514	10.345848	22.533707	23.843732	10.246370	13.404260
Pq106530.1	580	36.916675	0.000000	20.753493	0.000000	0.000000	0.000000	0.000000
Pq106530.2	806	11.415931	14.934275	12.938865	0.000000	0.000000	0.000000	0.000000
Pq106550.1	557	0.000000	0.000000	0.000000	0.000000	0.000000	0.000000	0.000000
Pq106550.2	1373	0.000000	13.403118	8.766953	7.595575	12.526889	6.766622	4.912665
Pq106560.1	680	0.000000	0.000000	0.000000	0.000000	0.000000	0.000000	0.000000
Pq106570.1	790	21.771416	11.760218	8.538088	27.103382	0.000000	15.236742	39.602753
Pq106580.1	1013	0.000000	0.000000	9.083159	11.882553	0.000000	0.000000	9.171344
Pq106580.2	458	0.000000	40.180089	26.281716	22.770142	0.000000	0.000000	0.000000
Pq106590.1	2076	12.427326	22.376137	3.249080	10.313907	17.728787	11.596364	10.046941
Pq10660.1	844	185.344636	132.459978	209.147946	119.877184	266.377430	141.725266	156.880669
Pq106600.1	548	0.000000	0.000000	0.000000	24.617115	0.000000	0.000000	0.000000
Pq106610.1	386	31.184005	0.000000	0.000000	0.000000	0.000000	0.000000	0.000000
Pq106630.1	2923	12.713749	13.845548	0.000000	25.183005	12.354115	17.839078	17.652499
Pq106650.1	503	18.470322	26.819442	0.000000	0.000000	47.860938	0.000000	17.096838
Pq106650.2	691	0.000000	15.493250	0.000000	17.419719	0.000000	12.445310	26.890223
Pq106660.1	668	0.000000	0.000000	0.000000	0.000000	0.000000	0.000000	16.026700
Pq106660.2	1241	19.398914	16.806970	6.929661	7.486359	16.305615	8.626781	14.828752
Pq106670.1	817	10.525960	0.000000	8.255924	26.207676	0.000000	14.733202	63.823286
Pq106680.1	860	0.000000	32.097350	0.000000	0.000000	9.999662	10.802991	0.000000
Pq106680.2	845	0.000000	0.000000	12.341686	0.000000	0.000000	0.000000	0.000000
Pq106680.3	626	0.000000	16.659305	0.000000	0.000000	10.774903	0.000000	14.698467
Pq106690.1	988	46.564981	0.000000	0.000000	8.704159	0.000000	13.654027	75.851063
Pq10670.1	873	39.403021	287.337276	61.810672	147.159254	168.636707	41.364350	262.808645
Pq106700.1	2477	4.210224	3.471825	3.750736	0.000000	8.644195	7.429342	19.438072
Pq106700.2	564	45.743135	0.000000	0.000000	0.000000	16.314256	0.000000	18.490647
Pq106700.3	1715	5.417243	0.000000	0.000000	0.000000	0.000000	18.242667	5.014408
Pq106700.4	1326	0.000000	0.000000	13.878191	0.000000	7.864800	0.000000	21.019394
Pq10671.1	505	18.397172	0.000000	0.000000	0.000000	23.835695	20.650940	0.000000
Pq10671.2	646	62.647891	33.145002	28.486812	18.633167	32.287074	26.624487	14.381690
Pq106710.1	1199	21.517204	0.000000	5.625596	8.928971	0.000000	0.000000	8.697852
Pq106710.2	1225	0.000000	0.000000	17.478916	7.511217	9.826144	8.513245	0.000000
Pq106730.1	325	0.000000	0.000000	0.000000	0.000000	0.000000	0.000000	0.000000
Pq106740.1	367	0.000000	0.000000	0.000000	25.071500	0.000000	0.000000	0.000000
Pq106750.1	1055	17.612459	25.573799	10.147712	0.000000	11.409503	9.885047	0.000000
Pq106750.2	808	8.347883	26.499593	0.000000	0.000000	25.813675	0.000000	11.498233
Pq106760.1	1053	6.405593	0.000000	0.000000	0.000000	19.807645	8.166865	8.822955
Pq106760.2	338	0.000000	0.000000	0.000000	0.000000	0.000000	0.000000	0.000000
Pq106770.1	669	13.753722	35.985130	15.588527	0.000000	0.000000	0.000000	16.002744
Pq106770.2	792	0.000000	0.000000	10.858219	35.191560	8.516527	0.000000	11.617728
Pq106780.1	649	0.000000	16.068914	13.250708	0.000000	0.000000	16.495895	0.000000
Pq106780.2	924	33.859496	18.614089	0.000000	0.000000	0.000000	9.958052	26.054169
Pq106790.1	675	0.000000	0.000000	0.000000	0.000000	0.000000	0.000000	0.000000
Pq106790.2	562	0.000000	0.000000	0.000000	0.000000	0.000000	0.000000	0.000000
Pq10680.1	1450	64.072910	65.125003	44.300010	82.493879	74.712574	50.345568	94.893344
Pq10680.10	415	0.000000	0.000000	0.000000	0.000000	20.722191	0.000000	16.253228
Pq10680.11	1120	0.000000	42.989378	9.311361	53.748183	41.475768	6.022401	38.235128
Pq10680.12	1117	0.000000	9.336370	0.000000	24.952297	0.000000	0.000000	8.237458
Pq10680.2	323	0.000000	0.000000	0.000000	0.000000	0.000000	0.000000	0.000000
Pq10680.3	311	0.000000	0.000000	0.000000	0.000000	0.000000	0.000000	0.000000
Pq10680.4	315	0.000000	0.000000	0.000000	0.000000	0.000000	0.000000	0.000000
Pq10680.5	431	0.000000	0.000000	0.000000	0.000000	0.000000	0.000000	0.000000
Pq10680.6	455	0.000000	18.900460	0.000000	14.824373	47.058619	0.000000	0.000000
Pq10680.7	1060	0.000000	8.764690	0.000000	10.099845	0.000000	0.000000	9.838420
Pq10680.8	652	14.249343	0.000000	16.419993	0.000000	0.000000	0.000000	13.189738
Pq10680.9	437	0.000000	0.000000	0.000000	0.000000	0.000000	19.678969	21.259890
Pq106800.1	1232	14.937078	0.000000	0.000000	0.000000	0.000000	0.000000	17.379603
Pq106800.2	833	0.000000	0.000000	10.323781	0.000000	0.000000	12.852144	22.091814
Pq106820.1	376	0.000000	0.000000	0.000000	0.000000	0.000000	0.000000	0.000000
Pq106830.1	488	0.000000	0.000000	0.000000	0.000000	19.038057	0.000000	0.000000
Pq106840.1	1196	21.571177	15.536073	0.000000	8.951368	0.000000	0.000000	0.000000
Pq106850.1	1274	0.000000	15.883256	0.000000	21.666971	0.000000	0.000000	13.500329
Pq106860.1	694	13.258271	0.000000	0.000000	0.000000	13.386991	0.000000	0.000000
Pq106870.1	669	0.000000	0.000000	10.082346	0.000000	13.753722	0.000000	15.588527
Pq106880.1	347	0.000000	0.000000	0.000000	0.000000	0.000000	0.000000	0.000000
Pq10690.1	2225	9.623223	16.541556	10.819799	9.374135	19.325190	8.351076	3.031501
Pq10690.2	398	0.000000	0.000000	0.000000	0.000000	0.000000	0.000000	0.000000
Pq106900.1	367	32.798436	0.000000	0.000000	0.000000	0.000000	29.171215	0.000000
Pq106900.2	376	0.000000	0.000000	24.708968	0.000000	0.000000	0.000000	0.000000
Pq106900.3	459	0.000000	0.000000	0.000000	23.324261	20.046275	0.000000	0.000000
Pq106900.4	824	0.000000	0.000000	0.000000	11.166554	14.608041	0.000000	0.000000
Pq106900.5	809	0.000000	13.233419	0.000000	0.000000	0.000000	0.000000	0.000000
Pq106900.6	793	13.500423	23.206155	0.000000	0.000000	0.000000	11.715728	8.505788
Pq106900.7	318	0.000000	0.000000	0.000000	0.000000	0.000000	0.000000	0.000000
Pq106920.1	924	52.108337	11.286499	9.307045	10.054732	7.299880	11.586402	0.000000
Pq106930.1	496	0.000000	0.000000	0.000000	18.730992	13.598971	21.584346	0.000000
Pq106940.1	800	0.000000	0.000000	0.000000	0.000000	23.226430	0.000000	13.382295
Pq106950.1	3390	9.228960	17.757512	2.740582	9.948510	12.632255	16.285381	39.058196
Pq106960.1	310	0.000000	0.000000	0.000000	0.000000	0.000000	0.000000	0.000000
Pq106980.1	962	0.000000	0.000000	9.564699	0.000000	21.681341	8.939407	19.315118
Pq106980.2	596	0.000000	0.000000	0.000000	0.000000	14.429042	0.000000	11.317264
Pq106980.3	1725	5.334052	6.977986	12.091275	4.985339	5.385839	7.820394	6.206282
Pq1070.1	1301	205.723208	622.374442	166.538406	336.669058	548.636337	307.067327	419.947929
Pq1070.2	1064	0.000000	56.564971	9.801433	16.164867	26.195222	6.339370	20.123751
Pq1070.3	1300	222.222016	561.546724	165.379026	285.863752	441.025088	387.057139	771.488612
Pq1070.4	1301	80.159300	26.440305	64.269906	20.738169	74.060355	70.724368	18.504267
Pq1070.5	1431	162.258667	162.309083	61.276146	104.739134	128.598747	176.643986	276.933295
Pq10700.1	625	44.165954	57.777724	33.371920	13.759535	44.594745	32.376430	17.129337
Pq10700.2	624	19.290106	16.712700	13.781585	14.888737	32.428315	68.627152	0.000000
Pq10700.3	626	166.593049	68.687774	44.523508	118.523938	136.815792	29.396934	76.913903
Pq107000.1	1114	16.679662	18.164514	0.000000	0.000000	43.220919	18.723025	0.000000
Pq107000.2	582	11.589501	0.000000	0.000000	0.000000	0.000000	14.776133	31.926364
Pq107010.1	342	0.000000	0.000000	0.000000	0.000000	0.000000	0.000000	0.000000
Pq107040.1	1216	8.576254	7.072129	7.640273	0.000000	26.412424	0.000000	0.000000
Pq107050.1	309	0.000000	0.000000	0.000000	0.000000	0.000000	0.000000	0.000000
Pq107050.2	389	0.000000	0.000000	0.000000	0.000000	0.000000	0.000000	0.000000
Pq107050.3	352	0.000000	0.000000	0.000000	0.000000	0.000000	0.000000	19.162186
Pq107060.1	467	18.414795	0.000000	0.000000	0.000000	0.000000	0.000000	0.000000
Pq107070.1	784	13.655403	0.000000	0.000000	13.301945	0.000000	0.000000	8.603431
Pq107080.1	439	0.000000	0.000000	0.000000	0.000000	0.000000	0.000000	0.000000
Pq107080.2	421	0.000000	0.000000	0.000000	0.000000	0.000000	0.000000	0.000000
Pq107080.3	427	0.000000	0.000000	0.000000	0.000000	0.000000	0.000000	28.189756
Pq1071.1	417	0.000000	0.000000	25.673467	0.000000	0.000000	0.000000	0.000000
Pq1071.2	2561	57.942980	87.787017	53.892466	56.401527	20.360650	47.011297	87.065102
Pq1071.3	466	22.973896	19.745151	25.830528	0.000000	36.908624	0.000000	28.948882
Pq10710.1	445	0.000000	0.000000	0.000000	0.000000	0.000000	0.000000	0.000000
Pq107100.1	393	0.000000	0.000000	0.000000	23.412825	0.000000	26.536196	0.000000
Pq107120.1	1208	7.690871	27.918417	17.724894	7.616921	9.964425	8.633050	14.237929
Pq107130.1	346	0.000000	0.000000	0.000000	0.000000	0.000000	0.000000	0.000000
Pq107130.2	348	0.000000	0.000000	0.000000	0.000000	0.000000	0.000000	0.000000
Pq107140.1	1155	9.029199	0.000000	8.043785	0.000000	0.000000	7.966442	10.421667
Pq107160.1	1274	18.896430	0.000000	6.750164	21.877328	31.766513	8.403325	0.000000
Pq107170.1	802	23.168509	8.410336	0.000000	22.945736	0.000000	13.003398	32.168489
Pq107180.1	1010	0.000000	51.627351	8.514564	9.198586	13.356613	31.799512	9.110139
Pq10720.1	1036	8.300878	8.967734	13.021408	62.002910	79.933555	23.237502	110.729704
Pq10720.2	1221	136.961748	88.387742	105.217059	143.180644	147.875011	42.705671	239.467745
Pq107200.1	827	12.945388	11.126046	0.000000	0.000000	0.000000	22.468130	0.000000
Pq107210.1	676	0.000000	0.000000	0.000000	0.000000	30.854216	12.721464	27.486899
Pq107220.1	776	0.000000	41.388540	0.000000	0.000000	13.439078	22.164199	23.944773
Pq107230.1	787	0.000000	32.781611	11.805047	0.000000	40.810047	23.383076	15.294823
Pq107240.1	1238	15.009001	5.448376	8.647686	7.432343	0.000000	0.000000	6.946453
Pq107240.2	1239	0.000000	8.640707	0.000000	19.430227	0.000000	20.822541	0.000000
Pq107250.1	416	0.000000	0.000000	0.000000	0.000000	0.000000	25.735182	0.000000
Pq107260.1	438	0.000000	27.481794	0.000000	0.000000	21.211351	0.000000	0.000000
Pq107270.1	319	0.000000	0.000000	0.000000	0.000000	0.000000	0.000000	0.000000
Pq107280.1	1609	0.000000	4.192100	0.000000	5.718608	0.000000	6.481495	10.689508
Pq107280.2	1425	4.733396	7.512867	6.457011	8.447036	0.000000	18.104651	6.519700
Pq107290.1	504	0.000000	0.000000	0.000000	0.000000	20.691914	0.000000	18.433674
Pq107290.2	1353	0.000000	20.401863	8.896545	15.415706	0.000000	20.599938	9.970568
Pq10730.1	389	0.000000	0.000000	0.000000	0.000000	0.000000	0.000000	0.000000
Pq10730.2	649	26.501416	0.000000	0.000000	0.000000	0.000000	18.547035	0.000000
Pq10730.3	650	0.000000	0.000000	0.000000	0.000000	0.000000	0.000000	0.000000
Pq107300.1	2193	9.763644	4.195732	10.977680	4.755461	27.450053	21.182335	18.454417
Pq107310.1	979	0.000000	10.935481	9.398611	0.000000	10.652426	8.784177	9.489859
Pq107310.2	548	58.608590	0.000000	21.965376	0.000000	0.000000	16.953598	12.308558
Pq107320.1	1362	6.314030	27.285086	14.857025	15.720757	13.511366	0.000000	7.656920
Pq107320.2	966	0.000000	13.964989	11.082646	9.525094	24.921379	10.795781	0.000000
Pq107330.1	818	56.242300	14.715191	12.749052	21.026184	11.357667	0.000000	13.087819
Pq107340.1	755	15.943081	55.251523	11.390343	0.000000	35.735574	28.359830	0.000000
Pq107350.1	378	56.644634	0.000000	0.000000	0.000000	0.000000	0.000000	0.000000
Pq107360.1	707	0.000000	0.000000	0.000000	0.000000	65.704186	0.000000	0.000000
Pq107360.2	707	0.000000	14.750672	0.000000	13.140837	0.000000	15.142625	13.014484
Pq107370.1	593	29.004079	15.667069	0.000000	18.053686	0.000000	0.000000	52.759148
Pq107380.1	577	0.000000	11.689930	0.000000	31.893381	0.000000	0.000000	0.000000
Pq10740.1	2541	180.010619	147.750530	71.071978	87.750384	84.944064	117.970642	249.856585
Pq107400.1	858	0.000000	0.000000	7.861410	24.955328	10.724056	0.000000	12.154691
Pq107400.2	856	10.853472	0.000000	0.000000	10.749113	0.000000	0.000000	10.046389
Pq107410.1	1711	5.429908	3.942191	6.257064	10.755395	35.175412	24.380421	20.104522
Pq107420.1	520	0.000000	0.000000	16.537903	0.000000	0.000000	0.000000	0.000000
Pq107430.1	414	29.074942	0.000000	20.772245	0.000000	0.000000	0.000000	0.000000
Pq107430.2	1228	25.477341	7.003021	15.131225	0.000000	17.436215	29.971467	9.802138
Pq107430.3	853	0.000000	0.000000	0.000000	0.000000	0.000000	14.111402	0.000000
Pq107430.4	539	0.000000	0.000000	19.862404	0.000000	0.000000	0.000000	0.000000
Pq107430.5	410	0.000000	0.000000	0.000000	0.000000	0.000000	0.000000	0.000000
Pq107430.6	856	0.000000	0.000000	0.000000	0.000000	20.092779	10.853472	0.000000
Pq107440.1	1102	0.000000	0.000000	0.000000	8.349583	0.000000	0.000000	7.803729
Pq107440.2	1101	0.000000	9.723738	8.357167	0.000000	0.000000	0.000000	25.314910
Pq107450.1	564	0.000000	0.000000	0.000000	0.000000	0.000000	0.000000	0.000000
Pq107450.2	565	0.000000	0.000000	0.000000	21.304471	18.457920	15.220724	0.000000
Pq107460.1	704	13.069944	0.000000	0.000000	0.000000	0.000000	9.581093	0.000000
Pq107470.1	1221	9.858334	25.623403	21.129507	7.608986	5.524234	0.000000	37.679117
Pq10750.1	1635	15.779283	22.729228	8.250874	0.000000	22.510680	22.086286	38.270550
Pq107500.1	1203	43.344659	0.000000	15.445672	0.000000	0.000000	53.540052	10.005840
Pq107510.1	870	0.000000	23.258930	12.305558	10.576138	13.835662	23.974080	9.884723
Pq107520.1	643	14.309861	18.720102	0.000000	13.374354	0.000000	0.000000	0.000000
Pq107530.1	900	23.174944	9.555233	0.000000	14.989088	0.000000	0.000000	0.000000
Pq107530.2	903	19.046975	0.000000	0.000000	11.855854	10.189635	13.330040	0.000000
Pq107540.1	1568	19.952917	10.969017	17.775329	4.301715	6.827701	11.736276	7.676675
Pq107560.1	703	0.000000	0.000000	26.177071	17.122370	0.000000	0.000000	13.215607
Pq107560.2	491	0.000000	0.000000	0.000000	0.000000	0.000000	0.000000	0.000000
Pq107570.1	661	0.000000	15.777193	0.000000	0.000000	10.204372	0.000000	0.000000
Pq107580.1	1907	0.000000	21.874620	13.528646	9.743652	3.537016	5.613967	0.000000
Pq107580.2	1910	32.760392	4.502466	9.728348	3.531461	16.815449	0.000000	6.302108
Pq107600.1	634	0.000000	14.512997	18.985845	32.898186	13.564210	0.000000	0.000000
Pq107600.2	740	12.434109	81.331256	14.092871	0.000000	12.554827	0.000000	0.000000
Pq107610.1	2193	4.195732	32.933039	4.755461	23.528616	21.182335	6.151472	9.763644
Pq107610.2	637	0.000000	32.743249	0.000000	0.000000	10.588838	33.613299	0.000000
Pq107630.1	1641	0.000000	10.481060	0.000000	28.772472	26.095882	0.000000	14.670355
Pq107640.1	554	0.000000	37.648826	0.000000	50.309956	12.175252	19.324613	0.000000
Pq107650.1	2189	12.732625	6.162713	14.672228	4.203399	5.498870	23.820751	27.500213
Pq107660.1	978	0.000000	8.793159	0.000000	20.690459	43.786649	9.408221	36.923392
Pq107670.1	603	44.743546	0.000000	15.259105	19.961900	0.000000	0.000000	0.000000
Pq107680.1	712	14.647086	0.000000	13.048556	0.000000	15.036286	0.000000	16.905935
Pq107690.1	726	12.796931	0.000000	0.000000	0.000000	0.000000	0.000000	0.000000
Pq107690.2	1608	8.389415	6.657858	0.000000	14.971425	6.485525	5.348078	5.777719
Pq107690.3	434	24.667824	0.000000	27.735083	0.000000	0.000000	0.000000	0.000000
Pq107700.1	389	0.000000	0.000000	0.000000	0.000000	0.000000	23.883218	34.679124
Pq107710.1	755	24.610787	0.000000	14.179915	0.000000	0.000000	27.625761	34.171030
Pq107720.1	940	0.000000	25.610693	0.000000	18.297254	29.650761	7.175627	0.000000
Pq107730.1	1038	0.000000	11.596364	0.000000	8.284884	35.801819	12.996319	0.000000
Pq107730.2	484	0.000000	0.000000	0.000000	0.000000	0.000000	22.119495	0.000000
Pq107740.1	482	0.000000	0.000000	0.000000	0.000000	0.000000	22.211277	0.000000
Pq107740.2	701	29.753851	12.267774	0.000000	9.622096	45.816701	0.000000	34.342442
Pq107750.1	1765	0.000000	5.213167	6.819845	0.000000	9.744713	15.791340	11.464741
Pq107750.2	465	0.000000	0.000000	0.000000	0.000000	0.000000	0.000000	0.000000
Pq107750.3	1777	20.321372	0.000000	4.839454	10.456468	11.387321	0.000000	5.177963
Pq107750.4	550	0.000000	0.000000	0.000000	12.263799	0.000000	0.000000	0.000000
Pq107760.1	445	0.000000	0.000000	0.000000	0.000000	0.000000	0.000000	15.157505
Pq107760.2	445	0.000000	0.000000	0.000000	0.000000	0.000000	0.000000	0.000000
Pq107760.3	898	0.000000	0.000000	0.000000	0.000000	7.511236	0.000000	51.231850
Pq107760.4	735	28.377483	11.700285	12.640234	9.176993	0.000000	0.000000	49.130718
Pq107760.5	482	0.000000	0.000000	0.000000	0.000000	0.000000	0.000000	21.636359
Pq107760.6	573	0.000000	0.000000	0.000000	0.000000	0.000000	0.000000	0.000000
Pq107760.7	387	0.000000	0.000000	0.000000	0.000000	0.000000	0.000000	0.000000
Pq107770.1	756	0.000000	0.000000	0.000000	34.125831	0.000000	0.000000	14.161158
Pq107780.1	578	0.000000	0.000000	23.339410	0.000000	15.919101	20.825304	0.000000
Pq107790.1	1295	0.000000	0.000000	0.000000	9.295001	0.000000	13.281404	14.348374
Pq107790.2	1295	0.000000	0.000000	18.590001	8.053069	0.000000	7.174187	20.834254
Pq10780.1	1177	46.905218	214.764268	106.325147	168.048695	252.589891	160.460924	100.054540
Pq10780.2	1035	127.929744	221.673379	58.162285	170.551562	84.720932	103.438027	204.472007
Pq107800.1	451	0.000000	0.000000	29.911705	0.000000	0.000000	0.000000	0.000000
Pq107810.1	333	0.000000	0.000000	0.000000	0.000000	0.000000	0.000000	0.000000
Pq107820.1	650	18.518501	48.132576	0.000000	28.586375	10.377061	0.000000	14.155754
Pq107830.1	706	0.000000	19.107902	15.164073	13.032918	34.099223	29.543130	12.180891
Pq107840.1	939	11.401316	19.597956	12.818984	11.106203	18.316740	19.788226	0.000000
Pq107850.1	633	0.000000	21.311499	0.000000	29.071849	19.015839	32.950158	0.000000
Pq107850.2	496	13.598971	0.000000	0.000000	0.000000	0.000000	0.000000	0.000000
Pq107860.1	346	0.000000	0.000000	0.000000	0.000000	0.000000	0.000000	0.000000
Pq107860.2	1140	8.071263	21.117589	27.444013	15.087209	8.149624	0.000000	46.955420
Pq107860.3	507	0.000000	0.000000	0.000000	0.000000	0.000000	0.000000	0.000000
Pq107860.4	498	0.000000	0.000000	18.655767	0.000000	21.497662	0.000000	0.000000
Pq107880.1	857	0.000000	21.681615	7.870583	12.492224	10.736570	14.045538	12.168874
Pq107880.2	949	9.789855	14.215152	0.000000	19.391444	38.051715	0.000000	0.000000
Pq107890.1	920	0.000000	30.295343	14.663238	0.000000	10.001348	0.000000	11.335571
Pq107890.2	1304	7.124672	10.345229	0.000000	14.112332	0.000000	15.994977	26.379476
Pq10790.1	1095	66.667648	141.365085	101.814487	80.078689	215.094417	126.044388	120.919895
Pq107900.1	1867	0.000000	0.000000	28.671226	4.928356	19.341766	33.514917	18.424658
Pq107910.1	1718	6.070271	35.039561	0.000000	39.261290	12.463138	0.000000	7.006418
Pq107920.1	890	0.000000	7.578752	12.029029	0.000000	13.524748	0.000000	9.662595
Pq107920.2	307	0.000000	0.000000	0.000000	0.000000	0.000000	0.000000	0.000000
Pq107920.3	832	0.000000	0.000000	0.000000	0.000000	0.000000	0.000000	0.000000
Pq107930.1	901	0.000000	19.089255	0.000000	7.486226	35.646512	10.212253	26.719258
Pq107940.1	1421	12.103743	6.538052	4.746720	15.068031	12.950373	0.000000	7.339004
Pq107940.2	1056	0.000000	6.387395	0.000000	8.713296	45.594795	0.000000	8.143664
Pq107950.1	1396	19.965412	0.000000	30.675747	0.000000	8.622511	14.940867	0.000000
Pq107950.2	1097	6.148669	0.000000	8.387639	0.000000	9.506586	0.000000	0.000000
Pq107950.3	334	0.000000	0.000000	0.000000	0.000000	0.000000	0.000000	0.000000
Pq107950.4	1065	8.639662	0.000000	29.376690	0.000000	0.000000	6.333417	20.104856
Pq107950.5	1057	0.000000	0.000000	0.000000	0.000000	6.381352	20.257021	17.410105
Pq107960.1	547	0.000000	15.721589	67.938369	12.331060	0.000000	0.000000	66.016595
Pq107980.1	628	0.000000	0.000000	0.000000	57.501716	99.637499	0.000000	0.000000
Pq107990.1	728	29.411637	25.278133	0.000000	42.975515	0.000000	0.000000	18.530466
Pq1080.1	829	12.914157	0.000000	0.000000	0.000000	0.000000	0.000000	0.000000
Pq10800.1	1458	23.131309	36.714114	6.310864	66.046781	35.763803	41.288042	76.465613
Pq10800.2	1460	14.665528	12.604439	49.467230	7.142962	53.011907	38.180433	55.439092
Pq10800.3	1196	15.386690	20.128806	26.159009	43.142354	69.912331	11.279414	62.659574
Pq108000.1	2768	11.302809	24.854651	6.712841	14.620859	11.603146	13.296590	34.789092
Pq108010.1	572	0.000000	32.484517	23.584229	0.000000	16.086084	0.000000	36.464073
Pq108010.2	510	0.000000	0.000000	0.000000	18.041648	0.000000	0.000000	16.862175
Pq108020.1	1236	0.000000	9.738694	0.000000	13.915387	0.000000	0.000000	0.000000
Pq108020.2	1769	0.000000	5.895266	24.306697	10.503756	7.625879	6.051914	5.201379
Pq108040.1	792	0.000000	13.167582	10.858219	0.000000	8.516527	0.000000	0.000000
Pq108040.2	789	26.435298	10.899505	0.000000	0.000000	13.568867	0.000000	30.512106
Pq108050.1	1758	0.000000	27.388000	0.000000	9.783515	0.000000	7.673595	6.089781
Pq108050.2	2323	20.726691	4.489335	3.701984	3.999385	8.710835	9.217250	27.726510
Pq108060.1	1806	4.761744	20.577125	11.204468	23.711707	15.284452	13.330040	5.774488
Pq108070.1	786	11.820066	0.000000	0.000000	11.706413	15.314282	0.000000	0.000000
Pq108080.1	871	0.000000	0.000000	19.746749	10.666558	15.488151	0.000000	42.255983
Pq108080.2	846	0.000000	0.000000	0.000000	0.000000	0.000000	0.000000	0.000000
Pq108090.1	638	37.733623	0.000000	0.000000	0.000000	0.000000	0.000000	0.000000
Pq1081.1	1498	18.427050	32.141591	48.732359	22.963176	18.605952	13.508190	35.733764
Pq1081.2	2093	368.069592	279.029428	304.050879	230.821663	186.916004	363.169775	501.166458
Pq1081.3	854	61.058108	60.419503	21.757780	55.287619	162.969397	64.645717	98.664147
Pq10810.1	896	0.000000	0.000000	7.528002	35.845432	0.000000	40.302542	128.031221
Pq10810.2	1131	24.643427	11.927656	28.397442	24.406473	53.214084	92.208001	38.018167
Pq10810.3	1143	17.703647	9.366435	16.100158	42.124325	72.991950	30.095221	16.256469
Pq10810.4	1149	27.952574	8.008042	20.952177	9.076349	44.907098	16.171579	17.611200
Pq10810.5	937	49.099468	12.846346	0.000000	27.533755	19.830463	7.198601	34.276955
Pq108100.1	686	15.606175	67.064434	0.000000	15.202223	12.536019	13.543108	9.832492
Pq108110.1	565	42.608941	18.457920	15.220724	0.000000	0.000000	18.948382	16.285381
Pq108120.1	1311	0.000000	49.606410	10.289992	16.332320	0.000000	27.544682	23.864359
Pq108130.1	573	0.000000	91.001090	15.008219	0.000000	11.771535	0.000000	16.058011
Pq108140.1	863	12.405372	10.661924	41.843659	48.337079	0.000000	21.530874	7.815863
Pq108140.2	956	0.000000	0.000000	10.908708	0.000000	0.000000	7.055533	0.000000
Pq108150.1	337	0.000000	0.000000	0.000000	0.000000	0.000000	0.000000	0.000000
Pq108160.1	596	0.000000	20.196352	0.000000	0.000000	0.000000	0.000000	0.000000
Pq108160.2	410	29.358600	0.000000	0.000000	0.000000	0.000000	26.111795	44.884099
Pq108170.1	925	11.573876	0.000000	13.013001	33.822892	0.000000	20.087723	21.875966
Pq108180.1	1045	0.000000	0.000000	0.000000	0.000000	17.780999	0.000000	0.000000
Pq108190.1	667	18.046516	46.905809	12.893117	0.000000	0.000000	16.050728	41.384889
Pq10820.1	743	11.574306	37.512403	27.234547	28.817862	12.383904	16.200573	28.071938
Pq10820.2	892	0.000000	0.000000	0.000000	0.000000	0.000000	11.691396	0.000000
Pq10820.3	692	9.747239	30.941722	0.000000	0.000000	0.000000	12.427326	0.000000
Pq10820.4	673	0.000000	0.000000	17.885625	0.000000	0.000000	0.000000	0.000000
Pq10820.5	639	0.000000	0.000000	16.320383	0.000000	14.539236	0.000000	0.000000
Pq10820.6	312	0.000000	0.000000	0.000000	0.000000	0.000000	0.000000	29.491155
Pq10820.7	676	30.854216	114.493172	27.486899	49.889716	110.859246	95.279116	160.256262
Pq10820.8	491	17.514683	0.000000	13.737453	0.000000	0.000000	24.515328	21.239766
Pq108200.1	765	12.027765	15.734674	27.264640	0.000000	36.433615	17.634221	0.000000
Pq108210.1	649	0.000000	0.000000	14.315211	0.000000	32.991790	0.000000	18.547035
Pq108210.2	1189	0.000000	7.813769	11.345819	9.004067	7.738638	0.000000	0.000000
Pq108220.1	1212	22.775347	9.931540	8.604558	0.000000	0.000000	33.391533	17.666396
Pq108230.1	2101	8.843952	9.631256	5.095591	4.379458	40.104322	9.927392	20.465753
Pq108230.2	921	21.970976	11.624143	9.990489	26.139036	22.646525	28.012083	0.000000
Pq108240.1	410	25.435914	0.000000	0.000000	0.000000	0.000000	0.000000	0.000000
Pq108250.1	331	0.000000	0.000000	0.000000	0.000000	0.000000	0.000000	0.000000
Pq108260.1	419	0.000000	0.000000	0.000000	0.000000	174.226907	0.000000	0.000000
Pq108280.1	1316	0.000000	27.440029	0.000000	13.069467	7.059705	0.000000	24.405401
Pq108280.2	869	13.851583	0.000000	0.000000	21.382214	0.000000	0.000000	0.000000
Pq108290.1	1954	0.000000	64.045393	0.000000	23.773214	17.259697	16.436800	4.708925
Pq10830.1	532	58.808599	32.329734	69.853924	50.714959	40.247503	172.955645	45.251977
Pq10830.2	308	0.000000	0.000000	0.000000	0.000000	0.000000	0.000000	0.000000
Pq108300.1	626	0.000000	0.000000	0.000000	17.101974	58.793868	19.228476	49.977915
Pq108310.1	1593	0.000000	17.328136	7.556200	19.639783	43.187492	23.328492	8.468411
Pq108330.1	759	13.740085	11.330315	12.240543	17.773622	28.210371	12.122846	47.577177
Pq108340.1	514	0.000000	17.901246	0.000000	0.000000	16.730952	0.000000	26.245485
Pq108350.1	754	0.000000	17.891484	0.000000	0.000000	0.000000	27.662400	11.405450
Pq108350.2	1064	25.357480	0.000000	17.295565	22.625989	9.801433	8.082434	0.000000
Pq108360.1	610	0.000000	15.084001	0.000000	85.481351	42.293652	0.000000	0.000000
Pq108380.1	430	0.000000	0.000000	15.686255	0.000000	0.000000	0.000000	0.000000
Pq108390.1	609	30.217538	0.000000	0.000000	28.242067	30.510909	11.075681	0.000000
Pq10840.1	329	0.000000	0.000000	0.000000	0.000000	0.000000	0.000000	0.000000
Pq10840.2	1199	0.000000	15.348191	0.000000	17.395705	7.172401	7.748600	11.251192
Pq10840.3	704	26.139887	0.000000	0.000000	12.215496	0.000000	28.743279	30.414306
Pq10840.4	2381	35.388148	21.899884	14.447223	27.313735	11.331524	13.489083	38.644436
Pq10840.5	724	28.808632	35.634155	25.664563	0.000000	0.000000	76.253373	0.000000
Pq10840.6	1381	6.227161	47.091965	0.000000	15.504469	19.988212	0.000000	15.103150
Pq10840.7	590	31.493464	22.864710	18.145484	0.000000	0.000000	0.000000	29.151557
Pq10840.8	410	0.000000	0.000000	0.000000	0.000000	0.000000	0.000000	0.000000
Pq108400.1	934	27.622193	19.894158	0.000000	0.000000	19.702870	25.775216	22.331317
Pq108410.1	924	0.000000	19.916105	0.000000	11.286499	0.000000	0.000000	7.299880
Pq108420.1	1355	15.392952	6.346649	0.000000	9.955852	23.702957	13.581167	17.766828
Pq108420.2	471	0.000000	19.725206	0.000000	0.000000	0.000000	0.000000	22.141666
Pq108430.1	814	51.246805	10.564753	0.000000	16.572702	13.152132	0.000000	29.575002
Pq108430.2	346	0.000000	0.000000	0.000000	0.000000	0.000000	0.000000	0.000000
Pq108440.1	1221	0.000000	19.716668	17.082268	7.043169	22.826958	0.000000	35.072353
Pq108450.1	1252	14.698467	67.299666	0.000000	0.000000	7.420585	0.000000	17.101974
Pq108460.1	1292	14.243406	27.949751	0.000000	6.656122	0.000000	10.441315	24.858752
Pq108460.2	596	0.000000	17.497861	0.000000	15.588208	0.000000	0.000000	15.438323
Pq108470.1	1470	35.471853	29.250712	0.000000	4.588496	7.282881	18.778041	8.188453
Pq10850.1	2005	4.289132	9.267403	6.728269	10.679138	4.589147	12.007008	5.201359
Pq108500.1	768	13.579069	0.000000	0.000000	26.348006	0.000000	0.000000	15.673211
Pq10851.1	1874	109.067547	86.383218	62.841085	122.748670	398.236716	127.993955	105.546059
Pq10851.2	823	16.391469	13.008306	55.900610	102.380536	38.014793	10.449222	56.443329
Pq108510.1	862	0.000000	0.000000	0.000000	0.000000	29.929383	10.777926	15.649860
Pq108520.1	825	52.119450	0.000000	16.351732	12.976771	0.000000	0.000000	12.640879
Pq108530.1	1322	9.105163	7.888597	6.505075	0.000000	15.306557	8.098212	0.000000
Pq108530.2	510	0.000000	0.000000	0.000000	0.000000	0.000000	0.000000	0.000000
Pq108530.3	1690	5.088585	5.497380	0.000000	0.000000	5.444521	0.000000	6.170843
Pq108530.4	1016	36.577055	6.638868	21.074480	27.169017	0.000000	0.000000	0.000000
Pq108530.5	401	0.000000	0.000000	0.000000	0.000000	0.000000	0.000000	0.000000
Pq108540.1	1285	20.077142	21.690051	15.747291	24.994169	7.160498	9.367335	8.115739
Pq108550.1	2634	5.121556	44.709261	0.000000	22.849328	19.796365	9.794658	7.054345
Pq108560.1	351	0.000000	0.000000	0.000000	0.000000	0.000000	0.000000	0.000000
Pq108560.2	349	0.000000	0.000000	0.000000	0.000000	0.000000	0.000000	0.000000
Pq108570.1	1301	5.184542	0.000000	7.072437	9.252134	32.063720	0.000000	28.564403
Pq108580.1	462	0.000000	18.614089	0.000000	0.000000	0.000000	0.000000	0.000000
Pq108580.2	550	0.000000	16.891949	12.263799	0.000000	16.729528	0.000000	0.000000
Pq108590.1	487	0.000000	0.000000	13.850287	0.000000	37.787435	0.000000	21.414219
Pq10860.1	709	12.977772	16.977470	29.418124	24.258701	0.000000	0.000000	60.399638
Pq10860.2	607	0.000000	0.000000	0.000000	30.611440	0.000000	17.637291	45.475652
Pq108600.1	519	53.186360	46.385456	0.000000	33.139535	35.801819	0.000000	0.000000
Pq10861.1	4188	37.352166	45.175168	31.057308	22.548055	38.344684	65.911464	109.218478
Pq10861.2	4141	39.457734	35.896921	17.917408	38.779893	51.105657	107.551306	120.883553
Pq10861.3	2665	52.292150	22.778914	32.137593	6.905246	45.167077	54.785046	77.445788
Pq10861.4	919	0.000000	11.649440	0.000000	0.000000	0.000000	18.715363	10.109436
Pq10861.5	789	0.000000	0.000000	0.000000	13.217649	0.000000	11.775123	51.293457
Pq10861.6	3141	23.435187	45.986727	26.561541	2.737889	47.325422	36.506375	98.844074
Pq10861.7	716	16.811489	0.000000	0.000000	12.975659	18.841032	14.952285	0.000000
Pq108610.1	649	42.532698	18.547035	16.068914	0.000000	14.315211	0.000000	0.000000
Pq108620.1	301	0.000000	0.000000	22.408935	0.000000	0.000000	0.000000	0.000000
Pq108630.1	2150	9.958917	8.559293	11.197233	14.551709	11.999594	21.605981	28.235259
Pq108640.1	364	0.000000	0.000000	0.000000	0.000000	0.000000	0.000000	0.000000
Pq108650.1	592	0.000000	18.084182	15.542636	20.332814	17.616089	43.579608	0.000000
Pq108660.1	622	68.847818	0.000000	0.000000	0.000000	13.825899	0.000000	21.688391
Pq108670.1	1459	4.623091	22.013370	18.919617	16.500378	35.739290	0.000000	6.367767
Pq108680.1	358	0.000000	0.000000	0.000000	0.000000	0.000000	0.000000	0.000000
Pq108680.2	358	0.000000	0.000000	0.000000	0.000000	0.000000	0.000000	0.000000
Pq108680.3	923	29.906523	0.000000	0.000000	9.317128	10.065625	0.000000	34.796866
Pq108680.4	1348	0.000000	0.000000	0.000000	0.000000	0.000000	0.000000	13.651692
Pq108680.5	917	11.372655	9.378091	0.000000	7.355605	0.000000	0.000000	26.253055
Pq108680.6	1177	0.000000	7.893434	0.000000	0.000000	7.817536	0.000000	8.860429
Pq108690.1	705	13.178116	38.270012	0.000000	0.000000	17.073796	14.792518	12.198169
Pq108700.1	1426	24.122607	19.545383	4.730077	0.000000	25.809931	25.323336	21.939814
Pq108710.1	1768	5.204321	34.041363	17.695800	4.864089	15.764545	7.630192	12.110674
Pq108720.1	667	0.000000	27.589926	18.046516	46.905809	12.893117	27.857787	0.000000
Pq108730.1	463	51.995792	0.000000	0.000000	0.000000	14.568228	23.122755	0.000000
Pq108730.2	509	0.000000	0.000000	0.000000	0.000000	0.000000	0.000000	0.000000
Pq108750.1	981	9.379450	0.000000	10.630708	8.766268	0.000000	0.000000	10.913186
Pq108750.2	982	12.257664	10.619883	8.757341	0.000000	0.000000	0.000000	28.109696
Pq108750.3	914	22.819967	9.408872	0.000000	0.000000	35.139505	0.000000	52.678450
Pq108760.1	1225	0.000000	7.511217	19.652287	8.513245	0.000000	15.168281	5.506196
Pq108770.1	327	0.000000	0.000000	0.000000	0.000000	0.000000	0.000000	0.000000
Pq108770.2	326	0.000000	0.000000	0.000000	0.000000	0.000000	0.000000	0.000000
Pq108770.3	411	0.000000	0.000000	0.000000	0.000000	0.000000	0.000000	0.000000
Pq108770.4	368	0.000000	0.000000	0.000000	0.000000	0.000000	0.000000	0.000000
Pq108780.1	478	53.973071	0.000000	28.222132	0.000000	0.000000	0.000000	0.000000
Pq108790.1	1763	0.000000	12.145021	20.876325	6.827581	5.915329	14.633652	10.539503
Pq10880.1	1126	99.286165	181.520944	35.941863	76.062776	171.603949	128.280915	111.140940
Pq10880.2	434	64.220543	46.625043	49.335649	148.407102	138.675413	72.087960	118.889991
Pq10880.3	433	77.887870	0.000000	63.749933	277.991360	48.169630	119.164563	21.456286
Pq108800.1	586	14.675272	0.000000	11.510392	0.000000	0.000000	61.622999	0.000000
Pq108810.1	1515	6.883647	28.381879	0.000000	4.452204	14.133117	6.073426	31.780926
Pq108820.1	761	0.000000	17.726911	28.136231	24.181972	15.817380	41.111925	0.000000
Pq108830.1	2236	12.464989	9.049762	9.575882	41.150449	32.299712	9.328019	11.538072
Pq108840.1	1523	55.324479	0.000000	5.646559	0.000000	13.286454	7.029439	12.083047
Pq108860.1	2074	8.292873	40.315886	6.504426	30.971560	8.872941	23.215093	10.056630
Pq108870.1	1031	8.341134	9.011224	6.542279	10.383934	26.773735	0.000000	20.230310
Pq108870.2	1030	0.000000	19.645892	0.000000	0.000000	0.000000	10.124976	0.000000
Pq108880.1	514	33.461904	36.150085	52.490969	0.000000	0.000000	23.418338	0.000000
Pq108890.1	1065	11.302372	0.000000	8.074844	17.447083	0.000000	50.262140	17.279325
Pq10890.1	323	0.000000	0.000000	0.000000	0.000000	0.000000	0.000000	0.000000
Pq10890.2	751	17.962955	14.255440	0.000000	16.027997	27.772902	0.000000	24.741869
Pq10890.3	453	0.000000	0.000000	0.000000	0.000000	0.000000	0.000000	29.779645
Pq108900.1	783	0.000000	17.228837	0.000000	0.000000	30.745915	0.000000	10.983026
Pq108900.2	561	0.000000	19.083486	0.000000	0.000000	0.000000	0.000000	0.000000
Pq108900.3	1295	0.000000	0.000000	9.295001	8.053069	6.640702	0.000000	5.208563
Pq108900.4	1399	0.000000	0.000000	14.908828	6.147040	26.563465	4.821365	0.000000
Pq108910.1	1116	0.000000	0.000000	6.043987	0.000000	0.000000	21.571731	9.344736
Pq108910.2	1721	5.398357	19.596425	0.000000	5.346450	27.976818	12.119378	14.990777
Pq108910.3	1466	0.000000	0.000000	18.829278	8.210795	0.000000	5.866105	6.337361
Pq108920.1	866	0.000000	0.000000	0.000000	0.000000	0.000000	0.000000	0.000000
Pq108920.2	903	0.000000	0.000000	0.000000	0.000000	0.000000	9.523488	10.288562
Pq108920.3	866	0.000000	0.000000	0.000000	0.000000	0.000000	0.000000	0.000000
Pq108920.4	934	9.851435	0.000000	0.000000	0.000000	0.000000	0.000000	11.462351
Pq108920.5	1059	0.000000	9.847710	0.000000	0.000000	6.369301	10.109382	43.443061
Pq108930.1	1360	0.000000	20.296854	17.701509	15.336360	6.323316	6.831303	14.878874
Pq108940.1	837	43.143462	37.378942	0.000000	33.299541	16.117299	0.000000	21.986237
Pq108950.1	1194	0.000000	8.966362	7.706231	30.243784	34.937102	0.000000	15.562097
Pq108960.1	531	0.000000	0.000000	0.000000	0.000000	0.000000	0.000000	0.000000
Pq108960.2	2424	7.095470	3.832744	2.782628	17.666396	3.795891	24.828849	12.906838
Pq108960.3	1999	0.000000	3.374232	0.000000	0.000000	18.064571	5.216971	0.000000
Pq108970.1	1976	6.091612	15.833084	13.056239	18.806826	13.654027	16.253799	9.312996
Pq108980.1	835	22.252867	0.000000	25.642720	11.019449	14.415600	0.000000	20.598106
Pq108990.1	703	0.000000	13.215607	0.000000	0.000000	13.088535	0.000000	0.000000
Pq108990.2	730	0.000000	0.000000	0.000000	0.000000	0.000000	0.000000	11.780424
Pq1090.1	1404	66.850801	49.001193	6.617216	33.629364	45.751435	13.107180	42.866901
Pq1090.2	1004	51.392685	27.760673	20.154650	53.315915	54.987492	35.967209	51.935881
Pq10900.1	1613	17.113280	22.387525	45.257951	21.326000	40.318663	25.090228	33.186100
Pq10900.2	1685	35.718178	80.459005	61.244221	66.164310	100.075513	114.365011	49.146091
Pq10900.3	1990	26.202826	38.893158	14.005887	23.726446	21.519268	32.366172	72.585081
Pq109000.1	596	0.000000	0.000000	17.962812	0.000000	0.000000	0.000000	0.000000
Pq109010.1	1331	0.000000	8.043453	6.913028	18.087191	0.000000	19.383267	6.980144
Pq109010.2	1398	7.657965	6.581717	17.220352	7.459746	6.151437	0.000000	9.649627
Pq109020.1	722	28.888435	0.000000	25.735656	18.684459	29.656055	0.000000	50.015343
Pq109030.1	593	29.004079	15.667069	0.000000	18.053686	15.516426	40.597052	0.000000
Pq109040.1	600	0.000000	17.843060	0.000000	0.000000	0.000000	0.000000	46.452860
Pq109040.2	301	0.000000	0.000000	0.000000	0.000000	0.000000	0.000000	0.000000
Pq109050.1	357	0.000000	0.000000	0.000000	0.000000	18.893808	0.000000	0.000000
Pq109060.1	876	13.740897	35.714811	0.000000	10.605676	38.499370	0.000000	10.503699
Pq109070.1	325	0.000000	0.000000	0.000000	0.000000	0.000000	0.000000	0.000000
Pq109080.1	1757	13.701794	5.935529	9.789083	21.150989	11.516943	12.186495	15.710712
Pq10910.1	2024	33.325541	68.762779	77.283145	65.418619	72.135449	46.737551	64.262849
Pq10910.2	1504	64.064177	73.414152	152.063492	76.273919	91.486269	129.722081	94.180107
Pq109100.1	768	0.000000	0.000000	0.000000	0.000000	0.000000	0.000000	0.000000
Pq109100.2	1664	11.059183	36.168948	6.267263	15.504284	0.000000	4.053539	12.867591
Pq109110.1	1597	8.447200	20.111150	23.046313	15.074547	0.000000	16.154745	11.635031
Pq109120.1	1070	43.413888	0.000000	10.005454	8.599290	11.249557	9.746472	8.037112
Pq109130.1	596	34.995721	14.429042	15.588208	33.951793	0.000000	15.438323	0.000000
Pq109140.1	386	0.000000	0.000000	27.017422	0.000000	0.000000	0.000000	27.735326
Pq109150.1	467	22.924702	0.000000	0.000000	22.331317	0.000000	19.894158	0.000000
Pq109150.2	391	23.532584	0.000000	0.000000	0.000000	0.000000	0.000000	0.000000
Pq109150.3	721	0.000000	0.000000	11.927475	0.000000	0.000000	0.000000	0.000000
Pq109160.1	775	15.531646	13.456419	11.096399	11.987835	0.000000	0.000000	11.872568
Pq109160.2	719	0.000000	35.881958	0.000000	0.000000	0.000000	0.000000	0.000000
Pq109180.1	1161	37.035785	8.002215	0.000000	18.442439	7.925272	20.735617	35.930146
Pq10920.1	769	253.708726	114.026222	97.452341	35.895606	46.958489	94.929875	89.463816
Pq10920.2	770	43.799283	41.711048	0.000000	31.265002	0.000000	11.168454	12.065678
Pq109200.1	1076	0.000000	0.000000	0.000000	0.000000	0.000000	0.000000	12.537341
Pq109200.2	1104	0.000000	21.806206	0.000000	0.000000	0.000000	0.000000	0.000000
Pq109210.1	1302	28.542464	25.902802	0.000000	7.067005	0.000000	16.019547	19.814998
Pq109220.1	715	16.835001	58.342517	0.000000	0.000000	0.000000	0.000000	0.000000
Pq109220.2	974	0.000000	0.000000	0.000000	0.000000	0.000000	9.446859	0.000000
Pq109220.3	380	0.000000	0.000000	0.000000	0.000000	0.000000	31.676384	0.000000
Pq109230.1	554	0.000000	0.000000	50.309956	0.000000	0.000000	33.217474	65.182451
Pq109240.1	1683	0.000000	0.000000	4.007778	0.000000	0.000000	7.152125	18.589527
Pq109240.2	328	0.000000	0.000000	0.000000	0.000000	0.000000	0.000000	0.000000
Pq109240.3	954	0.000000	0.000000	0.000000	12.617428	0.000000	0.000000	0.000000
Pq109240.4	1546	20.774584	5.951643	0.000000	13.491235	0.000000	18.028277	4.362930
Pq109250.1	642	28.664300	37.498523	0.000000	26.790372	0.000000	0.000000	16.675757
Pq109250.2	325	0.000000	0.000000	0.000000	0.000000	0.000000	0.000000	0.000000
Pq109260.1	1146	30.016437	0.000000	5.885768	28.025748	0.000000	10.503513	18.200218
Pq109270.1	861	27.960571	24.224680	39.952192	0.000000	0.000000	0.000000	21.373381
Pq109280.1	1058	0.000000	10.118937	0.000000	22.754302	0.000000	16.256539	0.000000
Pq109280.2	823	26.016612	11.180122	0.000000	0.000000	0.000000	22.577332	8.195735
Pq109290.1	1667	0.000000	0.000000	0.000000	0.000000	12.844434	11.039281	7.220771
Pq109290.2	1668	0.000000	38.989211	0.000000	19.255100	5.516331	0.000000	6.252233
Pq10930.1	361	25.735656	0.000000	0.000000	0.000000	0.000000	0.000000	0.000000
Pq10930.2	399	0.000000	26.831669	0.000000	0.000000	0.000000	0.000000	0.000000
Pq10930.3	584	54.995732	31.511097	20.611346	53.572217	44.176589	63.634054	34.649433
Pq109300.1	551	0.000000	0.000000	0.000000	38.859658	33.398331	21.845782	18.926905
Pq109320.1	434	0.000000	0.000000	24.029320	0.000000	64.220543	31.083362	0.000000
Pq109330.1	619	13.892907	0.000000	0.000000	17.295373	14.864686	19.445922	16.847698
Pq109330.2	1302	21.406848	5.180560	8.222608	7.067005	27.735083	8.009773	13.209999
Pq109340.1	1178	0.000000	0.000000	0.000000	0.000000	5.725882	0.000000	7.810900
Pq109340.2	820	0.000000	0.000000	0.000000	16.451438	0.000000	11.221025	0.000000
Pq109340.3	999	0.000000	18.599744	0.000000	0.000000	0.000000	0.000000	0.000000
Pq109350.1	577	0.000000	11.689930	18.554308	15.946690	0.000000	18.074047	0.000000
Pq109360.1	993	9.266103	12.121879	0.000000	8.660332	18.712129	6.792638	10.781305
Pq109370.1	1745	12.270299	21.091668	0.000000	23.905387	14.784601	0.000000	7.730762
Pq109370.2	804	22.888658	0.000000	0.000000	0.000000	23.110875	8.389415	0.000000
Pq109370.3	932	0.000000	11.189619	0.000000	0.000000	0.000000	0.000000	0.000000
Pq109380.1	555	16.739769	0.000000	0.000000	0.000000	21.688335	0.000000	0.000000
Pq109390.1	494	42.221558	0.000000	0.000000	0.000000	21.671732	37.251985	24.366449
Pq109400.1	1090	0.000000	38.270550	0.000000	8.523460	12.376311	39.287471	8.441505
Pq109410.1	655	15.921717	13.129327	28.368159	20.595693	16.344787	28.095390	0.000000
Pq109420.1	2546	24.576728	16.888667	7.298171	7.947867	4.204963	10.841996	9.455637
Pq109430.1	1042	16.506160	26.748288	12.946429	20.548629	44.151825	0.000000	10.008373
Pq109440.1	798	10.776578	0.000000	8.452493	13.415834	0.000000	30.167985	39.205733
Pq109450.1	602	0.000000	17.783780	15.284452	0.000000	17.323463	0.000000	15.432844
Pq109460.1	1540	12.065678	4.379928	6.951841	11.949663	7.816251	13.543799	0.000000
Pq109460.2	1442	4.677593	14.848593	12.761776	16.694904	0.000000	5.963737	0.000000
Pq109470.1	981	28.138350	49.080636	0.000000	8.766268	9.470512	0.000000	21.826373
Pq109480.1	1290	10.457503	24.897292	21.398233	9.331028	16.168566	26.665765	7.201994
Pq109490.1	783	13.318933	10.983026	0.000000	17.228837	27.345685	11.751265	30.745915
Pq10950.1	901	104.807163	59.410853	449.339150	26.719258	0.000000	229.071059	206.228012
Pq109500.1	2088	4.449508	9.691221	15.381948	8.813449	17.294577	0.000000	24.711808
Pq109500.2	911	0.000000	11.751741	0.000000	0.000000	11.447557	18.879713	0.000000
Pq109510.1	775	0.000000	26.912838	11.096399	23.975669	0.000000	13.813982	11.872568
Pq109510.2	1105	0.000000	7.782542	0.000000	6.104153	29.065617	8.326914	32.679708
Pq109520.1	1616	0.000000	15.964807	5.749116	25.043649	26.499593	5.693837	14.897309
Pq109530.1	358	0.000000	0.000000	0.000000	0.000000	0.000000	0.000000	0.000000
Pq109540.1	406	0.000000	0.000000	52.738107	0.000000	0.000000	0.000000	0.000000
Pq109550.1	720	0.000000	18.736360	0.000000	38.338501	0.000000	0.000000	35.832122
Pq109560.1	881	0.000000	0.000000	12.151913	0.000000	0.000000	0.000000	0.000000
Pq109560.2	1022	6.599892	0.000000	9.003171	11.777912	0.000000	8.414588	0.000000
Pq109560.3	724	14.787066	12.708895	16.625726	0.000000	0.000000	12.832282	0.000000
Pq109560.4	866	0.000000	0.000000	12.042407	9.930380	0.000000	15.577574	0.000000
Pq109560.5	317	0.000000	0.000000	0.000000	0.000000	0.000000	0.000000	0.000000
Pq109560.6	723	0.000000	0.000000	12.850030	0.000000	0.000000	0.000000	16.648722
Pq109580.1	402	0.000000	0.000000	0.000000	0.000000	0.000000	0.000000	0.000000
Pq109590.1	1132	18.425309	15.193833	0.000000	11.917119	28.372356	16.256608	0.000000
Pq10960.1	1125	32.715521	0.000000	0.000000	0.000000	0.000000	11.991270	0.000000
Pq10960.10	396	0.000000	0.000000	0.000000	0.000000	0.000000	0.000000	0.000000
Pq10960.2	678	35.507451	0.000000	12.683937	13.702908	29.845529	0.000000	13.571151
Pq10960.3	902	11.561779	19.068092	10.299969	7.477926	23.737995	30.602795	0.000000
Pq10960.4	883	38.956781	31.564797	68.749497	36.373168	10.420431	27.263932	35.431681
Pq10960.5	1007	9.225990	13.396404	0.000000	9.137279	23.906705	0.000000	25.619789
Pq10960.6	409	0.000000	0.000000	0.000000	0.000000	0.000000	0.000000	0.000000
Pq10960.7	424	0.000000	21.701039	28.389212	0.000000	0.000000	21.911726	0.000000
Pq10960.8	577	15.946690	0.000000	18.074047	29.808351	0.000000	11.689930	55.662924
Pq10960.9	611	19.700533	17.068289	0.000000	0.000000	0.000000	0.000000	0.000000
Pq109600.1	828	29.074942	12.595078	0.000000	11.220497	0.000000	12.929753	55.563045
Pq109610.1	324	0.000000	0.000000	0.000000	0.000000	0.000000	0.000000	0.000000
Pq109610.2	529	0.000000	0.000000	0.000000	0.000000	0.000000	0.000000	0.000000
Pq109620.1	674	0.000000	13.784231	10.007551	15.884029	0.000000	17.859089	0.000000
Pq109620.2	658	0.000000	10.250896	0.000000	13.983648	18.293352	0.000000	0.000000
Pq109630.1	437	0.000000	0.000000	0.000000	0.000000	0.000000	0.000000	21.259890
Pq109630.2	1153	27.855600	23.940781	10.439745	18.089722	14.917102	16.115476	5.850034
Pq109640.1	720	0.000000	14.484340	0.000000	0.000000	18.736360	0.000000	12.779500
Pq109640.2	428	0.000000	0.000000	0.000000	0.000000	0.000000	0.000000	0.000000
Pq109650.1	1766	0.000000	21.043198	3.819417	18.186584	5.210215	0.000000	0.000000
Pq109650.2	1007	0.000000	6.698202	10.631416	9.137279	11.953352	0.000000	0.000000
Pq109660.1	426	0.000000	0.000000	0.000000	0.000000	0.000000	0.000000	0.000000
Pq109660.2	662	47.260083	0.000000	0.000000	10.188957	0.000000	0.000000	0.000000
Pq109660.3	585	0.000000	0.000000	0.000000	0.000000	0.000000	0.000000	0.000000
Pq109661.1	364	25.523549	0.000000	0.000000	0.000000	33.068752	0.000000	0.000000
Pq109661.2	396	17.033054	0.000000	23.235455	0.000000	0.000000	0.000000	23.461040
Pq109670.1	722	50.976401	0.000000	28.888435	11.910955	0.000000	9.342229	0.000000
Pq109680.1	2153	0.000000	15.977165	8.630350	6.265759	9.945040	17.094734	11.181631
Pq109690.1	2650	8.079876	6.944332	4.542274	7.870736	3.245173	3.505876	7.635950
Pq109690.2	698	13.182293	0.000000	14.940867	0.000000	13.310275	0.000000	15.337874
Pq109690.3	2330	15.498317	0.000000	0.000000	19.936850	5.789776	0.000000	0.000000
Pq10970.1	1191	146.787209	141.493167	113.831590	129.970418	148.212315	73.623984	125.845257
Pq109700.1	572	0.000000	0.000000	21.043752	0.000000	15.034457	0.000000	0.000000
Pq109700.2	573	0.000000	0.000000	18.200218	15.008219	16.213913	0.000000	56.051496
Pq109710.1	1043	6.467008	41.057855	44.109493	23.081545	39.995110	16.490334	0.000000
Pq109730.1	713	0.000000	0.000000	0.000000	15.015197	25.809931	16.882224	29.253085
Pq109740.1	309	0.000000	0.000000	0.000000	0.000000	0.000000	0.000000	0.000000
Pq109740.2	309	0.000000	0.000000	0.000000	0.000000	0.000000	0.000000	0.000000
Pq109740.3	483	0.000000	0.000000	0.000000	0.000000	49.842757	0.000000	0.000000
Pq109740.4	1236	0.000000	25.985038	0.000000	19.477388	8.437480	6.957694	7.516644
Pq109750.1	1381	0.000000	15.504469	13.325475	8.716166	15.103150	12.454322	13.454847
Pq109750.2	790	0.000000	0.000000	15.236742	0.000000	0.000000	0.000000	0.000000
Pq109760.1	1070	0.000000	29.239416	8.037112	8.682778	18.911466	20.010908	8.599290
Pq109760.2	736	0.000000	11.684388	0.000000	0.000000	0.000000	0.000000	0.000000
Pq109770.1	476	25.287870	0.000000	36.133232	0.000000	0.000000	0.000000	0.000000
Pq109780.1	399	0.000000	0.000000	0.000000	0.000000	0.000000	0.000000	0.000000
Pq109780.2	318	0.000000	0.000000	21.210974	0.000000	0.000000	0.000000	0.000000
Pq109780.3	634	29.307798	10.638943	0.000000	0.000000	37.971691	0.000000	13.564210
Pq109790.1	1247	0.000000	7.378701	19.305575	8.363051	27.585275	7.450338	32.454320
Pq10980.1	1027	39.406560	52.121888	44.796691	82.043993	111.700072	50.241729	63.324249
Pq10980.2	1020	73.471422	36.083295	70.806035	40.896960	75.879788	63.758827	92.579661
Pq109800.1	373	0.000000	0.000000	24.907700	0.000000	0.000000	24.668205	0.000000
Pq109810.1	364	29.411637	0.000000	33.068752	0.000000	0.000000	0.000000	0.000000
Pq109820.1	776	11.972387	8.692126	0.000000	11.857268	31.023263	26.878157	22.164199
Pq109830.1	623	0.000000	17.184327	0.000000	38.642138	16.739526	0.000000	0.000000
Pq109830.2	461	0.000000	0.000000	26.110685	0.000000	0.000000	0.000000	0.000000
Pq109840.1	988	0.000000	27.938989	0.000000	31.666169	26.112478	18.806826	0.000000
Pq109850.1	1702	0.000000	7.072283	0.000000	0.000000	10.917241	7.926075	18.870451
Pq109850.2	630	0.000000	0.000000	0.000000	14.746940	0.000000	0.000000	14.605143
Pq109860.1	621	29.921327	21.723316	0.000000	0.000000	0.000000	0.000000	0.000000
Pq109870.1	1046	8.796597	0.000000	0.000000	49.329117	26.646000	0.000000	0.000000
Pq109880.1	579	0.000000	31.783214	0.000000	18.011615	0.000000	0.000000	23.299100
Pq109890.1	1111	8.281944	0.000000	9.386791	0.000000	0.000000	0.000000	19.272432
Pq109890.2	684	0.000000	0.000000	0.000000	0.000000	0.000000	31.303613	0.000000
Pq109910.1	336	0.000000	0.000000	0.000000	0.000000	0.000000	0.000000	0.000000
Pq109920.1	1274	8.403325	0.000000	56.689290	0.000000	0.000000	7.292443	5.294419
Pq109930.1	744	12.367259	16.178798	0.000000	0.000000	0.000000	0.000000	14.389564
Pq109940.1	336	0.000000	0.000000	0.000000	0.000000	0.000000	0.000000	0.000000
Pq109940.2	745	12.470566	9.053812	14.370249	49.402633	16.157082	13.998288	11.543234
Pq109940.3	336	0.000000	0.000000	0.000000	0.000000	0.000000	0.000000	0.000000
Pq109950.1	1351	0.000000	35.638863	15.438527	6.365440	20.630434	0.000000	7.924379
Pq109960.1	1112	0.000000	0.000000	32.473991	9.378350	7.733552	0.000000	6.065728
Pq109970.1	1136	5.937579	18.848302	0.000000	10.595973	18.360431	7.570167	24.534961
Pq109980.1	1063	0.000000	39.242615	8.090037	0.000000	25.381334	10.071341	17.311835
Pq109990.1	1757	15.710712	34.254485	0.000000	9.789083	0.000000	7.677962	0.000000
Pq109990.2	807	14.915769	25.845663	0.000000	0.000000	16.716455	13.266215	22.803570
Pq11.1	723	192.497738	63.632367	199.784662	245.212065	190.311686	167.050394	158.598233
Pq11.2	738	199.484885	163.103332	254.359143	186.443563	264.365868	137.095317	406.183470
Pq110.1	654	47.838188	13.149403	28.411535	51.567963	49.109338	42.207524	55.215715
Pq110.2	633	0.000000	29.354098	0.000000	16.912853	14.535925	19.015839	0.000000
Pq1100.1	775	1164.873473	780.472314	798.940738	779.209258	574.420532	580.187228	997.295726
Pq1100.2	866	252.890557	49.651901	150.194003	124.620593	173.073557	63.749933	97.296976
Pq11000.1	376	0.000000	27.735970	0.000000	0.000000	0.000000	0.000000	0.000000
Pq110000.1	1045	8.805015	11.518685	0.000000	8.229387	17.780999	19.363894	20.489638
Pq110010.1	663	15.729600	12.970904	14.012929	30.520767	16.147565	13.878191	0.000000
Pq110020.1	1354	13.723149	0.000000	7.906821	20.386795	17.779950	0.000000	19.054009
Pq110030.1	2651	9.731848	14.018215	2.544357	8.076828	20.825138	9.081121	3.933883
Pq110040.1	1061	10.090326	0.000000	0.000000	0.000000	8.105287	0.000000	19.071884
Pq110040.2	341	0.000000	0.000000	0.000000	25.219089	0.000000	0.000000	0.000000
Pq110050.1	838	33.259804	0.000000	38.326381	0.000000	0.000000	37.334337	0.000000
Pq110060.1	835	0.000000	25.642720	0.000000	28.831200	12.489491	41.196212	0.000000
Pq110070.1	344	0.000000	0.000000	0.000000	0.000000	0.000000	0.000000	27.007477
Pq110080.1	1580	17.640326	0.000000	20.327536	5.823570	22.855112	13.200918	38.099978
Pq110090.1	466	22.973896	19.745151	25.830528	0.000000	0.000000	0.000000	14.474441
Pq110090.2	432	0.000000	0.000000	0.000000	0.000000	21.505954	0.000000	0.000000
Pq1101.1	759	11.330315	0.000000	0.000000	56.420742	36.368539	15.859059	13.740085
Pq1101.2	321	0.000000	0.000000	0.000000	0.000000	0.000000	0.000000	0.000000
Pq11010.1	518	0.000000	0.000000	0.000000	41.335273	17.763012	23.237502	20.132674
Pq11010.2	1316	14.119410	0.000000	8.135134	34.959120	27.440029	7.924563	6.534734
Pq11010.3	981	20.627185	32.739559	9.379450	12.270159	42.522833	17.532537	0.000000
Pq11010.4	1364	7.848853	13.491555	35.299196	30.582771	31.523861	20.433809	14.835241
Pq11010.5	1272	36.168398	28.389212	24.596049	13.521556	36.519544	15.908230	58.915763
Pq11010.6	966	0.000000	0.000000	17.804781	9.617569	20.947483	0.000000	9.525094
Pq11010.7	1331	15.670511	0.000000	6.980144	5.067686	0.000000	0.000000	0.000000
Pq11010.8	1349	19.124632	0.000000	35.000465	23.808382	27.283144	35.691700	61.845663
Pq11010.9	1239	0.000000	5.443979	8.640707	0.000000	9.715114	8.417050	13.881694
Pq110100.1	491	0.000000	18.739797	0.000000	21.239766	0.000000	0.000000	0.000000
Pq110110.1	810	24.981813	13.217081	0.000000	0.000000	0.000000	0.000000	68.819051
Pq110130.1	1033	31.091488	8.907299	11.652494	10.095571	0.000000	17.987555	6.529612
Pq110140.1	451	0.000000	0.000000	0.000000	0.000000	0.000000	0.000000	0.000000
Pq110150.1	754	15.964225	13.831200	0.000000	12.321713	17.891484	14.198721	0.000000
Pq110170.1	670	0.000000	10.067298	0.000000	0.000000	0.000000	31.130522	38.506161
Pq110180.1	933	0.000000	22.949273	19.723988	38.704263	0.000000	0.000000	9.957741
Pq110190.1	728	0.000000	0.000000	0.000000	0.000000	0.000000	0.000000	0.000000
Pq110190.2	888	0.000000	0.000000	0.000000	10.361757	13.555209	0.000000	0.000000
Pq110190.3	346	0.000000	0.000000	0.000000	0.000000	0.000000	0.000000	0.000000
Pq11020.1	949	14.215152	45.124703	0.000000	12.683905	10.989173	0.000000	9.789855
Pq11020.2	966	22.165291	9.525094	0.000000	10.795781	8.902391	28.852708	6.982494
Pq11020.3	2046	26.983109	76.481592	30.582771	67.250904	63.571851	32.967202	83.721101
Pq11020.4	673	0.000000	0.000000	51.112685	13.804713	70.156950	95.445787	41.015930
Pq11020.5	2063	45.496134	79.202364	54.041136	39.234646	36.326151	75.822145	110.859666
Pq110200.1	1689	21.380153	0.000000	10.183196	5.500635	0.000000	0.000000	0.000000
Pq110200.2	1454	0.000000	5.914518	0.000000	4.638989	22.089070	6.328226	8.278560
Pq110220.1	652	14.112332	18.461696	15.994977	0.000000	0.000000	41.380918	0.000000
Pq110230.1	990	9.384416	27.252887	0.000000	9.294182	24.317224	21.068131	17.373150
Pq110240.1	939	29.396934	25.637968	11.106203	18.316740	0.000000	14.366538	45.605264
Pq110250.1	953	9.655027	37.892002	10.943048	9.023829	29.246291	21.233231	11.233826
Pq110260.1	773	0.000000	13.849723	11.903286	0.000000	40.473706	11.125109	12.018851
Pq110260.2	462	0.000000	0.000000	0.000000	0.000000	18.614089	0.000000	0.000000
Pq110260.3	340	0.000000	0.000000	0.000000	0.000000	0.000000	0.000000	0.000000
Pq110270.1	604	17.266101	0.000000	15.381742	0.000000	53.174681	0.000000	19.928851
Pq110280.1	424	0.000000	0.000000	0.000000	0.000000	0.000000	0.000000	0.000000
Pq110280.2	497	0.000000	0.000000	0.000000	0.000000	0.000000	20.983350	0.000000
Pq110280.3	456	14.791863	0.000000	20.178159	0.000000	0.000000	18.859012	0.000000
Pq110280.4	529	0.000000	0.000000	45.508605	0.000000	0.000000	0.000000	12.750642
Pq110290.1	3031	30.966191	2.837252	6.130367	28.929780	7.064227	3.035711	27.799136
Pq11030.1	610	15.230446	11.057524	0.000000	0.000000	0.000000	0.000000	14.097884
Pq11030.2	461	0.000000	69.669213	0.000000	0.000000	0.000000	0.000000	0.000000
Pq11030.3	1523	63.264952	36.249141	15.806994	68.474884	39.525913	42.701250	44.288178
Pq11030.4	331	0.000000	36.365637	0.000000	0.000000	0.000000	0.000000	0.000000
Pq11030.5	1991	145.097248	104.758663	64.789372	74.660548	67.755797	107.542298	194.099495
Pq110300.1	1793	20.140032	17.449066	4.796268	15.544738	0.000000	29.854534	30.790542
Pq110310.1	613	0.000000	0.000000	0.000000	0.000000	0.000000	30.311817	0.000000
Pq110310.2	916	20.090044	39.422574	22.770142	18.776658	10.142546	0.000000	0.000000
Pq110310.3	308	0.000000	0.000000	0.000000	0.000000	0.000000	0.000000	0.000000
Pq110320.1	498	0.000000	17.268493	37.311534	40.633070	42.995324	0.000000	0.000000
Pq110330.1	313	0.000000	0.000000	0.000000	0.000000	0.000000	0.000000	0.000000
Pq110340.1	337	0.000000	0.000000	0.000000	0.000000	0.000000	0.000000	0.000000
Pq110350.1	478	44.794292	0.000000	50.364125	0.000000	0.000000	19.436343	0.000000
Pq110360.1	984	0.000000	0.000000	0.000000	9.350854	12.232750	0.000000	8.739542
Pq110360.2	999	13.503683	21.433105	9.210451	0.000000	10.439164	8.608318	0.000000
Pq110370.1	519	35.457574	0.000000	0.000000	0.000000	17.900909	12.996319	20.627815
Pq110380.1	545	17.046921	0.000000	0.000000	0.000000	22.086286	0.000000	0.000000
Pq110390.1	1118	0.000000	10.766571	0.000000	7.692048	24.929978	12.066350	19.151763
Pq11040.1	685	112.988882	230.568938	59.081077	171.918530	94.027273	123.006104	197.917406
Pq110400.1	415	0.000000	0.000000	0.000000	0.000000	0.000000	0.000000	0.000000
Pq110410.1	987	13.667861	10.846845	0.000000	0.000000	0.000000	0.000000	0.000000
Pq110420.1	695	13.367729	0.000000	0.000000	0.000000	0.000000	0.000000	0.000000
Pq110430.1	425	0.000000	25.190202	0.000000	28.322414	24.538176	0.000000	0.000000
Pq110440.1	373	0.000000	23.055521	0.000000	0.000000	0.000000	0.000000	0.000000
Pq110450.1	1633	21.064812	34.135598	8.260979	0.000000	11.269125	7.371112	31.931185
Pq110460.1	957	10.897309	0.000000	9.708017	7.048160	67.121227	0.000000	12.577874
Pq110470.1	409	0.000000	0.000000	0.000000	0.000000	22.496920	0.000000	0.000000
Pq110480.1	536	0.000000	0.000000	0.000000	0.000000	0.000000	0.000000	19.973574
Pq110490.1	1099	6.137479	29.224301	0.000000	0.000000	37.957142	0.000000	25.360979
Pq11050.1	436	0.000000	0.000000	0.000000	0.000000	0.000000	0.000000	0.000000
Pq11050.2	1578	185.047083	81.746286	105.976106	47.019002	88.197633	81.633311	99.164345
Pq11050.3	594	0.000000	0.000000	0.000000	0.000000	15.490304	0.000000	0.000000
Pq110510.1	349	0.000000	0.000000	34.490046	0.000000	0.000000	0.000000	0.000000
Pq110510.2	373	0.000000	0.000000	0.000000	0.000000	0.000000	0.000000	0.000000
Pq110520.1	1385	12.418353	20.123983	0.000000	23.189536	0.000000	0.000000	15.059531
Pq110530.1	1125	18.539955	30.576744	8.258286	11.991270	0.000000	0.000000	10.699579
Pq110530.2	1123	0.000000	8.272994	0.000000	0.000000	8.193446	21.437268	0.000000
Pq110550.1	327	0.000000	0.000000	0.000000	0.000000	0.000000	0.000000	0.000000
Pq110570.1	1122	0.000000	37.179055	15.329250	16.560734	6.011666	0.000000	24.602247
Pq110580.1	376	0.000000	0.000000	0.000000	0.000000	32.013367	0.000000	0.000000
Pq110580.2	2441	8.289745	30.700881	3.769455	0.000000	12.816950	0.000000	11.418155
Pq110580.3	840	12.745043	0.000000	28.659585	0.000000	0.000000	0.000000	8.029869
Pq110590.1	1527	24.102791	15.765587	6.829551	5.631768	30.420995	0.000000	7.011025
Pq11060.1	521	0.000000	20.016746	33.012320	17.832192	12.946429	0.000000	0.000000
Pq110600.1	1053	102.880563	9.903822	8.166865	0.000000	0.000000	20.333971	17.476240
Pq110620.1	714	0.000000	0.000000	0.000000	0.000000	9.446904	14.994168	38.660674
Pq110620.2	369	0.000000	0.000000	0.000000	0.000000	0.000000	0.000000	0.000000
Pq110650.1	750	0.000000	0.000000	0.000000	13.904967	0.000000	12.387429	17.986906
Pq110650.2	1109	0.000000	43.415783	9.403719	15.508944	8.377432	18.246410	9.653594
Pq110660.1	568	0.000000	0.000000	0.000000	0.000000	23.750315	37.696605	16.199367
Pq110670.1	783	8.614418	0.000000	11.751265	0.000000	26.637867	0.000000	0.000000
Pq110670.2	1341	15.966944	6.861477	8.976157	15.553654	6.412908	6.928092	10.059791
Pq110680.1	588	0.000000	15.800292	22.942482	36.414407	15.648368	0.000000	0.000000
Pq110690.1	1703	6.123737	10.099482	10.910830	11.882131	31.432283	5.402960	28.272521
Pq11070.1	717	12.957562	9.407377	29.862861	12.832971	16.788042	0.000000	0.000000
Pq11070.2	701	0.000000	15.272234	0.000000	17.171221	59.507703	24.535547	0.000000
Pq11070.3	713	0.000000	12.904965	0.000000	0.000000	12.061303	13.030255	0.000000
Pq11070.4	715	0.000000	0.000000	14.585629	12.027565	0.000000	9.433692	0.000000
Pq110700.1	2510	8.530546	7.331666	4.795628	0.000000	3.426179	11.104269	10.749147
Pq110700.2	2514	3.660000	4.787998	4.148260	0.000000	7.391068	2.683011	21.292434
Pq110710.1	1858	17.286064	14.856685	12.956971	22.451507	13.885429	5.000308	10.890887
Pq110730.1	473	0.000000	0.000000	0.000000	0.000000	0.000000	22.633902	19.452939
Pq110730.2	301	0.000000	0.000000	0.000000	0.000000	0.000000	0.000000	0.000000
Pq110740.1	962	0.000000	21.681341	17.878814	0.000000	0.000000	11.128727	9.564699
Pq110740.2	963	21.658826	8.930124	0.000000	7.004247	11.117171	0.000000	12.499508
Pq110750.1	342	0.000000	0.000000	0.000000	0.000000	0.000000	0.000000	0.000000
Pq110760.1	338	0.000000	0.000000	0.000000	0.000000	0.000000	0.000000	0.000000
Pq110770.1	994	52.458375	8.651619	9.346652	6.785804	21.540917	18.513562	12.109684
Pq110780.1	1731	13.907598	24.098729	9.936117	32.203022	15.586573	0.000000	0.000000
Pq110790.1	920	11.636778	0.000000	0.000000	11.335571	28.042530	10.098448	0.000000
Pq11080.1	448	0.000000	0.000000	0.000000	0.000000	0.000000	0.000000	0.000000
Pq11080.2	414	0.000000	0.000000	0.000000	0.000000	0.000000	0.000000	0.000000
Pq11080.3	665	0.000000	47.046879	12.931894	41.912355	30.428976	32.198002	0.000000
Pq11080.4	370	28.185743	0.000000	0.000000	0.000000	0.000000	0.000000	0.000000
Pq11080.5	1630	10.551791	5.699737	0.000000	45.975982	28.224664	14.769357	12.795981
Pq11080.6	1352	6.871725	4.988972	7.918518	20.416953	53.418754	15.427108	19.082195
Pq110800.1	885	13.601159	0.000000	0.000000	0.000000	0.000000	0.000000	20.793763
Pq110800.2	2239	9.315520	19.204353	0.000000	12.050182	43.033730	16.438125	5.376072
Pq110810.1	579	0.000000	16.045893	0.000000	0.000000	0.000000	0.000000	36.023229
Pq110820.1	606	0.000000	0.000000	17.666396	0.000000	0.000000	17.209117	0.000000
Pq110830.1	1524	0.000000	0.000000	0.000000	0.000000	14.049653	6.037559	0.000000
Pq110830.2	1564	0.000000	17.820790	0.000000	0.000000	5.883146	0.000000	13.335965
Pq110840.1	390	0.000000	0.000000	0.000000	0.000000	0.000000	0.000000	0.000000
Pq110850.1	531	0.000000	0.000000	0.000000	0.000000	48.585928	0.000000	12.702617
Pq110860.1	679	12.665257	41.048182	9.933858	0.000000	0.000000	0.000000	15.358947
Pq110860.2	528	0.000000	0.000000	0.000000	17.426592	0.000000	0.000000	16.287328
Pq110870.1	1944	5.507117	14.199445	6.191886	10.729141	8.847438	4.779101	10.409089
Pq110880.1	1079	9.921998	34.110251	0.000000	28.995528	15.940147	17.220708	6.251241
Pq110890.1	653	0.000000	0.000000	0.000000	0.000000	0.000000	0.000000	0.000000
Pq110890.2	314	0.000000	0.000000	0.000000	29.587809	0.000000	0.000000	0.000000
Pq110890.3	527	0.000000	32.636468	0.000000	0.000000	0.000000	17.459659	0.000000
Pq110890.4	552	0.000000	16.830746	0.000000	19.394630	33.337827	21.806206	0.000000
Pq11090.1	1205	0.000000	8.654543	14.273376	15.420036	0.000000	8.884511	15.271768
Pq11090.2	513	20.328898	0.000000	18.110277	13.148323	0.000000	0.000000	140.783929
Pq11090.3	1203	28.594212	7.722836	5.606891	0.000000	15.297158	20.011681	8.668932
[truncated: 39,624 more rows]
